# Supplementary material for: CrpH of Bordetella pertussis, a prototypic PepSY_TM protein supporting heme-copper oxidoreductase function
Source: Front Microbiol. 2026 Mar 18;17:1786092. doi: 10.3389/fmicb.2026.1786092 (PMC13038864; doi:10.3389/fmicb.2026.1786092)
Supplement: Supplementary file 2 [file Table_1.xlsx]

## Sheet: primers
	Experiment	Genes	Primer's names	Primer's sequences
	Deletions	crpH (bp2921)	∆BP2921_EcoRI-UP	5'-ATGAATTCGTCTCGCGCAACGGCAAGGT-3'
			∆BP2921_XbaI-LO	5'-TATCTAGAGGTCGTCATCGCCTGCTCCCT-3'
			∆BP2921_XbaI-UP	5'-TATCTAGAAAGCTGCGCTGAACTCAG-3'
			∆BP2921_HindIII-LO	5'-ATAAGCTTCGGCGCACTGGCCTGCAC-3'
	CrpH production	crpH (pET-Tev2921)	NdeI UP	5’-ATCATATGACGACCCTAGTCTTGCG-3’
			HindIII LO	5’-ATAAGCTTCTGAGTTCAGCGCAGCTTGC-3’
		crpH (pCA24-2921)	BglII PCA _UP	5'-CTCAGATCTAAGGAGATATACCATGGGCAGC-3'
			Apa I PCA_LO	5'-ACGGCACGACCGCGTAGAAC-3'
	Site-Directed Mutagenesis	Bp-2921H200A-H444A	H200A UP	5’-GTGGGCGCCTGGCTGGCGTGGCTGTATCCGCTG-3’
			H200A LO	5’-CAGCGGATACAGCCACGCCAGCCAGGCGCCCAC-3’
			H444A UP	5’- CTGTTCGCCTTCCTGGCAAGTTGGGATTGGCCG-3’
			H444A LO	5’-CGGCCAATCCCAACTTGCCAGGAAGGCGAACAG-3’
	pFUS mutant	crpH (bp2921)	BP2921_FUS-UP	5'-ATAAGCTTACCCTAGTCTTGCGCGCCAA-3'
			BP2921_FUS-LO	5'-ATGGATCCCGTCCGGCCGCCCGCCAA-3'
		ccoG (bp2173)	BP-2173_FUS_UP	5'-ATAAGCTTCGCAAGTTCTATCTGTTCGGGCT-3'
			BP-2173_FUS_LO	5'-TAGGATCCGCCCGCTCCACCATGCCACC-3'
		bp2933 (cyoA)	BP2933FUS_UP	5'-ATAAGCTTCTGCACCCTGGAAGTCCTGT-3'
			BP2933FUS_LO	5'-ATGGATCCGACCGGCTTGACGTCCGACTC-3'
		bp3744 (ctaC)	BP3744FUS_UP	5'-ATAAGCTTAGGGTCAATCAGCTAAACCTGC-3'
			BP3744FUS_LO	5'-ATGGATCCTTGGTAGCCCGTGACCTTG-3'
		bp0259 (cydA)	BP0259FUS_UP	5'-ATAAGCTTCCTACCGTCTGGGAGCGTCT-3'
			BP0259FUS_LO	5'-ATGGATCCGATATCGCCGACGTAGTGGCTGT-3'

## Sheet: strains and vectors
		Strains	Genetic characteristics
		B. pertussis strains
		BPSM	Wild-type strain
		BPSMGmR	Wild-type strain gentamycin-resistant
		Bp-DcrpH	in-frame deletion of crpH in BPSM
		Bp-crpHKO	crpH inactivated in BPSM by a suicide plasmid
		Bp-ccoGKO	bp2173 inactivated in BPSM by a suicide plasmid
		Bp-(crpHccoG)KO	bp2173 inactivated in Bp-DcrpH by a suicide plasmid
		Bp-∆crtA	in-frame deletion of crtABP in BPSM
		Bp-cydABKO	bp0259-0260 (operon of the cytocrome bd ubiquinol oxidase) inactivated in BPSM by a suicide plasmid
		Bp-cyoABCDKO	bp2933-2930 (operon of the cytocrome bo ubiquinol oxidase) inactivated in BPSM by a suicide plasmid
		Bp-ctaCDFGEKO	bp3744-3740 (operon of the cytocrome c oxidase aa3) inactivated in BPSM by a suicide plasmid
		Bp-(crpHcydAB)KO	crpH deletion and bp0259-0260 inactivated by a suicide plasmid
		Bp-(crpHcyoABCD)KO	crpH deletion and bp2933-2930 inactivated by a suicide plasmid
		Bp-(crpHctaCDFGE)KO	crpH deletion and bp3744-3740 inactivated by a suicide plasmid
		Bp-CrpHH200A-H444A	crph gene carrying substitution of H200 and H444 by alanines
		E. coli strains
		DH5α	Used for cloning
		SM10	Used for plasmid conjugation with B.pertussis
		E. coli LMG194	Used for expression of CrpH
		E. coli Lemo(DE3)
		E. coli C43(DE3)
		Vectors	Description
		pSS1129	vector used for allelic exchange in B. pertussis
		pFUS2	Suicide plasmid used to inactivate genes
		pET-TEV2921	Expression vector for CrpH
		pBAD-mycHis
		pCA-24-crpH
