# Supplementary material for: CrpH of Bordetella pertussis, a prototypic PepSY_TM protein supporting heme-copper oxidoreductase function
Source: Front Microbiol. 2026 Mar 18;17:1786092. doi: 10.3389/fmicb.2026.1786092 (PMC13038864; doi:10.3389/fmicb.2026.1786092)
Supplement: Supplementary file 3 [file Table_2.xlsx]

## Sheet: Low Vs High aeration WT
Total RNAseq results
locus Tag	Gene product	BPSM 1_High_RPKM	BPSM 2_High_RPKM	BPSM 3_High_RPKM	BPSM 1_Low_RPKM	BPSM 2_Low_RPKM	BPSM 3_Low_RPKM	log2FC	p-value	FDR	- log 10 FDR
BP0001	glucose inhibited division protein A	2681.47	2886.63	734.813	1382.24	1460.82	1303.29	-0.604328	0.142816	0.354391	0.450517
BP0002	glucose inhibited division protein B	244.584	242.87	80.4124	158.1	191.008	156.001	-0.170959	0.630317	0.815531	0.0885596
BP0003	ParA family protein	225.842	246.871	151.89	221.363	204.518	175.069	-0.0574494	0.828329	0.932534	0.0303355
BP0004	Putative acetyltransferase, GnaT family	85.7862	89.7192	66.3335	85.1666	89.5031	83.4932	0.0918371	0.727089	0.872959	0.0590062
BP0005	probable chromosome partitioning protein ParB	290.834	280.777	259.107	253.403	255.542	289.833	-0.0567649	0.819605	0.927574	0.0326514
BP0006	L-asparaginase II precursor (pseudogene)	69.3749	65.3369	74.4559	66.875	60.7946	64.1109	-0.124807	0.648805	0.828446	0.0817359
BP0007	elongation factor Tu	3623.35	3900.4	7772.93	3550.67	3110.9	3485.88	-0.59203	0.0926233	0.271069	0.566921
BP0008	preprotein translocase SecE subunit	238.71	222.298	499.532	196.081	179.067	317.965	-0.469141	0.177907	0.401728	0.396068
BP0009	transcription antitermination protein NusG	1244.27	1262.55	2104.53	806.111	818.314	1336.56	-0.638794	0.0498522	0.179796	0.745219
BP0010	50S ribosomal protein L11	764.616	820.997	1823.22	704.634	633.82	926.822	-0.589134	0.0913977	0.268294	0.571388
BP0011	50S ribosomal protein L1	970.037	897.382	1920.69	795.975	703.902	866.439	-0.678493	0.0371951	0.148704	0.827679
BP0013	50S ribosomal protein L10	1428.53	1516.46	3686.52	1669.31	1608.64	2326.35	-0.242589	0.524446	0.739967	0.130788
BP0014	50S ribosomal protein L7/L12	881.453	1006.15	1568.72	1005.34	882.667	977.711	-0.27001	0.357587	0.60675	0.21699
BP0015	chemotaxis protein CheZ	4402.05	4422.53	5553.06	2438.26	2265.74	3090.47	-3.28487	9.45698e-11	4.51367e-09	8.34547
BP0016	probable ABC transporter, ATP-binding component	3697.76	3747.44	4990.17	1991.57	1830.83	2426.68	-3.1142	2.86127e-16	2.63373e-14	13.5794
BP0017	putative lipoprotein	21.7263	31.0493	19.4939	23.8839	26.0548	28.4065	0.117049	0.695982	0.85662	0.0672117
BP0018	putative membrane protein	167.936	171.247	124.544	120.235	134.074	133.322	-0.259743	0.316739	0.564292	0.248496
BP0019	probable two-component sensor protein (Pseudogene)	15.6653	14.096	19.7647	18.4081	19.7824	24.1691	0.346246	0.214418	0.450105	0.346686
BP0020	putative peptidoglycan binding protein	24.9899	31.2398	24.6382	44.7387	42.7009	40.8834	0.665515	0.0223953	0.104946	0.979036
BP0021	probable two-component response regulator (Pseudogene)	133.155	137.15	152.161	187.809	175.146	282.417	0.612634	0.0222544	0.104794	0.979665
BP0022	Two-component response regulator	15.5721	15.4294	11.913	16.544	17.7317	20.324	0.338893	0.210816	0.44634	0.350335
BP0023	transposase	82.8956	75.0517	27.0749	63.3798	44.6912	35.0766	-0.377517	0.343874	0.594286	0.226004
BP0024	putative racemase (Pseudogene)	2.79738	3.42876	2.43674	4.07774	4.16153	4.66903	0.575614	0.0659774	0.215037	0.667487
BP0025	conserved hypothetical protein	3.17036	5.33362	3.51974	4.66028	3.92028	4.98291	0.20033	0.525584	0.740863	0.130262
BP0026	putative thiolase	6.06098	8.95287	7.03947	8.85453	10.9165	11.9668	0.551453	0.0543166	0.190725	0.719593
BP0027	MaoC family protein	1.58518	2.66681	2.70749	3.61171	3.67904	4.90444	0.912182	0.0104864	0.0607804	1.21624
BP0028	putative transcriptional regulator	10.5368	13.5245	23.8259	24.6995	26.0548	26.0132	0.709345	0.0283958	0.123624	0.907896
BP0029	putative enoyl-CoA hydratase	3.17036	4.57168	4.06123	4.42726	4.46309	4.62979	0.238365	0.428458	0.668359	0.17499
BP0030	conserved hypothetical protein	5.688	5.7146	7.31022	8.85453	7.71994	5.57145	0.245799	0.415165	0.658608	0.181373
BP0031	transposase	42.5201	41.5261	65.792	38.9133	27.8642	75.0184	-0.0735731	0.844572	0.938082	0.0277592
BP0032	probable transporter	21.3533	20.5726	28.9701	34.9521	35.5841	27.6218	0.475732	0.112858	0.309555	0.509262
BP0033	glycyl-tRNA synthetase alpha chain	173.997	160.961	286.994	269.364	270.801	312.707	0.457477	0.109872	0.303386	0.518004
BP0034	glycyl-tRNA synthetase beta chain	401.703	352.972	565.324	287.539	264.167	338.014	-0.568344	0.0412003	0.16001	0.795854
BP0035	putative haloacid dehalogenase-like hydrolase	129.985	117.911	175.175	84.584	70.4445	118.256	-0.627918	0.0275646	0.121234	0.916376
BP0036	probable acyltransferase	50.073	45.3358	56.3158	51.263	42.0978	43.5515	-0.148032	0.596437	0.793198	0.100618
BP0037	LysR-family transcriptional regulator	62.3815	56.9555	48.1933	27.2626	31.0607	37.3915	-2.98158	1.30891e-14	1.05422e-12	11.9771
BP0038	lactoylglutathione lyase	418.301	418.689	526.607	478.61	483.401	547.924	0.147605	0.56869	0.773322	0.11164
BP0039	peptide deformylase	140.708	135.436	214.433	153.207	160.792	205.398	0.0849889	0.755516	0.889952	0.0506332
BP0040	C-terminal region of a putative oxidoreductase (Pseudogene)	28.7197	20.3821	25.4504	29.5928	30.5179	34.0565	0.333896	0.253041	0.498514	0.302323
BP0041	transposase	45.5972	44.1929	67.958	39.0298	29.7942	81.4922	-0.0640819	0.866276	0.945518	0.0243304
BP0042	pyruvate dehydrogenase E1 component	38.4173	36.1924	17.3279	16.6605	18.1539	14.831	-2.81659	1.4212e-25	3.66291e-23	22.4362
BP0043	putative exported protein	37.7646	33.9066	35.7389	48.9329	39.806	37.2345	0.226427	0.433648	0.671398	0.17302
BP0044	transcriptional regulator	0.372984	0.57146	0	0.699042	0.30156	0.274649	0.107103	0.887461	0.952177	0.0212821
BP0045	putative membrane protein	20.6073	17.7153	17.8694	14.4469	15.9827	13.6147	-0.358499	0.172513	0.39592	0.402392
BP0046	probable malate/L-lactate dehydrogenase (Pseudogene)	64.8991	59.4318	31.9484	49.7485	55.1855	42.5313	-0.0907013	0.779898	0.902991	0.0443166
BP0047	homoserine O-acetyltransferase	45.504	49.5265	57.6695	42.6415	40.3488	42.806	-0.276157	0.321954	0.570168	0.243997
BP0048	hypothetical protein	27.7873	26.6681	13.8082	10.7186	10.9165	14.4387	-2.80278	1.96942e-15	1.73041e-13	12.7619
BP0049	transposase	44.8513	41.5261	72.8315	38.9133	28.0451	74.783	-0.161602	0.671703	0.842571	0.0743933
BP0050	putative integral membrane signal transducer protein	10.5368	11.0482	6.49797	6.17487	6.21214	6.55234	-0.593001	0.0340442	0.140314	0.852898
BP0051	outer membrane porin protein precursor (Pseudogene)	230.784	238.489	395.293	379.114	370.799	661.433	0.708373	0.0280931	0.122626	0.911418
BP0053	putative aspartate/glutamate racemase	8.67187	7.42898	7.31022	7.80596	9.40868	8.55335	0.12681	0.635673	0.81917	0.0866259
BP0054	glutamate/aspartate transport ATP-binding protein (pseudogene)	15.0126	12.5721	16.2449	13.7478	13.6305	16.0866	-0.00540447	0.983772	0.994837	0.00224803
BP0055	glutamate/aspartate transport system permease protein	6.52721	5.7146	5.95648	12.6993	10.434	7.80787	0.738952	0.0134459	0.073317	1.1348
BP0056	glutamate/aspartate transport system permease protein	2.05141	1.71438	1.083	2.91267	1.62843	2.15796	0.336045	0.400498	0.646752	0.189262
BP0057	amino-acid ABC transporter binding protein precursor	5.78125	7.61946	7.03947	7.68946	8.68494	10.5936	0.432293	0.128661	0.334277	0.475893
BP0058	transposase	69.9344	64.9559	37.0926	64.0788	50.3003	42.806	-0.136891	0.678625	0.845487	0.072893
BP0059	regulatory protein (Pseudogene)	24.2439	23.8108	22.2014	16.777	19.5411	30.5645	-0.0660899	0.829007	0.933025	0.0301068
BP0060	conserved hypothetical protein	128.213	129.912	56.8573	114.992	116.885	102.836	0.0836975	0.78855	0.909738	0.0410836
BP0061	putative DNA-binding protein	116.557	146.484	75.2682	135.847	137.089	147.643	0.312072	0.277195	0.529188	0.27639
BP0062	hypothetical protein	154.788	182.867	85.5567	188.042	218.33	191.352	0.495932	0.0911659	0.268021	0.571832
BP0063	conserved hypothetical protein	294.098	310.874	229.866	247.927	252.527	284.85	-0.0887562	0.729896	0.875513	0.0577374
BP0063A	putative transposase (partial)	1.77167	4.57168	0.812247	2.67966	2.05061	2.07948	-0.103791	0.810551	0.92184	0.0353443
BP0064	conserved hypothetical protein	156.746	191.629	208.747	172.78	166.16	180.091	-0.10063	0.683182	0.848257	0.0714724
BP0065	putative ferredoxin	26.6683	33.9066	37.6341	22.3693	24.3661	29.2305	-0.360528	0.225686	0.462555	0.334836
BP0066	RNA polymerase sigma factor for flagellar operon	135.113	161.723	106.404	61.5157	63.5689	91.3011	-2.77718	0.000176988	0.00245246	2.6104
BP0067	methylaspartate ammonia-lyase	99.0271	123.626	51.1715	39.4958	45.9578	53.3211	-2.71838	1.56805e-07	4.77328e-06	5.32118
BP0068	probable NADH-ubiquinone oxidoreductase chain 3	140.055	193.153	85.5567	53.7097	60.493	102.836	-2.53146	2.72756e-16	2.62692e-14	13.5806
BP0069	putative membrane protein (Pseudogene)	375.781	430.309	197.105	160.43	175.749	225.761	-2.49439	0.000241976	0.00312869	2.50464
BP0070	putative hydroxylase beta subunit (Pseudogene)	68.1628	81.9092	53.6083	53.3602	58.2011	85.8474	-0.0450088	0.884276	0.95164	0.0215272
BP0071	transposase	42.4269	40.5736	77.1634	39.9619	28.5879	77.7649	-0.123997	0.753215	0.888597	0.0512954
BP0072	transposase	77.4873	78.29	82.0369	66.7585	65.0767	73.7628	-0.208957	0.430203	0.669515	0.17424
BP0073	transposase (pseudogene)	55.6678	55.4316	51.9838	65.2439	66.5242	75.8031	0.3477	0.212533	0.447654	0.349058
BP0074	heat shock protein	371.305	391.831	163.262	401.949	433.583	341.035	0.343642	0.292548	0.543391	0.264887
BP0075	probable glutathione S-transferase	46.3432	42.288	42.5076	28.5442	28.0451	33.0756	-0.548496	0.054236	0.190615	0.719844
BP0076	N-acetylmuramoyl-L-alanine amidase	36.7389	32.9542	38.4463	53.7097	57.5377	62.2276	0.683266	0.0144069	0.0769299	1.1139
BP0077	putative exported protein	18.5559	16.3818	20.5769	15.0294	19.1189	19.8532	-0.030196	0.911073	0.962878	0.0164289
BP0078	putative membrane protein	92.5932	97.1482	139.165	152.741	141.854	149.409	0.435862	0.102957	0.289033	0.539053
BP0079	signal recognition particle protein	627.918	607.652	601.875	520.203	553.846	534.192	-0.19225	0.437161	0.673559	0.171625
BP0080	transposase	72.5453	70.0991	32.4899	62.0982	45.9578	32.644	-0.323438	0.374989	0.622459	0.205889
BP0081	transposase for IS1002 (pseudogene)	64.3397	65.1464	74.9974	51.8456	54.1602	66.8181	-0.239732	0.399484	0.646736	0.189273
BP0082	lipopolysaccharide biosynthesis protein	70.3074	73.5278	59.8355	69.7876	68.9367	64.8956	-0.00232937	0.993239	0.997886	0.000919273
BP0083	putative integral membrane protein (Pseudogene)	55.4813	47.8121	52.2545	49.1659	48.8528	55.2829	-0.0213591	0.939099	0.976746	0.0102184
BP0085	lipopolysaccharide biosynthesis protein	55.9475	61.3367	32.4899	45.9037	49.3353	40.2949	-0.149929	0.629199	0.814902	0.0888945
BP0086	putative glycosyl transferase	278.619	281.73	194.127	251.305	258.98	267.469	0.0428292	0.870424	0.946837	0.0237247
BP0087	probable sugar transferase	62.3815	68.1942	56.5865	35.8841	39.5044	47.7889	-0.602265	0.036072	0.14553	0.837048
BP0088	lipopolysaccharide biosynthesis protein	262.207	241.727	185.734	201.557	208.137	198.924	-0.181658	0.474784	0.704733	0.151975
BP0089	putative exported protein	112.548	112.959	70.9362	46.0202	46.2594	43.7869	-2.45669	6.33118e-11	3.17874e-09	8.49774
BP0090	putative exported protein	396.202	387.45	385.546	225.441	191.672	278.769	-2.12229	5.47665e-05	0.000871306	3.05983
BP0091	putative exported protein	458.956	459.644	429.137	220.897	205.001	280.22	-2.01259	3.82717e-06	8.13941e-05	4.08941
BP0092	chemotaxis protein CheY (Pseudogene)	139.123	153.151	196.834	80.6228	82.0244	101.071	-2.01241	3.02951e-13	2.1689e-11	10.6638
BP0093	probable oxidoreductase	381.842	391.831	540.144	344.511	334.611	409.541	-0.270397	0.313434	0.560754	0.251227
BP0094	probable heptosyltransferase	90.4485	96.7672	145.121	133.75	127.56	137.285	0.265809	0.322852	0.571234	0.243186
BP0095	3-deoxy-D-manno-octulosonic-acid transferase	39.3498	28.192	50.9008	30.9908	32.6288	41.7466	-0.162921	0.607548	0.800812	0.0964694
BP0096	putative exported protein	13.4274	13.9055	7.31022	7.57295	7.05651	7.0624	-0.705277	0.0156184	0.081363	1.08957
BP0097	Bvg accessory factor	46.4365	40.3832	46.0273	28.3112	24.0645	36.1359	-0.584132	0.0505818	0.181569	0.740959
BP0098	putative biotin protein ligase	59.3044	57.9079	74.1852	75.2635	68.6351	68.4268	0.151785	0.585674	0.783195	0.10613
BP0099	putative integral membrane protein	97.442	83.8141	77.9757	117.206	110.793	80.3544	0.246983	0.354144	0.603403	0.219393
BP0100	probable ATP-binding component of ABC transporter	65.1789	56.5745	48.4641	48.2339	52.0493	61.5606	-0.0749673	0.798672	0.915678	0.0382572
BP0101	putative exported protein (Pseudogene)	48.0216	38.0973	40.0708	41.7095	43.0025	45.0424	0.0372884	0.895037	0.955344	0.0198401
BP0101A	putative exported protein	62.195	52.7648	53.0668	39.7289	41.4947	52.7718	-0.326749	0.252993	0.498514	0.302323
BP0101B	conserved hypothetical protein	230.317	215.059	240.154	205.984	196.255	212.696	-0.156589	0.52033	0.736317	0.132935
BP0102	putative penicillin-binding protein precursor	818.046	884.239	1049.42	914.346	965.777	1120.84	0.125396	0.636505	0.819808	0.0862877
BP0103	probable class IV aminotransferase	410.375	415.07	444.028	300.238	287.266	359.437	-0.422521	0.0990422	0.282164	0.549498
BP0104	conserved hypothetical protein	162.714	168.771	90.9716	93.089	91.2522	95.774	-0.595242	0.0347986	0.142133	0.847304
BP0105	lipoate-protein ligase B	113.107	124.769	39.2586	58.9525	60.8549	52.6541	-0.688012	0.064598	0.21218	0.673296
BP0106	lipoic acid synthetase	827.091	845.57	656.295	642.536	641.359	634.635	-0.279931	0.274611	0.526328	0.278744
BP0107	dTDP-4-dehydrorhamnose 3,5-epimerase	80.6577	87.6238	46.8396	60.0011	55.7284	47.6712	-0.401384	0.202739	0.43518	0.361331
BP0108	dTDP-4-dehydrorhamnose reductase	55.1083	61.7177	46.0273	42.758	45.2944	50.8885	-0.229899	0.41817	0.660425	0.180177
BP0109	dTDP-glucose 4,6-dehydratase	272.558	256.014	144.851	167.537	180.333	169.066	-0.383319	0.169765	0.392157	0.40654
BP0110	transposase	73.1048	76.9566	39.5293	70.3702	58.2615	39.6279	-0.178253	0.603013	0.797553	0.0982404
BP0111	putative membrane protein (pseudogene)	20.2344	19.8106	22.2014	30.0588	32.8098	27.151	0.534337	0.0604349	0.204232	0.689876
BP0112	cystathionine beta-lyase	41.6809	44.3834	54.6913	72.3508	72.1935	63.7578	0.568948	0.0485677	0.177302	0.751286
BP0113	thiol:disulfide interchange protein DsbA precursor	482.641	479.836	373.904	460.202	496.73	449.953	0.0737076	0.775526	0.900085	0.0457165
BP0114	putative exported protein	127.001	127.055	96.1159	86.0986	89.3222	86.946	-0.418357	0.0973478	0.280437	0.552164
BP0115	arginyl-tRNA synthetase	668.946	656.226	478.684	528.708	554.268	531.367	-0.160563	0.539326	0.75264	0.123413
BP0116	conserved hypothetical protein	749.884	796.615	357.389	562.495	570.793	356.573	-0.354428	0.286431	0.537023	0.270007
BP0117	hypothetical protein	288.783	298.683	148.641	245.946	238.956	114.293	-0.298587	0.389452	0.636089	0.196482
BP0118	transposase for IS1663	59.4909	74.0993	80.9539	51.7291	59.4074	88.79	-0.0969919	0.750857	0.887545	0.0518096
BP0119	inner membrane component of binding-protein-dependent transport system	18.0897	16.0009	16.2449	22.1363	16.5255	21.1872	0.242119	0.373764	0.620958	0.206937
BP0120	inner membrane component of binding-protein-dependent transport system	30.3982	27.0491	23.8259	32.9715	29.372	41.3935	0.347781	0.245112	0.48997	0.30983
BP0121	probable extracellular solute-binding protein	181.084	159.437	98.8233	152.275	154.942	200.415	0.206185	0.472206	0.703216	0.152911
BP0122	putative exported protein	50.819	47.8121	55.5035	100.545	95.0518	108.055	-1.89524	2.18625e-07	6.26077e-06	5.20337
BP0123	putative cAMP phosphodiesterase	17.7167	19.4296	15.7034	15.2624	17.6111	14.988	-0.146615	0.579703	0.779396	0.108242
BP0124	transposase	70.5871	60.7652	37.0926	66.875	45.6562	41.1581	-0.140159	0.675505	0.842915	0.0742163
BP0125	probable ABC transporter, ATP-binding protein (Pseudogene)	8.29889	11.4292	8.93471	7.33994	5.91058	9.57347	-0.312636	0.293	0.543391	0.264887
BP0126	ABC transporter, permease protein	5.87449	5.33362	5.41498	5.35932	5.06621	7.49399	0.114836	0.697756	0.857139	0.0669486
BP0127	putative lysR-family transcriptional regulator	3.4501	3.80973	3.51974	6.7574	6.45339	10.2012	-1.87726	6.04593e-05	0.000938697	3.02747
BP0128	probable periplasmic solute-binding protein	19.0222	14.2865	22.2014	25.1655	24.2455	47.1219	0.805393	0.020944	0.0999624	1.00016
BP0129	probable LacI-family transcriptional regulator (Pseudogene)	56.7868	51.6219	46.8396	78.6422	81.361	96.4802	0.722147	0.00983474	0.0582253	1.23489
BP0130	amidase	38.0443	43.05	57.6695	63.7293	61.1564	64.2286	0.452421	0.129858	0.336256	0.47333
BP0131	2-isopropylmalate synthase	1750.32	1858.01	909.446	836.287	842.137	868.204	-0.827222	0.00822623	0.050896	1.29332
BP0132	putative exported protein	210.642	232.203	143.497	107.885	100.178	89.8494	-1.87143	1.3328e-08	4.72717e-07	6.3254
BP0133	RNA polymerase sigma-54 factor	171.199	145.341	82.3077	124.895	130.274	114.215	-0.114126	0.701631	0.857139	0.0669486
BP0134	phenylacetate-coenzyme A ligase	34.501	26.6681	22.2014	84.118	80.7579	77.5294	-1.86589	2.7523e-10	1.23725e-08	7.90754
BP0135	putative transmembrane efflux protein	182.202	168.581	76.8927	361.754	352.946	215.129	-1.82716	1.94225e-08	6.5866e-07	6.18134
BP0136	putative integral membrane protein (Pseudogene)	12.6814	13.1436	7.03947	17.476	14.7161	17.0282	0.554098	0.0566256	0.19546	0.708943
BP0137	transposase	74.69	68.1942	42.2368	59.7681	46.1387	34.3311	-0.407628	0.222511	0.458106	0.339034
BP0138	C-terminal region of an outer membrane porin (Pseudogene)	21.633	23.2394	26.5334	12.3497	16.6461	29.2697	-0.279431	0.407596	0.652221	0.185605
BP0139	threonine dehydratase biosynthetic	110.683	112.768	175.175	148.896	164.169	145.917	0.206205	0.450869	0.685188	0.164191
BP0140	conserved hypothetical protein (pseudogene)	21.8195	17.7153	18.9524	26.9131	31.1813	20.0101	0.409475	0.161829	0.381249	0.418792
BP0141	putative membrane protein	3276.01	3370.85	2663.09	1297.07	1329.76	1343.46	-1.78813	1.04588e-09	4.44328e-08	7.3523
BP0142	GntR family transcriptional regulator	31.8901	32.1922	60.9185	35.1851	37.3935	60.4227	0.0994964	0.777369	0.901101	0.0452266
BP0143	conserved hypothetical protein	0.652721	0.380973	1.35374	0.815548	0.0603121	0.549298	-0.721373	0.297232	0.54667	0.262275
BP0144	putative lipase	0.186492	0	0.541498	0	0.0603121	0.196178	-0.840795	0.404025	0.64898	0.187769
BP0145	putative enoyl-CoA hydratase/isomerase	0.745967	0.57146	0	0.116507	0.361872	0.70624	-0.221108	0.744289	0.885088	0.0530133
BP0146	putative hydroxylase (Pseudogene)	1.30544	1.14292	2.16599	0.466028	1.5078	2.04025	-0.0365474	0.941529	0.976906	0.0101472
BP0148	putative exported protein	5.78125	4.57168	2.70749	4.31076	5.30746	5.76763	0.179181	0.568378	0.773322	0.11164
BP0149	probable transcriptional regulator	147.515	148.008	113.173	138.177	117.548	145.917	-0.0266403	0.918693	0.967757	0.0142338
BP0150	conserved hypothetical protein (Pseudogene)	87.4647	78.0995	69.8532	104.157	110.552	123.474	0.520519	0.0401547	0.157283	0.803319
BP0151	conserved hypothetical protein	81.2172	69.3371	52.2545	90.9919	104.883	91.3011	0.497132	0.0722427	0.229491	0.639235
BP0152	putative membrane protein	39.2565	42.669	19.7647	73.1663	71.5904	59.4811	-1.73381	7.30007e-12	4.27607e-10	9.36896
BP0153	putative gamma-glutamyltranspeptidase (pseudogene)	30.2117	29.9064	11.3715	161.595	179.79	87.3776	-1.71187	1.50406e-09	6.18586e-08	7.2086
BP0154	conserved hypothetical protein (Pseudogene)	34.501	32.1922	16.2449	243.849	259.04	158.041	-1.70922	2.97975e-07	8.22836e-06	5.08469
BP0155	D-3-phosphoglycerate dehydrogenase	195.07	165.342	168.135	130.488	132.144	155.216	-0.339428	0.174828	0.398281	0.39981
BP0156	putative exported protein	38.9768	37.1449	48.1933	73.1663	75.9329	55.4791	0.720872	0.0165701	0.0850733	1.07021
BP0157	two-component sensor kinase	13.8004	8.5719	13.5374	13.1653	11.9418	11.8884	0.0346575	0.900573	0.95833	0.0184849
BP0158	two-component response regulator	20.7938	24.1918	21.9307	33.088	30.6988	30.1721	0.490432	0.0823795	0.251365	0.599695
BP0159	phosphate regulon sensor protein	29.6522	30.4779	22.2014	37.1657	42.52	33.9388	0.458381	0.12375	0.326789	0.485733
BP0160	phosphate regulon transcriptional regulatory protein	125.136	140.77	88.5349	125.478	134.556	103.817	0.0354322	0.894987	0.955344	0.0198401
BP0161	ubiquinone/menaquinone biosynthesis methyltransferase	432.288	399.45	394.752	347.773	359.158	304.782	-0.278057	0.272286	0.52267	0.281772
BP0162	putative membrane protein	825.133	865	240.967	901.88	968.974	976.024	0.55942	0.145488	0.357343	0.446915
BP0163	conserved hypothetical protein	84.6673	81.9092	127.252	120.235	128.223	112.724	0.30115	0.258297	0.505607	0.296187
BP0164	probable ubiquinone biosynthesis protein	152.83	135.436	270.478	127.808	128.163	154.745	-0.44151	0.140078	0.350332	0.45552
BP0165	conserved hypothetical protein (Pseudogene)	81.8699	82.2902	165.428	103.691	94.1471	153.176	0.0952609	0.770411	0.897111	0.0471537
BP0166	transposase	81.3104	62.8606	36.2804	67.108	42.8819	32.7224	-0.346825	0.347336	0.597597	0.223592
BP0167	C-terminal region of a probable ABC transporter, ATP-binding protein (Pseudogene)	32.0766	28.573	57.9403	52.7776	51.024	68.0344	0.544349	0.0989492	0.282164	0.549498
BP0168	putative membrane protein	7.83266	7.61946	24.6382	14.3304	12.364	11.2998	-0.0478154	0.905634	0.960543	0.0174831
BP0169	putative exported protein	37.5781	37.1449	65.792	74.6809	78.2248	74.4691	0.701625	0.0257375	0.116104	0.935153
BP0170	putative ATP-dependent RNA helicase	249.526	217.345	568.843	481.407	519.347	483.892	0.520769	0.132411	0.339232	0.469503
BP0171	LysE family efflux protein	49.1406	49.5265	102.343	45.9037	44.5706	38.2939	-0.637466	0.0651781	0.213	0.671621
BP0172	peptide chain release factor 3	312.56	280.587	552.328	345.21	349.207	403.852	-0.0595821	0.843541	0.938082	0.0277592
BP0173	putative exported protein	313.586	302.112	245.299	226.839	224.24	243.81	-0.309858	0.21999	0.456511	0.340549
BP0174	bacterioferritin	210.642	229.917	179.777	276.354	292.272	285.321	0.460519	0.0673727	0.21796	0.661622
BP0175	transposase	50.6325	40.3832	76.6219	42.1755	29.6735	79.2558	-0.144785	0.707611	0.859448	0.0657802
BP0176	two-component response regulator (Pseudogene)	6.62046	10.0958	7.85172	11.6507	10.2531	13.9679	0.565681	0.0502958	0.181046	0.742211
BP0177	putative lipoprotein	242.812	253.538	186.546	225.674	200.055	139.796	-0.273714	0.309359	0.556343	0.254657
BP0178	putative lipoprotein	34.9672	27.6206	25.1796	25.1655	25.512	23.6198	-0.248956	0.387888	0.63407	0.197863
BP0179	conserved hypothetical protein	22.8452	28.7635	15.1619	16.078	15.9224	13.5363	-0.563567	0.0569993	0.195679	0.708455
BP0180	methionyl-tRNA synthetase	473.223	456.215	609.185	632.167	649.561	593.398	0.285752	0.269842	0.520564	0.283526
BP0181	putative exported protein	558.636	534.505	407.477	685.76	671.816	430.257	0.252012	0.373071	0.620342	0.207369
BP0182	putative iron sulfur binding protein	309.483	316.017	212.538	283.578	288.593	253.069	-0.0233374	0.929336	0.97378	0.011539
BP0183	putative exported protein	146.769	134.103	162.179	183.265	189.501	182.053	0.325177	0.179242	0.402894	0.394809
BP0184	putative exported protein	113.201	102.672	155.951	134.216	117.548	158.158	0.143096	0.599505	0.795636	0.0992856
BP0185	deoxycytidine triphosphate deaminase	297.921	312.017	266.146	347.54	368.627	325.42	0.249263	0.318904	0.567103	0.246338
BP0186	conseved hypothetical protein	55.6678	56.765	46.8396	33.321	32.4479	39.8241	-0.593624	0.0359912	0.14553	0.837048
BP0187	putative lyase	45.131	37.9068	18.4109	27.7286	26.1754	16.989	-0.530351	0.143987	0.355652	0.448974
BP0188	putative acetyltransferase (Pseudogene)	73.2913	82.0997	49.0056	68.7391	63.6895	83.1794	0.074423	0.802255	0.918152	0.0370855
BP0189	conserved hypothetical protein	1129.02	1086.92	955.473	504.125	523.448	560.558	-1.68895	1.73162e-09	6.97339e-08	7.15656
BP0190	probable orn/arg/lys decarboxylase	1063.94	1092.82	982.548	705.333	703.299	753.087	-0.538293	0.0348899	0.142133	0.847304
BP0191	putative exported protein	39.07	36.5734	64.4382	32.6219	28.8895	38.6078	-0.477121	0.136689	0.344382	0.46296
BP0192	transposase	45.131	40.1927	72.0192	39.2628	28.1657	76.7055	-0.120613	0.753863	0.888794	0.0511988
BP0193	superoxide dismutase [Mn]	2.14466	4.1907	1.62449	4.42726	3.0156	3.06037	0.370407	0.316905	0.564327	0.248469
BP0194	probable metal transporter	1.67843	1.52389	1.083	3.3787	2.53311	2.51108	0.870908	0.0227742	0.105687	0.975978
BP0195	glycine cleavage system T protein	431.822	403.26	341.956	382.376	391.727	314.826	-0.112909	0.664373	0.838272	0.076615
BP0196	3-isopropylmalate dehydratase large subunit (Pseudogene)	430.703	376.782	330.314	223.227	213.806	242.28	-1.68735	1.8089e-05	0.000331432	3.47961
BP0197	putative amino-acid ABC transporter, ATP-binding protein	1143.1	1052.06	768.115	626.341	577.006	577.037	-1.6188	3.47992e-06	7.51584e-05	4.12402
BP0198	putative GntR-family transcriptional regulator	305.101	311.446	132.938	206.916	227.98	137.521	-0.390525	0.246931	0.491573	0.308412
BP0199	conserved hypothetical protein	10.9098	13.1436	5.95648	8.27199	10.7355	4.62979	-0.369736	0.31505	0.561805	0.250415
BP0200	putative exported protein	11.4692	10.8577	4.60273	6.64089	6.93589	6.94469	-0.431882	0.17231	0.395811	0.402512
BP0201	probable enoyl-CoA hydratase (Pseudogene)	0.559475	2.66681	0.541498	1.51459	1.44749	1.53019	0.314092	0.537361	0.751333	0.124167
BP0202	transposase	57.3462	45.1453	93.1376	50.9135	38.66	100.286	-0.0384661	0.921259	0.968612	0.01385
BP0202A	transposase (pseudogene)	3.26361	2.8573	6.76872	5.94185	7.53901	4.39438	0.53479	0.140732	0.351014	0.454676
BP0203	transposase	71.3331	67.2418	34.3851	64.0788	43.9675	35.4689	-0.277028	0.431965	0.670526	0.173584
BP0204	putative restriction endonuclease	275.169	297.731	314.339	284.51	303.973	263.114	-0.0587826	0.812668	0.923013	0.0347921
BP0205	putative exported protein	1263.67	1436.46	1004.75	1142.12	1156.97	919.799	-0.203037	0.465201	0.697289	0.156587
BP0206	thiamine biosynthesis protein	416.529	406.879	479.496	435.503	406.624	486.913	0.0290066	0.910213	0.962778	0.016474
BP0207	putative aldehyde dehydrogenase	32.8226	28.954	89.3471	96.8173	117.126	69.3685	0.914033	0.023891	0.109434	0.960847
BP0208	putative inositol monophosphatase	324.682	309.16	349.266	713.255	842.077	441.439	-1.57885	1.33638e-06	3.20897e-05	4.49363
BP0209	molybdopterin-guanine dinucleotide biosynthesis protein A	324.682	272.396	287.806	514.145	571.336	377.681	-1.5706	1.962e-05	0.000352796	3.45248
BP0210	transposase	41.8674	37.1449	64.709	37.0492	25.6326	71.1341	-0.0969679	0.800495	0.917224	0.0375246
BP0211	transposase	43.0796	39.4307	73.9145	39.3793	28.0451	78.1572	-0.0973811	0.804364	0.919205	0.0365874
BP0212	putative hydrolase	22.752	25.5252	30.0531	32.855	29.191	36.7245	0.342101	0.244134	0.488775	0.310891
BP0213	putative acetyltransferase	10.5368	16.0009	11.6422	11.8837	12.2434	12.5554	-0.0477257	0.861383	0.944101	0.0249813
BP0214	probable LysR-familyt ranscriptional regulator	86.6254	63.813	104.509	156.585	152.77	129.948	-1.55449	4.63569e-06	9.68735e-05	4.0138
BP0215	phosphoenolpyruvate carboxylase	163.647	160.39	223.639	130.954	132.807	171.342	-0.329855	0.211258	0.446707	0.349978
BP0216	autotransporter subtilisin-like protease	3.82308	2.47633	2.70749	3.02918	5.60902	3.49196	0.391631	0.270454	0.521484	0.282759
BP0217	3-hydroxybutyryl-CoA dehydrogenase	867.094	856.047	368.76	934.153	1094	748.693	0.40807	0.221629	0.457703	0.339417
BP0218	putative exported protein	370.186	415.261	285.099	641.138	706.677	625.493	-1.53483	2.5072e-05	0.000438589	3.35794
BP0219	probable short-chain dehydrogenase	181.83	177.343	181.131	252.82	266.821	227.88	0.468166	0.0524663	0.185916	0.730682
BP0220	probable transcriptional regulator	106.394	120.388	142.955	115.342	102.169	116.883	-0.142794	0.569354	0.773608	0.111479
BP0221	3-oxoadipate CoA-transferase subunit A	237.87	212.583	210.372	140.391	153.796	160.787	-0.538631	0.0262465	0.117359	0.930483
BP0222	3-oxoadipate CoA-transferase subunit B	154.695	138.103	107.217	105.322	106.029	110.33	-0.316624	0.214066	0.449772	0.347008
BP0223	methylmuconolactone isomerase	159.637	173.724	140.248	108.584	114.05	120.532	-0.46504	0.0664813	0.21585	0.665849
BP0224	conserved hypothetical protein	101.265	91.8145	86.6396	69.9042	66.4036	76.5486	-0.395175	0.128167	0.333575	0.476806
BP0225	3-oxoadipate enol-lactone hydrolase	73.0115	79.2424	61.1893	79.2247	81.6022	52.8895	-0.000947109	0.997405	0.999813	8.13686e-05
BP0226	conserved hypothetical protein	139.496	130.483	127.523	110.798	113.085	114.175	-0.234234	0.33572	0.585164	0.232722
BP0227	phosphate starvation-inducible protein precursor	218.941	237.156	170.843	130.488	137.089	155.687	-0.567217	0.0245692	0.111615	0.952276
BP0228	transposase	75.9954	65.5274	37.3633	60.3506	43.9072	35.2728	-0.366386	0.285249	0.536015	0.270823
BP0229	beta-D-hydroxybutyrate dehydrogenase	30.8644	44.7643	0.270749	9.08754	10.1927	3.80585	-1.7226	0.0360898	0.14553	0.837048
BP0230	putative exported protein	334.939	320.97	18.1402	42.9911	54.1602	22.5604	-1.5332	1.31305e-07	4.02878e-06	5.39483
BP0231	conserved hypothetical protein	513.039	552.983	63.8967	149.129	174.362	68.3091	-1.52927	6.49191e-05	0.000992005	3.00349
BP0232	probable oxidoreductase (Pseudogene)	162.807	167.438	10.83	52.5446	46.199	27.5826	-1.43537	0.0218196	0.103249	0.986114
BP0233	GntR family transcriptional regulator	153.856	169.533	185.734	160.78	154.037	173.696	-0.0583626	0.810213	0.921802	0.0353625
BP0234	putative solute-binding periplasmic protein	316.104	305.159	122.649	152.508	197.462	127.947	-0.639981	0.0593073	0.201478	0.695772
BP0235	putative membrane protein	23.871	24.3823	2.43674	8.73802	10.9768	3.96279	-1.11445	0.0521544	0.185295	0.732137
BP0236	conserved hypothetical protein (Pseudogene)	9.79082	8.19092	8.12247	11.7672	15.3796	11.7707	0.561737	0.0410668	0.159883	0.796197
BP0237	putative exported protein	16.4113	17.5248	17.8694	17.476	14.294	18.0484	-0.0528951	0.841919	0.937459	0.0280475
BP0238	2-amino-4-hydroxy-6-hydroxymethyldihydropteridi ne pyrophosphokinase	26.3886	27.2396	29.7824	21.4373	16.5255	26.2878	-0.371705	0.208183	0.442406	0.354179
BP0239	poly(A) polymerase	202.623	197.916	204.145	147.265	131.118	177.972	-0.405578	0.100147	0.283704	0.547135
BP0240	conserved hypothetical protein	81.0307	63.0511	72.5607	76.8946	80.5769	80.1975	0.132359	0.621491	0.810349	0.0913278
BP0241	conserved hypothetical protein	61.822	47.0502	109.924	117.905	122.795	117.471	0.716098	0.0228844	0.105954	0.974885
BP0242	phosphoribosylformylglycinamidine cyclo-ligase	460.635	452.025	362.804	432.59	430.749	386.98	-0.0292799	0.909519	0.962778	0.016474
BP0243	tRNA delta(2)-isopentenylpyrophosphate transferase	69.2817	72.0039	58.7525	57.6709	53.0143	52.5364	-0.295676	0.293201	0.543391	0.264887
BP0244	DNA mismatch repair protein	451.124	424.976	261.543	282.995	278.039	245.968	-0.496518	0.0753366	0.236976	0.625296
BP0245	putative membrane protein	72.5453	79.4329	66.3335	83.419	77.1994	91.0265	0.20437	0.44188	0.67642	0.169783
BP0246	N-acetylmuramoyl-L-alanine amidase	1988.1	1921.82	1035.61	1121.03	1118.19	823.711	-0.691469	0.0306079	0.129323	0.888325
BP0247	conserved hypothetical protein	1401.58	1423.32	955.473	1591.48	1640.25	1242	0.242725	0.406973	0.651493	0.18609
BP0248	fumarate hydratase class II	261.834	275.825	208.477	225.557	245.108	278.298	0.00504867	0.98437	0.994922	0.00221114
BP0249	putative membrane protein	27.4143	21.144	13.8082	22.8354	18.9983	16.0473	-0.130963	0.672877	0.842676	0.0743392
BP0250	putative exported protein	1190.1	1119.11	1575.22	1338.32	1315.59	1524.97	0.105602	0.707095	0.859361	0.0658243
BP0251	LysR family transcriptional regulator	54.7353	48.5741	47.3811	49.5154	48.1893	43.5122	-0.0967922	0.725722	0.871588	0.0596886
BP0252	gamma-glutamyltranspeptidase	102.57	102.482	102.343	125.594	127.801	128.653	0.313702	0.194382	0.424086	0.372546
BP0253	putative membrane protein	9.32459	12.7626	8.12247	6.05836	6.9962	4.00203	-1.52885	0.00665081	0.0432862	1.36365
BP0254	putative exported protein	6.99344	10.2863	4.87348	4.66028	7.29776	8.31794	-0.120011	0.716712	0.865607	0.0626794
BP0255	C-terminal region of a putative oxidoreductase (Pseudogene)	53.9894	49.1455	53.6083	49.1659	43.8469	55.0475	-0.0819419	0.770871	0.897298	0.0470635
BP0256	transposase	42.6134	40.7641	69.8532	37.8648	27.442	74.626	-0.124641	0.744898	0.885305	0.0529069
BP0257	C-terminal region of TonB dependent receptor protein (Pseudogene)	3.26361	2.66681	3.24899	2.79617	2.23155	2.8642	-0.226434	0.492479	0.714686	0.145885
BP0258	conserved hypothetical protein	1783.33	1945.82	1208.62	1434.67	1665.88	1492.01	-0.104685	0.721826	0.869053	0.0609537
BP0259	cytochrome D ubiquinol oxidase subunit I	1437.39	1601.23	1804.54	1733.51	1853.93	2011.25	0.209273	0.455202	0.689581	0.161415
BP0260	cytochrome D ubiquinol oxidase subunit II	424.735	435.071	624.076	604.787	591.782	566.797	0.249573	0.348278	0.597989	0.223307
BP0261	putative exported protein	32.1698	38.8593	36.0096	22.7189	23.8836	22.325	-0.632288	0.0257961	0.116165	0.934924
BP0262	probable ATP-binding component of ABC transporter	177.913	187.82	392.315	265.17	245.651	259.386	0.0248236	0.937723	0.976746	0.0102184
BP0263	probable ATP-binding component of ABC transporter	89.2363	77.528	250.172	101.012	93.8456	122.297	-0.391137	0.309117	0.556343	0.254657
BP0264	conserved hypothetical protein	44.1053	60.3842	90.9716	141.439	138.416	104.406	-1.51243	8.44822e-06	0.000164954	3.78264
BP0265	probable LysR-family transcriptional regulator (Pseudogene)	121.499	136.388	123.191	114.177	117.428	127.437	-0.085397	0.727925	0.873611	0.0586821
BP0266	putative exported protein	44.758	44.1929	27.3456	52.6611	47.4053	39.0394	0.249907	0.418195	0.660425	0.180177
BP0267	N-terminal region of an outer membrane porin (Pseudogene)	37.8578	40.1927	31.4069	34.7191	33.232	36.1359	-0.0754861	0.792295	0.912154	0.0399317
BP0268	transposase	175.582	164.58	142.685	180.12	145.473	172.911	0.0446119	0.858603	0.943797	0.0251215
BP0270	hypothetical protein	35.8997	34.2876	28.1579	35.0686	37.0919	31.977	0.0772464	0.790236	0.910496	0.0407221
BP0271	hypothetical protein	43.7323	39.0497	45.2151	52.8941	43.8469	52.1048	0.217609	0.436728	0.673471	0.171681
BP0272	integrase (remnant)	27.9738	27.2396	26.8041	27.0296	28.5276	38.6863	0.202526	0.493824	0.715831	0.145189
BP0273	probable transcriptional regulator	265.285	252.776	158.388	110.332	104.34	128.026	-1.49462	0.000638825	0.00678488	2.16846
BP0274	putative membrane protein (Pseudogene)	728.996	782.138	593.211	375.502	373.513	494.839	-1.49207	0.000448684	0.00513199	2.28971
BP0275	probable transcriptional regulator	1097.41	1040.25	757.285	443.425	392.873	572.957	-1.48154	1.65476e-05	0.000309048	3.50997
BP0276	cysteine synthase B	936.842	975.291	690.41	439.348	437.504	508.218	-1.47704	5.19419e-05	0.000833225	3.07924
BP0277	ubiquinol-cytochrome C reductase iron-sulfur subunit	1151.12	1303.69	934.625	823.937	822.777	915.562	-0.403706	0.132255	0.339056	0.469729
BP0278	large-conductance mechanosensitive channel	562.832	644.988	387.171	365.715	382.379	472.121	-0.386651	0.169596	0.392157	0.40654
BP0279	conserved hypothetical protein	200.012	181.153	159.742	180.236	167.306	174.127	-0.0536146	0.82465	0.930016	0.0315095
BP0280	protease	87.5579	82.0997	65.792	61.5157	60.4327	76.784	-0.246193	0.377766	0.62462	0.204384
BP0281	transposase	74.317	74.2898	29.7824	60.3506	45.8372	33.9388	-0.355571	0.342331	0.592414	0.227374
BP0282	putative regulatory protein	7.36643	10.4768	5.95648	6.64089	9.34837	7.92558	0.00851874	0.976934	0.992596	0.00322747
BP0283	putative 2-hydroxyacid dehydrogenase	4.19607	3.80973	4.60273	6.64089	6.75495	5.61068	0.590871	0.0414671	0.160794	0.79373
BP0284	probable extracellular solute-binding protein, family 5	4.84879	5.52411	3.51974	3.3787	3.0156	5.41451	-0.230073	0.493212	0.715213	0.145564
BP0285	putative acetyl esterase	1.30544	1.14292	2.43674	1.16507	1.32687	1.29477	-0.251847	0.559856	0.767519	0.114911
BP0286	conserved hypothetical protein	19.7681	13.9055	12.1837	30.8743	27.3817	29.2305	-1.47162	1.52205e-05	0.000287037	3.54206
BP0287	2-isopropylmalate synthase	12.7747	9.14336	3.24899	11.0682	13.6908	17.4991	0.704607	0.0624455	0.207798	0.682359
BP0288	possible exonuclease	62.2883	52.1933	22.2014	139.692	143	90.948	-1.47005	4.75917e-07	1.2602e-05	4.89956
BP0289	dihydroxy-acid dehydratase	358.717	350.686	633.282	440.629	409.64	490.758	-0.00083522	0.997744	0.999813	8.13686e-05
BP0290	conserved hypothetical protein	63.8734	65.3369	38.9878	219.033	229.186	236.433	-1.46714	0.000309787	0.00383858	2.41583
BP0291	putative outer membrane protein	49.0473	47.8121	17.8694	89.7103	98.4293	67.8775	-1.42988	2.78786e-05	0.000481155	3.31771
BP0292	conserved hypothetical protein (Pseudogene)	352.563	352.21	256.941	214.722	211.997	280.534	-0.443754	0.0946807	0.275629	0.559675
BP0294	putative 5'(3')-deoxyribonucleotidase	61.7288	62.0986	54.4205	57.0884	59.9502	69.3685	0.0640724	0.820156	0.927926	0.0324866
BP0295	transposase	81.3104	75.0517	43.8613	67.807	54.703	44.0615	-0.271889	0.402566	0.648233	0.188269
BP0296	hypothetical protein	107.046	122.292	118.317	147.032	138.235	135.873	0.277199	0.266865	0.516624	0.286825
BP0297	transposase	52.5907	51.8123	92.0546	78.5257	56.1505	114.215	0.346481	0.310836	0.557914	0.253432
BP0298	conserved hypothetical protein	33.4753	28.0015	25.4504	31.3404	28.8292	22.8351	-0.0760884	0.797052	0.914485	0.0388234
BP0299	MarR-family transcriptional regulator	102.664	93.7194	42.5076	64.4283	80.7579	51.2416	-0.287113	0.408544	0.652387	0.185494
BP0300	putative esterase	94.9243	96.5767	64.1675	103.109	128.585	70.1532	0.236261	0.428459	0.668359	0.17499
BP0301	putative ABC transporter substrate binding protein	502.689	457.549	413.163	449.484	502.942	612.82	0.188481	0.473231	0.703929	0.152471
BP0302	probable branched-chain amino acid transport system, permease component	60.1436	64.9559	35.4681	50.564	42.2788	49.7114	-0.176892	0.569939	0.773608	0.111479
BP0303	probable branched-chain amino acid transport system, permease component	46.9959	47.2407	22.2014	31.2239	35.2222	37.6661	-0.168188	0.615882	0.805195	0.0940991
BP0304	putative branched-chain amino acid transporter, ATP-binding protein	39.1633	36.7639	27.0749	22.3693	23.8233	33.0363	-0.380745	0.219937	0.456511	0.340549
BP0305	high-affinity branched-chain amino acid transporter, ATP-binding protein	27.6008	23.8108	13.2667	17.8256	17.008	17.9699	-0.310761	0.3081	0.555297	0.255474
BP0306	probable bifunctional hydroxylase/oxidoreductase (Pseudogene)	48.0216	57.9079	43.8613	99.0309	123.398	46.2979	0.841471	0.0180274	0.091103	1.04047
BP0308	cytochrome O ubiquinol oxidase	0.839213	0	0.541498	2.44665	2.35217	0.941653	-1.40103	0.00367779	0.0279888	1.55302
BP0309	putative enoyl-CoA hydratase/isomerase	2.79738	5.33362	5.41498	5.24281	7.41838	4.7475	0.426209	0.216983	0.452457	0.344423
BP0310	putative acyl-CoA dehydrogenase	0.559475	0.952433	0	1.28158	0.964993	1.05936	0.952389	0.0842556	0.253883	0.595366
BP0311	probable acid-coenzyme A ligase	0.466229	0	1.62449	2.44665	0.542809	1.2163	1.13866	0.0962913	0.277738	0.556365
BP0312	probable 4-hydroxybenzoyl CoA thioesterase	0.559475	0.190487	0.270749	0.582535	0.844369	0.588533	0.763794	0.234325	0.475539	0.322814
BP0313	conserved hypothetical protein	0.932459	0.380973	0.541498	0.932055	0.723745	0.70624	0.154554	0.780693	0.903211	0.0442106
BP0314	conserved hypothetical protein	59.5841	59.6223	65.5212	66.875	66.7051	85.9651	0.251207	0.369573	0.617687	0.209232
BP0315	glutamate-1-semialdehyde 2,1-aminomutase	244.211	237.156	207.664	197.479	201.864	175.422	-0.262486	0.274836	0.526328	0.278744
BP0316	thiamine-phosphate pyrophosphorylase	89.1431	84.3856	74.4559	94.7201	100.601	91.8112	0.209464	0.406112	0.650924	0.18647
BP0317	phosphomethylpyrimidine kinase	215.585	189.915	180.86	225.441	220.441	168.36	0.0656501	0.792788	0.912449	0.0397912
BP0318	rubredoxin	1251.17	1419.51	709.362	695.546	801.608	729.232	-0.602564	0.0458091	0.170779	0.767565
BP0319	putative transcriptional regulator	583.253	552.792	409.102	328.317	359.038	324.949	-0.61061	0.0212475	0.101037	0.995522
BP0320	conserved hypothetical protein	102.943	87.2429	101.26	63.1468	72.676	85.7689	-0.394016	0.134748	0.341151	0.467054
BP0321	aspartate carbamoyltransferase	76.3684	82.8617	76.8927	58.7195	60.3724	59.128	-0.405599	0.132788	0.339282	0.469439
BP0322	dihydroorotase	49.6068	47.8121	56.5865	38.7968	37.4538	35.7436	-0.45828	0.0982316	0.281807	0.550048
BP0323	acyltransferase	14.2666	16.5723	19.2232	25.8645	20.0839	19.2647	0.388589	0.165076	0.385488	0.413989
BP0324	diadenosine-tetraphosphatase	250.272	247.252	314.069	213.557	197.1	315.493	-0.159368	0.56557	0.770977	0.112958
BP0325	putative membrane protein	191.993	180.2	138.623	226.606	233.649	217.286	0.405718	0.10289	0.289033	0.539053
BP0326	monofunctional biosynthetic peptidoglycan transglycosylase	51.0988	59.0508	45.7566	43.5736	44.2087	48.6521	-0.19293	0.48901	0.712595	0.147157
BP0327	transposase	43.7323	36.7639	66.875	41.826	29.4926	80.6683	0.050066	0.896499	0.956365	0.0193765
BP0328	conserved hypothetical protein	0.745967	1.33341	2.70749	1.39808	2.35217	1.41248	0.301423	0.525656	0.740863	0.130262
BP0329	putative coenzyme A ligase	6.80695	6.09557	5.14423	5.59233	6.57402	6.00304	-0.0135905	0.960502	0.98608	0.00608786
BP0330	conserved hypothetical protein	4.75554	4.76216	3.24899	3.96124	4.10122	3.80585	-0.14789	0.613412	0.803184	0.0951847
BP0331	conserved hypothetical protein	2.05141	1.71438	1.083	0.815548	1.80936	1.60866	-0.213885	0.613503	0.803184	0.0951847
BP0332	conserved hypothetical protein	10.0706	8.5719	6.22722	10.8351	13.5099	16.7143	0.70104	0.0182618	0.0920468	1.03599
BP0333	metallo-beta-lactamase family protein	103.223	108.196	55.2328	112.662	139.803	141.287	0.558908	0.0570717	0.195679	0.708455
BP0334	ABC transport protein inner membrane component	68.256	60.3842	36.5511	135.148	163.446	138.148	-1.39689	0.00244091	0.0200778	1.69728
BP0335	LysR-family transcriptional regulator (Pseudogene)	912.784	913.193	587.796	631.701	659.03	500.959	-0.430428	0.122865	0.325189	0.487864
BP0336	putative exported protein (pseudogene)	449.352	446.882	312.715	254.684	296.012	243.025	-0.607701	0.0223365	0.104925	0.979122
BP0337	putative exported protein	195.816	174.676	311.632	208.198	208.74	162.317	-0.234554	0.402005	0.647832	0.188537
BP0338	putative membrane protein	6.34072	7.61946	8.66396	10.8351	9.83087	8.55335	0.387975	0.162161	0.381566	0.41843
BP0339	methylated-DNA--protein-cysteine methyltransferase	6.34072	3.61924	5.41498	7.10692	5.36777	5.80686	0.207589	0.492085	0.714382	0.146069
BP0340	alkylated DNA repair protein	12.8679	5.52411	10.2885	16.311	13.4496	10.6721	0.468837	0.155611	0.371125	0.43048
BP0341	conserved hypothetical protein	16.2248	18.6677	10.5592	12.2332	11.7005	9.73042	-0.453714	0.111559	0.306754	0.51321
BP0342	conserved hypothetical protein	12.0287	12.0007	19.2232	18.4081	15.078	16.2828	0.22124	0.44275	0.677085	0.169357
BP0343	putative ATP-binding component of hemin transport system	10.0706	8.00044	9.74696	10.0196	9.95149	11.0644	0.155398	0.554557	0.763465	0.117211
BP0344	putative hemin permease	7.83266	4.95265	6.76872	9.43706	8.08182	9.29883	0.431082	0.127922	0.333575	0.476806
BP0345	putative hemin binding protein	16.691	19.8106	17.8694	20.1557	19.8427	23.8552	0.237881	0.37554	0.623107	0.205438
BP0346	putative hemin transport protein	105.927	104.006	77.1634	113.711	108.32	99.5014	0.160248	0.532106	0.746416	0.127019
BP0347	putative integral membrane protein	19.3951	22.0964	14.0789	50.6805	49.6971	52.6149	-1.37649	3.09432e-06	6.79696e-05	4.16768
BP0348	heme uptake transmembrane sensor	24.5237	19.2391	6.76872	26.9131	32.267	31.8593	0.826354	0.029607	0.126993	0.896219
BP0349	heme uptake regulator	52.7772	61.7177	5.95648	46.3698	55.3062	42.4136	0.252843	0.638059	0.820808	0.0857583
BP0350	hypothetical protein	1109.07	1238.16	330.314	552.476	577.367	316.239	-0.889206	0.0308501	0.129979	0.886128
BP0351	putative ferredoxin	8.20564	6.28606	1.35374	10.3691	7.96119	6.00304	0.540258	0.199224	0.43076	0.365764
BP0352	hypothetical protein	3.4501	4.95265	0.541498	2.21363	2.41248	0.863182	-0.788432	0.129547	0.335677	0.474078
BP0353	putative ferredoxin	17.9965	16.9533	1.62449	5.94185	5.36777	6.35616	-1.0705	0.0404649	0.158177	0.800856
BP0354	probable ornithine cyclodeaminase	27.321	23.8108	4.06123	14.2138	9.46899	10.829	-0.697853	0.140204	0.350373	0.455469
BP0355	transposase	75.4359	68.3847	33.5729	65.3604	49.6368	40.648	-0.196136	0.577857	0.778395	0.1088
BP0356	integrase	413.452	380.973	161.366	151.576	141.251	127.045	-1.3592	3.96681e-07	1.05763e-05	4.97567
BP0357	putative exported protein	309.856	268.396	66.3335	109.633	107.114	67.6813	-1.35883	2.58093e-07	7.28312e-06	5.13768
BP0358	putative membrane protein	41.6809	36.002	14.6204	30.0588	25.7533	16.5574	-0.365547	0.343378	0.593959	0.226244
BP0359	conserved hypothetical protein	142.573	159.247	44.1321	79.3412	68.9367	62.2276	-0.720152	0.0591322	0.20106	0.696675
BP0360	probable aldehyde dehydrogenase	69.4682	78.4805	32.4899	40.8939	40.1678	39.9418	-0.581438	0.0853799	0.256073	0.591636
BP0361	conserved hypothetical protein	8.76511	8.19092	7.58097	11.4177	10.9768	6.47387	0.209957	0.494036	0.71587	0.145166
BP0362	CDP-6-deoxy-delta-3,4-glucoseen reductase	17.9032	20.3821	9.47621	19.1071	16.5255	14.1248	0.0368726	0.906069	0.960741	0.0173935
BP0363	probable extracellular solute-binding protein	57.253	50.6694	52.2545	54.9913	58.2011	59.6773	0.109131	0.700526	0.857139	0.0669486
BP0364	putative exported protein	65.5519	61.3367	40.0708	56.1563	55.5474	82.944	0.218092	0.49141	0.713939	0.146339
BP0365	probable acetyltransferase	753.8	734.707	607.561	205.751	162.179	151.92	-1.35209	1.62179e-05	0.00030436	3.51661
BP0366	conserved hypothetical protein	5585.15	5765.08	2492.51	624.943	667.896	459.88	-1.35205	6.91874e-06	0.00013859	3.85827
BP0367	putative membrane protein	55.9475	59.2413	43.5906	52.1951	53.0746	32.4478	-0.209978	0.495313	0.71618	0.144978
BP0368	NADP-specific glutamate dehydrogenase	81.1239	76.0041	188.441	159.032	151.986	186.369	0.529455	0.122722	0.325184	0.487871
BP0369	putative endonuclease	226.215	213.154	243.403	242.8	241.007	246.87	0.0981416	0.689992	0.852512	0.0692995
BP0370	orotate phosphoribosyltransferase	83.7348	86.2904	89.8886	120.818	133.591	116.49	0.513738	0.0361378	0.14553	0.837048
BP0371	glutamyl-tRNA(GLN) amidotransferase subunit B	349.859	364.972	394.481	239.305	228.764	297.523	-0.534421	0.0362942	0.146008	0.835625
BP0372	glutamyl-tRNA(GLN) amidotransferase subunit A	240.574	216.964	207.664	137.828	143.301	167.889	-0.567134	0.0207561	0.0994481	1.0024
BP0373	glutamyl-tRNA(GLN) amidotransferase subunit C	117.583	123.435	95.3036	90.6424	90.9506	80.0798	-0.364047	0.150476	0.363204	0.439849
BP0374	rod shape-determining protein	821.683	763.28	867.75	740.984	739.124	778.512	-0.118856	0.636753	0.819808	0.0862877
BP0375	rod shape-determining protein	171.666	134.103	162.449	120.235	108.501	112.331	-0.457844	0.0703161	0.224849	0.64811
BP0376	rod shape-determining protein	57.9057	48.0026	48.4641	36.2337	29.9751	26.0132	-0.749035	0.010378	0.0603328	1.21945
BP0377	penicillin-binding protein 2	141.827	125.34	175.175	97.0503	74.9679	109.546	-0.650296	0.0153755	0.0806382	1.09346
BP0378	rod shape-determining protein	44.4783	43.8119	52.5253	46.9523	43.3041	44.5323	-0.0609947	0.826023	0.931022	0.0310402
BP0379	putative membrane protein (pseudogene)	1650.36	1741.62	2235.84	339.035	395.888	238.513	-1.33822	0.000238303	0.00309154	2.50983
BP0380	DNA-directed RNA polymerase beta' chain	9002.24	9642.62	4297.6	905.026	1030.61	714.009	-1.33565	0.00410032	0.0301366	1.52091
BP0381	flagellar transcriptional activator FlbB	272.371	283.444	232.573	120.002	122.434	181.425	-1.33082	1.96002e-05	0.000352796	3.45248
BP0382	putative hydrolase	84.4808	81.9092	64.709	56.8554	57.598	48.5736	-0.506438	0.0739018	0.233609	0.63151
BP0383	acetylglutamate kinase	512.573	504.218	361.45	359.191	375.201	400.399	-0.280877	0.28883	0.539688	0.267857
BP0385	putative exported protein	140.242	158.485	246.382	222.179	232.503	267.155	0.407828	0.137112	0.344428	0.462901
BP0386	putative thioredoxin	160.849	161.914	140.248	157.75	169.537	190.175	0.160045	0.51768	0.73494	0.133748
BP0387	putative exported protein	290.181	279.634	237.176	271.228	285.879	279.318	0.0510561	0.837046	0.935826	0.028805
BP0388	probable phosphosugar isomerase	69.4682	78.29	78.5172	111.148	103.857	63.13	0.297256	0.303133	0.552482	0.257682
BP0389	conserved hypothetical protein (Pseudogene)	1.2122	0.761946	1.083	1.04856	0.603121	0.470827	-0.682295	0.1974	0.428249	0.368303
BP0390	putative tetrapyrrole methylase	93.6189	77.909	121.837	132.818	127.982	120.139	0.378878	0.146929	0.357973	0.44615
BP0391	methylated-DNA--protein-cysteine methyltransferase	17.2505	21.525	29.7824	33.554	23.9439	28.2496	0.33408	0.288807	0.539688	0.267857
BP0392	transposase	73.8508	68.5752	37.9048	72.7003	50.1193	41.9428	-0.137458	0.688372	0.851054	0.0700426
BP0393	putative membrane protein (Pseudogene)	27.1346	27.6206	36.2804	32.7384	28.9498	26.6409	-0.0393648	0.89367	0.955344	0.0198401
BP0394	putative membrane protein	37.1119	37.5259	28.6994	34.4861	35.7047	23.149	-0.15343	0.620673	0.809555	0.0917535
BP0395	putative exported protein	49.1406	48.0026	25.4504	66.5255	79.4913	58.6179	0.731615	0.0268448	0.119016	0.924394
BP0396	putative exported protein (Pseudogene)	27.2278	33.3352	39.2586	59.4185	63.1467	55.1259	-1.32929	0.000486587	0.00546845	2.26214
BP0397	conserved hypothetical protein	10.63	7.80995	7.58097	9.67007	8.56431	8.67106	0.0128778	0.962429	0.986479	0.00591205
BP0398	putative membrane protein	5.59475	4.57168	6.22722	6.99042	7.17714	5.88533	0.289498	0.304892	0.552967	0.257301
BP0399	putative mandelate racemase	14.3599	13.9055	12.7252	9.43706	8.62463	6.86622	-1.31795	1.91053e-05	0.000346766	3.45996
BP0400	putative acetyltransferase (pseudogene)	92.6864	123.626	64.9797	131.07	120.262	79.7266	0.23214	0.444347	0.677714	0.168954
BP0401	transposase (Pseudogene)	55.4813	51.0504	77.1634	41.4765	32.8701	73.5667	-0.307824	0.384837	0.630415	0.200374
BP0402	putative sodium/glutamate symport carrier protein	75.3427	60.7652	33.5729	38.5638	41.8566	40.6088	-0.494055	0.129174	0.335383	0.474459
BP0403	putative exported protein	58.9314	57.3365	48.1933	43.4571	42.0375	46.6511	-0.317765	0.252966	0.498514	0.302323
BP0404	putative short-chain fatty acids transporter	149.38	167.057	205.498	133.167	127.5	152.744	-0.33434	0.195335	0.425684	0.370912
BP0405	conserved hypothetical protein	184.161	181.534	206.311	60.1176	56.0902	55.7537	-1.31592	0.000589163	0.00639805	2.19395
BP0406	DNA polymerase III, epsilon chain	49.5136	49.1455	81.7662	85.0501	80.396	79.4912	0.446376	0.133218	0.339282	0.469439
BP0407	probable membrane protein (Pseudogene)	41.8674	42.669	51.4423	66.1759	66.4639	53.1249	0.452221	0.11886	0.319772	0.49516
BP0408	transposase	47.3689	40.0022	64.9797	38.4473	27.2611	74.4691	-0.115146	0.758601	0.89154	0.049859
BP0409	N-terminal region of elongation factor G (Pseudogene)	190.035	205.154	108.57	144.818	161.154	115.941	-0.257942	0.380491	0.626214	0.203277
BP0410	LysR family transcriptional regulator	6485.91	6686.84	3781.01	1879.37	1847.42	1458.35	-1.31083	8.29584e-06	0.000162801	3.78834
BP0411	conserved hypothetical protein	174.37	188.391	151.619	123.73	138.356	125.004	-0.410674	0.0996782	0.283147	0.547987
BP0412	putative GntR-family transcriptional regulator	5.50151	5.52411	4.06123	9.08754	10.1927	5.57145	0.684057	0.0370127	0.148281	0.828915
BP0413	C-terminal region of elongation factor G (Pseudogene)	7.73941	8.76238	8.93471	8.50501	6.03121	7.41552	-0.210346	0.444388	0.677714	0.168954
BP0414	putative Mg(2+) transporter	66.9506	60.3842	74.4559	82.8364	74.0029	55.1652	0.0706192	0.806607	0.919665	0.0363701
BP0415	putative membrane protein	69.9344	83.0521	79.0587	93.6716	86.2463	99.776	0.270999	0.291047	0.542326	0.265739
BP0416	conserved hypothetical protein	11.6557	14.096	17.0572	18.7576	16.4652	18.5192	0.346697	0.205916	0.439924	0.356623
BP0417	probable enoyl-CoA hydratase	2.33115	1.14292	3.24899	2.44665	2.47279	3.02114	0.28936	0.435354	0.672694	0.172182
BP0418	putative exported protein	2.61089	2.09535	4.06123	3.61171	2.83467	4.39438	0.369799	0.292628	0.543391	0.264887
BP0419	carboxynorspermidine decarboxylase	325.615	321.541	416.141	185.945	171.588	160.199	-1.30546	1.02524e-06	2.51425e-05	4.59959
BP0420	probable acyl-CoA dehydrogenase	9.88407	7.42898	9.74696	18.2916	13.148	12.2807	0.676589	0.0190141	0.0940006	1.02687
BP0421	putative acyl-CoA dehydrogenase	5.03528	2.66681	2.97824	3.49521	3.92028	5.2968	0.200982	0.551558	0.761816	0.11815
BP0422	probable thiolase	3.91633	3.04779	7.85172	5.1263	4.58372	6.39539	0.193233	0.576867	0.777419	0.109345
BP0423	putative fatty acid CoA ligase (Pseudogene)	19.2087	16.9533	20.3062	15.6119	16.6461	17.2244	-0.186207	0.473912	0.704399	0.152181
BP0424	transposase	75.4359	71.623	41.6953	60.2341	46.9228	35.4297	-0.41144	0.221037	0.457568	0.339544
BP0425	probable LysR-family transcriptional regulator	58.1854	59.8128	83.1199	85.0501	77.2598	77.8826	0.259708	0.351929	0.600953	0.22116
BP0426	cold shock protein	215.958	208.583	1553.29	505.99	421.34	617.097	-0.356281	0.534774	0.749614	0.125162
BP0427	putative exported protein	10.5368	16.9533	43.3198	29.8258	24.0042	30.9568	0.278152	0.517601	0.73494	0.133748
BP0428	putative GntR-family transcriptional regulator	440.4	452.406	112.361	161.129	166.582	159.139	-1.04688	0.00943351	0.0567184	1.24628
BP0429	delta-1-pyrroline-5-carboxylate dehydrogenase precursor	8.95161	10.8577	6.76872	9.43706	12.7862	14.321	0.456923	0.117927	0.317925	0.497675
BP0430	alanine racemase, catabolic	10.1638	7.80995	5.68573	12.9323	21.7123	19.5785	-1.30206	2.93806e-07	8.17162e-06	5.08769
BP0431	conserved hypothetical protein	37.1119	30.2874	15.4327	74.7974	102.169	119.433	-1.28435	0.000206729	0.00275592	2.55973
BP0432	hypothetical protein	9.1381	9.71482	8.12247	20.1557	20.9283	27.6218	-1.25895	0.000191206	0.00259369	2.58608
BP0433	putative exported oxidoreductase (Pseudogene)	57.1597	48.5741	65.792	141.439	149.936	97.108	-1.24863	7.44272e-05	0.00111959	2.95094
BP0434	putative exported protein (Pseudogene)	10.63	13.715	10.0177	13.6313	15.4399	15.1057	0.364842	0.169466	0.392157	0.40654
BP0435	putative gntR-family transcriptional regulator	3.72984	4.00022	5.14423	10.3691	9.58962	6.55234	-1.24737	0.00257557	0.0209625	1.67856
BP0436	conserved hypothetical protein	7.45967	7.048	11.3715	18.1751	18.5761	13.5363	-1.24525	3.93472e-06	8.31237e-05	4.08028
BP0437	putative aldolase	50.6325	66.6703	37.0926	149.362	165.315	124.965	-1.24254	5.81861e-05	0.000915335	3.03842
BP0438	conserved hypothetical protein	53.1502	59.6223	53.879	56.3894	49.1543	50.6923	-0.0936436	0.739962	0.881841	0.0546097
BP0439	transposase	48.8609	42.288	66.6042	40.1949	30.3973	82.0808	-0.0424473	0.910506	0.962778	0.016474
BP0440	conserved hypothetical protein	130.451	142.103	101.802	76.8946	84.075	55.3221	-1.2351	4.29171e-05	0.000706031	3.15118
BP0441	MerR-family transcriptional regulator	172.598	150.294	102.614	127.575	143.663	94.7539	-0.220275	0.443587	0.677561	0.169052
BP0442	metallo-beta-lactamase family protein	881.174	896.43	1805.62	1171.24	1149.91	880.093	-0.162332	0.620399	0.809471	0.0917989
BP0443	transposase	71.8926	65.7179	42.5076	63.3798	44.8119	35.1943	-0.336211	0.312858	0.560217	0.251644
BP0444	C-terminal region of isovaleryl-CoA dehydrogenase (Pseudogene)	57.8125	52.5743	95.5744	89.3608	94.0868	82.0415	0.371072	0.214739	0.450207	0.346587
BP0445	isocitrate dehydrogenase kinase/phosphatase (Pseudogene)	10.8165	10.2863	12.9959	13.3983	12.9068	10.0051	0.0937556	0.730417	0.875786	0.0576019
BP0447	acetyl-CoA acetyltransferase	73.2913	79.0519	94.2206	87.1472	80.6975	94.0084	0.0896186	0.730587	0.875786	0.0576019
BP0448	carboxyltransferase subunit of acetyl-CoA carboxylase	6.52721	5.90508	6.76872	10.4856	7.17714	6.98393	0.34087	0.243154	0.487316	0.312189
BP0449	biotin carboxylase subunit of acetyl-CoA carboxylase	7.73941	9.52433	7.58097	8.27199	7.78026	6.98393	-0.115279	0.667309	0.839672	0.0758905
BP0450	conserved hypothetical protein	35.3402	27.811	41.1538	26.9131	30.5782	44.6501	-0.0243545	0.939285	0.976746	0.0102184
BP0451	succinylornithine transaminase	279.085	240.013	271.29	245.713	273.576	262.8	-0.0152289	0.951135	0.981341	0.0081799
BP0452	putative exported protein	42.3336	38.4783	86.0982	85.7491	87.9953	104.916	0.746883	0.0263996	0.117674	0.92932
BP0453	low-specificity D-threonine aldolase	120.94	124.578	133.479	133.167	136.426	113.312	0.0151163	0.952111	0.981574	0.00807698
BP0454	putative exported protein	122.059	104.387	252.879	256.548	226.653	355.984	0.810668	0.0177912	0.0901451	1.04506
BP0455	putative membrane protein	53.9894	48.1931	52.5253	56.2728	47.4656	69.3685	0.162382	0.583253	0.781989	0.1068
BP0456	putative heme receptor	13.5207	15.6199	10.2885	11.7672	16.043	13.1439	0.0480157	0.862344	0.944135	0.0249659
BP0457	conserved hypothetical protein	1053.21	1001.58	604.312	766.732	798.894	838.778	-0.145634	0.607106	0.800502	0.0966373
BP0458	probable aminoacyl-tRNA synthetase (Pseudogene)	255.68	265.157	131.042	232.431	248.908	197.669	0.0570134	0.848897	0.939816	0.0269574
BP0459	putative membrane protein	165.605	154.675	147.017	169.401	160.37	139.365	0.0044576	0.985747	0.995532	0.00194483
BP0460	DNA topoisomerase iii	1563.27	1509.23	1290.93	1555.48	1539.22	1610.46	0.108691	0.690379	0.852717	0.0691951
BP0461	putative exported protein	141.268	149.722	218.765	224.043	232.624	257.699	0.489316	0.0606054	0.204629	0.689033
BP0462	ABC-transporter, ATP-binding component	39.2565	41.7166	62.2722	44.3891	43.3041	57.2447	0.0245217	0.935334	0.975822	0.0106295
BP0463	ABC transporter, permease component	9.23134	8.5719	14.6204	13.2818	11.8815	14.3602	0.315001	0.272065	0.52267	0.281772
BP0464	gluconate 5-dehydrogenase	154.881	131.245	144.038	116.39	113.688	138.345	-0.223573	0.377137	0.624471	0.204487
BP0465	probable aldehyde dehydrogenase	183.881	174.676	165.428	113.245	113.206	123.945	-0.580802	0.0183456	0.0922291	1.03513
BP0466	alcohol dehydrogenase	81.2172	88.5763	79.6002	48.5834	52.2303	72.7819	-0.52066	0.0684353	0.220292	0.657001
BP0467	acetolactate synthase large subunit	66.2978	73.9088	63.3552	61.7487	61.6389	50.5354	-0.228269	0.418531	0.660425	0.180177
BP0468	AsnC-family transcriptional regulator	114.972	135.436	98.8233	94.9531	97.3437	115.745	-0.181277	0.478211	0.707008	0.150576
BP0469	putative DNA-binding protein	48.9541	52.5743	47.1103	111.148	99.6959	70.8594	-1.22955	2.41645e-05	0.000428532	3.36802
BP0470	putative membrane protein	27.9738	34.4781	60.6478	68.9721	74.8473	85.1019	-1.2279	0.000164131	0.00230738	2.63688
BP0471	3,4-dihydroxy-2-butanone 4-phosphate synthase	42.0539	39.4307	168.406	56.9719	65.4989	113.273	-0.0786576	0.870225	0.946837	0.0237247
BP0472	conserved hypothetical protein (Pseudogene)	4.38256	5.90508	6.49797	7.22343	5.97089	6.43463	0.261761	0.363452	0.61198	0.213263
BP0473	transposase	41.4944	33.3352	64.4382	40.1949	27.3817	77.8826	0.0685914	0.860963	0.944101	0.0249813
BP0474	choloylglycine hydrolase	16.7843	21.525	17.5987	18.8741	23.2805	20.324	0.165227	0.543495	0.755538	0.121744
BP0475	ribonuclease E	1158.67	1109.01	3194.3	1717.31	1632.95	2042.17	-0.0182448	0.962749	0.986479	0.00591205
BP0477	ribosomal large subunit pseudouridine synthase C	149.287	172.009	169.76	171.032	182.927	189.782	0.148104	0.537704	0.751542	0.124047
BP0478	probable hydrolase	95.95	85.9094	90.4301	63.4963	60.493	72.2719	-0.472351	0.0745845	0.235191	0.62858
BP0479	conserved hypothetical protein	484.133	507.647	250.984	430.959	472.786	465.098	0.138614	0.646269	0.826762	0.0826194
BP0480	putative membrane protein	43.2661	52.3838	41.6953	66.875	71.7714	58.1078	0.517812	0.075894	0.237949	0.623517
BP0481	transposase	73.198	65.3369	35.4681	62.9137	47.6465	35.3905	-0.261435	0.45165	0.685544	0.163965
BP0482	conserved hypothetical protein (Pseudogene)	155.814	129.531	204.415	210.062	209.102	196.766	0.332049	0.200171	0.431843	0.364674
BP0483	AraC-family transcriptional regulator	22.752	23.6203	24.6382	19.9227	19.8427	21.2657	-0.214537	0.412878	0.657137	0.182344
BP0484	L-lactate dehydrogenase	145.277	132.007	204.415	223.577	219.837	205.045	0.43062	0.0977017	0.281038	0.551235
BP0485	probable acylphosphatase (Pseudogene)	33.4753	26.6681	34.9266	61.7487	47.8275	48.6521	0.733546	0.0126884	0.070076	1.15443
BP0486	50S ribosomal protein l36	57.0665	65.1464	20.0354	469.989	480.144	537.252	-1.21825	0.000203985	0.00272874	2.56404
BP0487	LysR-family transcriptional regulator	43.1729	39.2402	16.7864	745.062	667.534	558.989	-1.21812	4.79056e-06	9.95715e-05	4.00186
BP0488	putative membrane permease	321.698	353.543	94.2206	883.705	919.216	418.8	-1.21554	1.7034e-05	0.000316604	3.49948
BP0489	DNA gyrase subunit B	1241.01	1225.97	1840.55	1054.85	1089.06	1168.98	-0.378533	0.183931	0.409535	0.387709
BP0490	DNA polymerase iii, beta chain	1056.01	1208.26	1043.47	636.244	691.779	784.907	-0.646481	0.0132635	0.0728364	1.13765
BP0491	chromosomal replication initiator protein	1657.82	1694	1281.45	970.969	1021.69	1147.56	-0.561229	0.0427739	0.163565	0.78631
BP0492	50S ribosomal protein L34	188.357	172.2	429.137	246.529	236.303	221.053	-0.16431	0.626436	0.812958	0.0899316
BP0493	ribonuclease P protein component	49.9798	42.669	153.515	60.4671	53.8587	73.0566	-0.388228	0.353883	0.603403	0.219393
BP0494	conserved hypothetical protein	11.6557	12.9531	30.5946	12.3497	15.3193	24.0122	-0.0677259	0.861804	0.944101	0.0249813
BP0495	probable inner-membrane protein	512.479	500.218	614.329	593.719	597.089	679.56	0.201463	0.426917	0.667393	0.175618
BP0496	transposase	114.413	90.4811	76.8927	108.351	99.0324	91.0265	0.0784166	0.76604	0.895826	0.0477763
BP0497	hypothetical protein	24.2439	25.1442	32.7606	139.925	148.247	68.5053	-1.21552	1.44474e-06	3.4057e-05	4.46779
BP0498	LysR-family transcriptional regulator	179.871	185.153	146.746	108.817	115.558	120.375	-0.570542	0.0240548	0.109997	0.95862
BP0499	hypothetical protein	3.4501	3.61924	6.49797	1.98062	4.46309	3.02114	-0.431747	0.243622	0.488002	0.311578
BP0500	hypothetical protein	15.2923	14.858	12.4544	16.777	14.4146	10.4367	-0.0533287	0.851222	0.940504	0.0266394
BP0501	conserved hypothetical protein	5.12852	6.28606	1.62449	33.088	41.2535	14.0463	-1.21481	0.00185184	0.0160627	1.79418
BP0502	probable cytochrome C oxidase subunit (Pseudogene)	192.273	209.726	160.554	439.697	456.804	352.492	-1.18831	0.000356458	0.00427424	2.36914
BP0503	phage-related conserved hypothetical protein	12.6814	12.7626	17.0572	8.85453	7.90088	15.1057	-0.391728	0.21652	0.451979	0.344882
BP0504	phage-related hypothetical protein	0.279738	0	0.270749	0	0.180936	0.235413	-0.222913	0.81271	0.923013	0.0347921
BP0505	dihydrolipoamide succinyltransferase component of 2-oxoglutarate dehydrogenase complex	15.5721	13.1436	20.8477	7.92247	7.96119	10.9075	-1.18811	9.55907e-06	0.000184777	3.73335
BP0506	phage-related hypothetical protein	130.731	143.817	190.336	106.371	109.527	136.618	-0.396494	0.142326	0.353848	0.451183
BP0507	hypothetical protein	40.6552	35.8115	43.8613	29.1267	30.2163	34.1742	-0.360897	0.209457	0.444191	0.35243
BP0508	phage-related exonuclease	48.6744	54.0982	55.7743	32.3889	35.0413	45.7879	-0.481162	0.0948625	0.275951	0.559169
BP0509	phage-related DNA recombination protein	40.0025	46.6692	42.5076	37.6317	40.9519	33.1933	-0.208204	0.466748	0.698316	0.155948
BP0510	phage-related putative membrane protein	0.839213	0	0	0.699042	0.241248	0.117707	-0.356578	0.662584	0.836561	0.0775022
BP0511	phage-related hypothetical protein	5.50151	3.23827	3.79048	4.54377	3.79966	3.49196	-0.158913	0.611358	0.801939	0.0958586
BP0512	phage-related hypothetical protein (pseudogene)	19.0222	17.9057	17.0572	11.0682	12.5449	14.7133	-0.490697	0.0640085	0.210961	0.675799
BP0513	phage-related hypothetical protein	92.5932	92.386	66.6042	56.3894	60.7946	62.7769	-0.485349	0.0812611	0.248935	0.603915
BP0514	transposase	88.7701	78.0995	56.5865	80.9723	65.1973	59.638	-0.124076	0.670868	0.842343	0.0745111
BP0515	phage-related hypothetical protein	2.33115	2.28584	3.51974	3.61171	3.55841	4.27667	0.562395	0.0895312	0.263904	0.578555
BP0516	hypothetical protein	1583.32	1574.94	1302.3	1001.03	989.178	1420.92	-0.386979	0.175754	0.398795	0.39925
BP0517	transposase	94.0851	82.8617	52.2545	77.7101	62.9658	48.299	-0.284395	0.369753	0.617687	0.209232
BP0518	probable arginase (Pseudogene)	5.688	7.23849	9.20546	17.1265	13.2687	11.5353	-1.18508	2.55768e-05	0.000445404	3.35125
BP0519	probable glutathione S-transferase	159.171	176.391	77.1634	153.789	155.304	102.562	-0.00653872	0.984115	0.994922	0.00221114
BP0520	putative exported protein	56.7868	56.5745	68.2287	69.6711	66.7051	82.2377	0.270488	0.335593	0.585164	0.232722
BP0521	conserved hypothetical protein	99.5866	111.244	46.5688	46.6028	45.9578	65.4841	-0.705697	0.0416193	0.161061	0.793009
BP0522	putative metal-activated pyridoxal enzyme	31.9833	24.1918	34.6559	38.7968	32.8701	31.5454	0.183594	0.5388	0.75252	0.123482
BP0523	probable haloacid dehalogenase	12.3085	12.5721	15.4327	19.8062	17.8524	15.1449	0.395714	0.14688	0.357973	0.44615
BP0524	probable transcriptional regulator (Pseudogene)	245.796	209.535	222.826	308.627	296.675	308.666	0.430027	0.0837163	0.253339	0.596298
BP0525	putative integrase (Remnant)	43.2661	44.3834	57.9403	50.797	55.6077	56.0676	0.163184	0.568551	0.773322	0.11164
BP0526	hypothetical protein	6.24748	7.42898	10.83	6.17487	8.44369	7.0624	-0.126148	0.671363	0.842529	0.0744154
BP0527	entericidin A anti-toxin precursor	15.4788	14.2865	22.4722	15.0294	18.2142	21.2264	0.0807898	0.780674	0.903211	0.0442106
BP0529	autotransporter	76.7414	83.2426	243.403	247.927	262.961	233.962	0.888408	0.0196944	0.0958924	1.01822
BP0530	conserved hypothetical protein	37.1119	39.6212	43.3198	57.4379	59.4677	51.9086	0.494112	0.0744752	0.235038	0.628862
BP0531	putative membrane protein	36.3659	40.9546	8.93471	1869.94	2418.33	1146.7	-1.18244	0.00654535	0.0428887	1.36766
BP0532	probable ATP-binding ABC transporter protein (pseudogene)	33.755	33.5256	19.2232	828.947	1201.84	643.463	-1.17134	0.00266965	0.0215917	1.66571
BP0533	putative exported protein	16.9708	17.3343	12.9959	266.801	394.682	195.903	-1.17104	6.37131e-05	0.000981334	3.00818
BP0534	endonuclease III	63.9667	69.7181	38.9878	449.018	735.626	465.02	-1.1669	1.1362e-05	0.000217454	3.66263
BP0535	putative ABC transport protein, ATP-binding component	94.9243	96.0052	62.8137	197.363	357.832	230.901	-1.15841	5.96058e-05	0.000929178	3.0319
BP0536	anthranilate synthase component II	24.5237	27.0491	23.2844	81.3218	143.543	136.187	-1.15786	0.000470912	0.00533885	2.27255
BP0537	transposase	75.1562	69.3371	48.1933	77.5936	48.9131	42.4529	-0.195933	0.550967	0.761272	0.11846
BP0538	arginase	17.7167	12.0007	15.9742	15.4954	16.7668	13.497	-0.00734805	0.97873	0.993116	0.00300008
BP0539	ornithine aminotransferase	45.5972	54.4792	51.4423	59.302	60.0105	52.8895	0.185826	0.516488	0.734907	0.133767
BP0540	transposase	45.877	37.5259	73.1022	38.3308	27.5023	67.2497	-0.22783	0.541579	0.754411	0.122392
BP0541	putative IIa component of sugar transport PTS system	46.4365	52.0028	62.2722	106.371	89.0809	77.3333	-1.15783	3.61886e-05	0.000608284	3.21589
BP0542	putative exported protein	21.0736	20.5726	12.1837	22.3693	23.9439	26.7586	0.426136	0.146102	0.35794	0.44619
BP0543	conserved hypothetical protein	61.0761	61.7177	11.913	23.7674	24.3661	19.1469	-1.00862	0.0298775	0.12735	0.895001
BP0544	UDP-N-acetylglucosamine 2-epimerase	45.7837	43.8119	5.95648	8.03898	8.02151	6.04227	-1.15684	0.00018535	0.002541	2.595
BP0545	conserved hypothetical protein	261.089	246.109	304.863	299.306	298.123	284.105	0.118898	0.632157	0.816635	0.087972
BP0546	conserved hypothetical protein	1230.38	1290.55	1318.28	579.971	606.197	433.435	-1.15636	0.00398183	0.0295126	1.52999
BP0547	putative lysine decarboxylase	98.4677	113.34	134.833	171.032	182.685	149.095	0.538689	0.0385801	0.152662	0.81627
BP0548	hypothetical protein	97.069	94.6718	96.1159	107.769	104.822	96.7156	0.103141	0.674021	0.842744	0.0743043
BP0549	probable haloacid dehalogenase-like hydrolase	42.9864	48.5741	49.547	43.2241	40.1075	33.9388	-0.266552	0.347687	0.597697	0.223519
BP0550	conserved hypothetical protein	49.0473	54.2887	61.1893	55.3408	42.5803	52.4187	-0.127999	0.656181	0.833747	0.0789659
BP0551	hydantoin utilization protein A	204.022	184.201	70.3947	81.5548	88.8397	67.0143	-1.15213	1.31013e-05	0.000248282	3.60506
BP0552	lysyl-tRNA synthetase	545.302	577.936	558.013	298.374	304.878	312.982	-1.1489	5.16918e-06	0.000106298	3.97347
BP0553	conserved hypothetical protein	234.607	247.061	116.964	201.324	184.374	129.752	-0.218117	0.485911	0.710488	0.148443
BP0554	leucine-responsive regulatory protein	42.3336	38.6688	29.2409	44.8552	49.1543	39.981	0.274587	0.349018	0.598368	0.223032
BP0555	conserved hypothetical protein	37.5781	36.3829	41.1538	52.4281	55.4871	56.5384	0.516698	0.0614805	0.20548	0.687231
BP0556	hydroxymethylglutaryl-CoA lyase	237.684	236.203	216.058	243.499	242.274	266.88	0.125246	0.610897	0.801939	0.0958586
BP0557	putative membrane protein	40.9349	38.8593	71.4777	48.4669	45.2341	61.4821	0.0442087	0.891354	0.954035	0.0204356
BP0558	amino acid-binding periplasmic protein	316.85	309.16	252.609	197.246	201.684	261.073	-0.412943	0.114134	0.312495	0.505157
BP0559	probable aminotransferase	177.913	147.627	66.875	114.293	122.675	105.23	-0.201128	0.538988	0.75252	0.123482
BP0560	conserved hypothetical protein (Pseudogene)	456.998	444.786	256.67	387.968	395.888	341.742	-0.0425237	0.88227	0.951425	0.0216256
BP0561	putative exported protein	466.323	496.789	340.602	330.88	367.18	379.8	-0.274831	0.301321	0.550783	0.25902
BP0562	putative exported protein	194.231	193.915	371.738	290.335	290.644	346.254	0.28903	0.337025	0.586295	0.231884
BP0563	aspartate transcarbamoylase	32.3563	30.4779	20.0354	87.0307	91.1918	38.7255	-1.14659	3.14902e-05	0.000538678	3.26867
BP0564	probable transporter	238.71	236.775	22.4722	311.073	328.037	149.331	0.661411	0.246792	0.49155	0.308432
BP0565	transposase	76.7414	68.7657	42.7783	72.4673	52.1699	40.4911	-0.196325	0.555468	0.76367	0.117094
BP0566	lipopolysaccharide biosynthesis protein	688.714	681.942	177.882	154.372	146.196	83.4932	-1.13424	0.000221028	0.00290644	2.53664
BP0567	probable Binding-protein-dependent transport system, permease protein (Pseudogene)	208.498	185.153	39.2586	47.4183	43.0025	27.7003	-1.13406	0.000162211	0.00228871	2.64041
BP0568	putative amino acid efflux protein	12.5882	16.3818	12.7252	19.8062	16.9477	10.7898	0.181104	0.554619	0.763465	0.117211
BP0569	conserved hypothetical protein	79.0725	82.4807	100.989	116.39	105.124	95.9702	0.275855	0.28172	0.533234	0.273083
BP0570	putative exported protein	123.271	102.291	62.0015	88.1957	90.2269	106.642	-0.0165688	0.954647	0.98226	0.00777338
BP0571	putative two-component sensor kinase	221.179	212.774	172.467	241.985	237.147	228.9	0.222285	0.371433	0.618807	0.208445
BP0572	putative two-component response regulator	2120.51	2072.49	1433.07	1735.84	1777.94	1782.47	-0.0872852	0.764042	0.895336	0.0480139
BP0573	Trk system potassium uptake protein	1099.18	981.006	797.626	815.082	837.735	744.808	-0.263672	0.31739	0.564931	0.248005
BP0574	Trk system potassium uptake protein	115.532	106.292	67.4165	75.2635	72.7967	63.9147	-0.452654	0.111539	0.306754	0.51321
BP0575	probable MarR-family transcriptional regulator	249.619	285.349	247.194	162.061	197.944	148.036	-0.622505	0.0142464	0.076495	1.11637
BP0576	conserved hypothetical protein	48.8609	56.5745	33.0314	61.0496	62.6039	50.7708	0.328056	0.28217	0.533693	0.272709
BP0577	conserved hypothetical protein	29.9319	28.573	25.1796	22.1363	22.0139	11.5745	-0.596661	0.0608104	0.204785	0.688702
BP0578	conserved hypothetical protein	25.3629	28.0015	24.0967	22.3693	36.4285	14.6741	-0.0778072	0.824227	0.929952	0.0315396
BP0579	maleate cis-trans isomerase	5.31502	4.57168	5.41498	9.08754	8.20244	4.66903	0.498594	0.133484	0.339282	0.469439
BP0580	probable hydrolase (Pseudogene)	2.61089	2.28584	6.22722	6.05836	6.87558	2.82496	0.558055	0.197579	0.428249	0.368303
BP0581	conserved hypothetical protein	14.9193	17.5248	23.5552	19.8062	18.3349	12.6338	-0.132449	0.659557	0.835247	0.0781853
BP0582	putative isochorismatase	5.59475	7.048	7.58097	6.64089	8.20244	6.31692	0.0959148	0.736776	0.880215	0.0554111
BP0583	probable ring hydroxylating beta subunit	11.376	13.1436	11.6422	12.1167	13.7512	9.73042	-0.0243836	0.928333	0.973402	0.0117076
BP0584	probable Ring hydroxylating alpha subunit	18.5559	16.1914	18.6817	12.2332	14.2336	11.5353	-0.491827	0.060717	0.204649	0.688991
BP0585	putative ferredoxin reductase	6.9002	5.7146	4.06123	3.72822	4.64403	3.68814	-0.51387	0.0871275	0.259104	0.586526
BP0586	ferredoxin	7.55292	7.42898	5.68573	6.17487	7.71994	3.57043	-0.27299	0.419389	0.660969	0.179819
BP0589	putative exported protein	41.9607	50.2885	36.8219	59.069	77.6819	50.2607	0.533282	0.0800929	0.246921	0.607442
BP0590	oxidoreductase, large chain	55.1083	53.5267	82.3077	67.341	77.0185	70.5063	0.175002	0.549961	0.76121	0.118495
BP0591	oxidoreductase, medium chain	10.63	6.28606	10.0177	11.1847	11.7005	9.10265	0.233213	0.421496	0.661861	0.179233
BP0592	putative iron-sulfur binding protein	35.4334	24.1918	41.9661	24.583	29.6132	30.4468	-0.258276	0.406751	0.651408	0.186147
BP0593	putative exported protein	9.23134	12.3816	21.1184	12.2332	10.7959	11.5745	-0.273009	0.393215	0.639533	0.194137
BP0594	probable ABC transporter, ATP-binding component	9.97731	6.28606	9.20546	7.45644	8.02151	8.74953	-0.0775203	0.782284	0.904669	0.0435103
BP0595	ABC transporter, permease component	3.63659	6.09557	4.60273	2.91267	2.05061	2.82496	-0.854555	0.00998705	0.058767	1.23087
BP0596	putative membrane protein	49.7001	52.7648	38.4463	46.4863	39.7457	57.8332	0.029735	0.919414	0.967989	0.0141296
BP0597	putative membrane protein	90.4485	93.9099	60.1063	54.2922	50.9637	64.5817	-0.527627	0.0725414	0.230062	0.638156
BP0598	conserved hypothetical protein	4122.49	4338.33	4309.24	3333.26	3340.5	3714.66	-0.297771	0.306536	0.55377	0.256671
BP0599	conserved hypothetical protein	66.1113	62.2891	39.2586	48.1174	42.5803	39.4317	-0.372223	0.217411	0.453105	0.343801
BP0600	conserved hypothetical protein	5.50151	4.38119	4.33198	5.59233	5.72965	3.88432	0.0498835	0.871604	0.947008	0.0236465
BP0601	rRNA methylase	12.122	13.1436	16.7864	19.1071	18.938	15.1057	0.350339	0.20654	0.440663	0.355893
BP0602	putative exported protein (Pseudogene)	141.174	131.626	156.222	102.177	94.0265	109.075	-0.490095	0.0478372	0.17563	0.755401
BP0603	glycerol-3-phosphate dehydrogenase [NAD(P)+]	114.879	125.34	165.969	99.1474	104.822	110.291	-0.367301	0.152378	0.365669	0.436912
BP0604	protein-export protein	436.577	470.502	476.247	320.045	327.736	418.369	-0.375293	0.147945	0.358817	0.445127
BP0605	glutaredoxin 3	474.808	518.885	253.15	217.169	251.2	279.082	-0.738715	0.0146725	0.0778625	1.10867
BP0606	conserved hypothetical protein	198.521	190.868	274.539	175.459	181.72	237.689	-0.156646	0.550454	0.76121	0.118495
BP0607	phosphoglycerate mutase 1	366.736	337.542	236.093	345.676	360.968	288.852	0.0809867	0.764255	0.895336	0.0480139
BP0608	putative peptidase	229.105	210.678	254.504	274.723	273.153	262.407	0.223236	0.369756	0.617687	0.209232
BP0609	putative carboxy-terminal processing protease precursor	1201.66	1189.4	1362.14	1058.23	1044.54	1184.95	-0.190911	0.471882	0.703216	0.152911
BP0610	adenylyltransferase	345.849	347.828	418.578	213.557	220.32	275.63	-0.647734	0.0120473	0.0674996	1.1707
BP0611	transposase	71.5196	69.1466	36.0096	69.6711	44.8119	34.4488	-0.253837	0.483257	0.709164	0.149253
BP0612	putative exported protein	218.662	232.584	160.013	132.468	131.36	193.274	-0.419538	0.121874	0.323467	0.49017
BP0613	probable LysR-family transcriptional regulator	495.695	510.123	250.984	121.983	142.156	90.3202	-1.13146	2.09027e-05	0.000374119	3.42699
BP0614	putative GntR-family transcriptional regulatory protein	25.3629	27.0491	9.74696	71.8848	73.0982	57.1662	-1.13009	0.00011478	0.00164959	2.78262
BP0615	conserved hypothetical protein (pseudogene)	8.01915	8.00044	4.60273	21.2043	21.0489	20.324	-1.12643	0.000114593	0.00164959	2.78262
BP0616	putative peptidase (Pseudogene)	6.15423	4.76216	5.95648	12.9323	15.6208	16.0866	-1.12573	5.13371e-05	0.000826955	3.08252
BP0617	TetR-family transcriptional regulator	55.5746	57.3365	62.543	92.856	92.2775	98.8736	0.696597	0.00872172	0.0529328	1.27628
BP0618	dihydrolipoamide dehydrogenase	13.8936	12.3816	15.1619	19.1071	16.2843	13.6147	0.237953	0.384046	0.629387	0.201082
BP0619	branched-chain amino acid ABC transporter, ATP-binding protein	9.41784	8.00044	8.39322	7.45644	6.81526	6.67004	-0.320451	0.222467	0.458106	0.339034
BP0620	branched-chain amino acid ABC transporter, permease protein	9.97731	8.5719	5.68573	9.32055	9.28806	6.31692	-0.00642386	0.983072	0.99465	0.00232965
BP0621	branched-chain amino acid ABC transporter, permease protein	4.4758	3.80973	3.24899	4.54377	3.61872	2.90343	-0.134528	0.673821	0.842744	0.0743043
BP0622	putative leu/ile/val-binding protein precursor	51.565	60.3842	26.5334	35.3016	37.9363	31.6631	-0.406704	0.224532	0.460744	0.33654
BP0623	conserved hypothetical protein (Pseudogene)	290.274	259.062	211.726	175.925	187.028	145.721	-0.582678	0.0214056	0.101664	0.992835
BP0624	putative substrate-CoA ligase	1521.59	1450.75	814.413	763.353	835.021	679.56	-0.733533	0.0150053	0.0792495	1.101
BP0625	probable acyl-CoA dehydrogenase	844.062	802.901	484.641	655.817	777.242	531.446	-0.118298	0.686259	0.849528	0.0708222
BP0626	probable 2-oxo acid dehydrogenases acyltransferase (pseudogene)	400.771	381.926	189.524	349.404	394.32	254.364	0.0365903	0.908528	0.962293	0.0166925
BP0627	probable enoyl-CoA hydratase/isomerase	691.325	642.511	224.18	542.922	604.749	303.369	-0.103421	0.78953	0.910055	0.0409324
BP0628	putative pyruvate dehydrogenase E1 beta subunit	602.928	558.888	244.216	586.729	678.27	255.07	0.111721	0.774866	0.899589	0.0459558
BP0629	putative lipoprotein	377.273	394.498	179.777	992.639	1129.65	360.143	-1.1202	0.000137302	0.0019515	2.70963
BP0630	probable transcriptional regulator	226.028	250.871	221.743	255.383	249.209	263.938	0.137534	0.57689	0.777419	0.109345
BP0631	porphobilinogen deaminase	5.03528	2.66681	0.541498	10.3691	9.04681	3.60967	-1.11446	0.000110537	0.00161869	2.79084
BP0632	C-terminus truncated putative pimeloyl-CoA synthetase (Pseudogene)	24.2439	26.0967	8.39322	49.9815	50.24	23.1882	1.05621	0.0127563	0.0702506	1.15335
BP0633	putative exported protein	78.7928	81.7187	12.7252	117.555	133.893	47.0434	0.780276	0.140097	0.350332	0.45552
BP0634	probable acyl-CoA dehydrogenase	307.059	294.683	21.3892	269.947	318.387	154.274	0.251908	0.675506	0.842915	0.0742163
BP0635	probable enoyl-CoA hydratase	91.8472	98.4816	6.76872	102.293	129.249	49.3583	0.507838	0.409388	0.653195	0.184957
BP0636	autotransporter (pseudogene)	27.321	27.2396	7.03947	62.3312	68.0923	38.3331	-1.11013	0.00148582	0.0134944	1.86985
BP0637	conserved hypothetical protein	12.0287	12.1911	4.06123	25.8645	29.9751	18.1268	-1.09104	0.000189106	0.00257423	2.58935
BP0638	putative exported protein	5.12852	5.90508	0.812247	15.0294	16.4049	10.162	-1.08434	0.000186745	0.00255109	2.59327
BP0639	D-amino acid dehydrogenase small subunit (pseudogene)	13.3342	14.477	4.33198	29.8258	34.1969	25.2677	-1.08351	8.25193e-05	0.001227	2.91116
BP0640	probable LysR-family transcriptional regulator	38.1376	31.6208	21.6599	46.3698	67.5495	58.461	-1.08033	0.0077518	0.0485712	1.31362
BP0641	putative exported protein	16.2248	16.5723	7.31022	16.4275	22.1948	17.5383	0.462991	0.151023	0.364152	0.438717
BP0642	conserved hypothetical protein	19.6749	17.9057	10.5592	11.3012	16.1033	16.0866	-0.159329	0.600962	0.796202	0.0989767
BP0643	LysR-family transcriptional regulator	36.8321	37.5259	43.0491	39.2628	42.6406	41.2758	0.0725827	0.797765	0.91491	0.0386217
BP0644	putative dihydrodipicolinate synthase	6.52721	5.90508	10.2885	8.27199	9.89118	10.7898	0.395028	0.179407	0.402894	0.394809
BP0645	transposase	42.3336	34.859	72.5607	39.7289	29.2514	79.5305	-0.0056656	0.988611	0.995774	0.00183935
BP0646	transposase	47.2757	38.6688	68.4995	40.3114	27.1404	76.2347	-0.0990897	0.795852	0.913838	0.0391309
BP0647	conserved hypothetical protein	2.14466	4.00022	1.89524	1.39808	1.80936	1.17707	-0.870216	0.0295837	0.126993	0.896219
BP0648	conserved hypothetical protein (Pseudogene)	4.84879	6.28606	5.95648	3.61171	4.16153	6.35616	-0.223192	0.485319	0.71016	0.148644
BP0649	putative exported protein	3.63659	4.00022	2.43674	4.07774	3.19654	3.80585	0.0880157	0.77971	0.902991	0.0443166
BP0650	LysR-family transcriptional regulator	43.4526	39.2402	30.5946	54.8748	51.989	48.299	0.446718	0.119298	0.320503	0.494168
BP0651	D-lactate dehydrogenase	19.1154	19.0487	26.5334	29.0102	26.0548	25.8955	0.332281	0.247197	0.491791	0.30822
BP0652	probable acyl-CoA dehydrogenase	36.0862	37.5259	62.2722	45.7872	42.7009	54.7728	0.0845307	0.785667	0.907496	0.0421551
BP0653	probable acyl-CoA dehydrogenase	86.066	92.386	183.297	171.964	144.025	204.143	0.527758	0.0996802	0.283147	0.547987
BP0654	putative exported protein	85.8795	83.2426	141.872	93.322	93.6043	161.494	0.168072	0.591488	0.788865	0.102997
BP0655	putative acetylornithine deacetylase	17.81	16.0009	65.792	36.5832	40.3488	59.128	0.462398	0.323313	0.571562	0.242937
BP0656	conserved hypothetical protein	12.6814	9.71482	40.3416	27.3791	31.9051	39.9026	0.679844	0.129397	0.335671	0.474087
BP0657	putative endoribonuclease	22.2858	26.0967	93.4084	51.9621	49.9987	74.7045	0.326434	0.480012	0.707582	0.150223
BP0658	conserved hypothetical protein	123.085	142.865	455.129	321.093	307.109	408.324	0.525547	0.203213	0.435246	0.361265
BP0659	probable zinc-binding dehydrogenase	354.987	360.972	438.613	460.552	458.673	524.265	0.322769	0.212389	0.447654	0.349058
BP0660	LysR-family transcriptional regulator	115.252	123.054	189.253	133.051	134.858	147.369	-0.0390743	0.887371	0.952177	0.0212821
BP0661	putative acetyl-CoA synthetase	721.537	773.947	1622.06	924.016	910.109	1107.54	-0.0833027	0.802155	0.918152	0.0370855
BP0662	probable enoyl-CoA hydratase	717.527	795.472	833.636	709.877	629.356	770.822	-0.153117	0.550725	0.76121	0.118495
BP0663	conserved hypothetical protein	2157.43	2258.6	1801.83	1992.38	1877.15	2335.5	-0.00301707	0.991673	0.996847	0.00137169
BP0664	putative exported protein	1583.04	1701.81	1142.02	1360.8	1378.19	1686.34	-0.000594307	0.998354	0.999906	4.07843e-05
BP0665	thymidine diphosphoglucose 4,6-dehydratase	785.13	808.996	965.761	905.492	833.03	1002.43	0.0988335	0.704202	0.858003	0.0665112
BP0666	glucosamine--fructose-6-phosphate aminotransferase [isomerizing]	1931.87	1872.48	821.994	992.523	1012.58	664.532	-0.793519	0.0232222	0.107133	0.970078
BP0667	probable Zinc-binding dehydrogenase	191.434	207.63	175.445	96.9338	87.7541	101.306	-1.0778	4.17672e-05	0.000693012	3.15926
BP0668	probable thiolase	17.1572	20.5726	11.1007	11.4177	10.6149	13.1047	-0.484949	0.0936656	0.273705	0.562718
BP0669	probable enoyl-CoA hydratase/3-hydroxyacyl-CoA dehydrogenase, bifunctional enzyme	19.8614	17.3343	18.1402	20.9712	20.9886	16.989	0.0834358	0.754887	0.889482	0.0508627
BP0670	probable acyl-CoA dehydrogenase	10.8165	7.80995	7.03947	8.73802	8.26275	10.3974	0.0650739	0.818008	0.926852	0.0329895
BP0671	putative exported protein	11.2828	11.6197	4.87348	4.89329	4.34247	9.69118	-0.561251	0.14703	0.357973	0.44615
BP0672	acetyl-CoA synthetase	12.6814	9.14336	4.60273	5.70884	5.36777	6.27769	-0.652902	0.0487449	0.177613	0.750524
BP0673	probable short chain dehydrogenase	5.59475	5.14314	4.06123	2.21363	3.0156	2.8642	-1.07522	0.000220964	0.00290644	2.53664
BP0674	probable LysR-family transcriptional regulator	44.9445	44.1929	20.5769	12.1167	14.3543	14.3994	-1.06958	3.39254e-05	0.000577182	3.23869
BP0675	probable LysR-family transcriptional regulator	64.8059	63.432	37.0926	22.2528	24.1851	23.3452	-1.06803	4.62751e-05	0.000754851	3.12214
BP0676	transposase	46.25	41.5261	64.709	39.8454	27.5023	82.6693	-0.018646	0.961655	0.986479	0.00591205
BP0677	glutamyl-tRNA reductase	753.986	694.324	542.039	634.73	655.17	598.146	-0.0765669	0.768052	0.896486	0.0474567
BP0678	peptide chain release factor 1	191.527	194.487	243.674	175.343	175.026	215.011	-0.153927	0.537072	0.751201	0.124244
BP0679	heme biosynthesis protein	30.8644	30.8588	63.3552	34.7191	38.2379	41.5504	-0.117157	0.730804	0.875786	0.0576019
BP0680	conserved hypothetical protein	347.527	362.686	352.515	252.354	255.06	259.465	-0.470596	0.0554963	0.193078	0.714267
BP0681	probable flavoprotein	116.371	129.15	110.195	94.3706	96.0168	124.573	-0.174903	0.489864	0.713133	0.14683
BP0682	putative exported protein	70.0277	70.2895	134.833	125.594	148.73	111.194	0.491201	0.106075	0.296009	0.528695
BP0683	4,5-dihydroxyphthalate decarboxylase	355.826	325.542	395.564	236.742	273.817	249.538	-0.502248	0.0457584	0.170755	0.767627
BP0684	molybdopterin dehydrogenase (Pseudogene)	117.863	110.863	126.44	87.9627	103.315	78.9419	-0.393963	0.116718	0.315725	0.500691
BP0684A	probable 2Fe-2S ferredoxin	71.9858	69.1466	77.4342	54.5252	59.7693	47.2788	-0.43563	0.121596	0.323467	0.49017
BP0685	sn-glycerol-3-phosphate transport ATP-binding protein	318.155	288.968	321.379	182.1	191.491	170.282	-1.06607	0.000582525	0.00634378	2.19765
BP0686	polypeptide deformylase	122.339	123.626	145.121	59.7681	58.8646	57.5978	-1.06284	0.00207037	0.0174761	1.75756
BP0688	transposase	71.2399	67.4322	35.4681	63.4963	44.2087	36.5283	-0.279495	0.419826	0.661389	0.179543
BP0689	putative lipoprotein	133.062	122.483	104.509	119.187	120.202	133.126	0.0475645	0.848773	0.939816	0.0269574
BP0690	conserved hypothetical protein	214.372	203.821	168.135	226.722	248.305	216.109	0.236084	0.338569	0.588273	0.230421
BP0691	probable cytochrome C (pseudogene)	43.8256	35.621	80.4124	84.4675	79.5516	74.8614	0.58549	0.0796217	0.24586	0.609311
BP0692	cytochrome C	15.6653	11.8102	23.8259	20.1557	20.3252	21.5796	0.291173	0.332522	0.580898	0.2359
BP0693	Hpr serine kinase/phosphatase	255.494	246.49	186.546	202.722	225.627	188.762	-0.159171	0.534145	0.749004	0.125516
BP0694	nitrogen regulatory IIA protein	397.134	444.596	214.704	274.723	317.905	306.469	-0.233443	0.434228	0.671904	0.172693
BP0696	probable transcriptional regulator	12903.4	14216.6	7390.09	3898.79	4587.28	3957.57	-1.05223	0.00276109	0.022192	1.6538
BP0697	ABC transporter	211.948	210.107	134.562	112.662	118.091	121.669	-0.66087	0.0140323	0.0756611	1.12113
BP0698	putative exported protein	241.041	253.347	256.399	188.392	176.654	230.901	-0.33263	0.185142	0.411591	0.385534
BP0699	putative exported protein	175.116	175.819	181.131	123.73	135.642	156.001	-0.356319	0.151972	0.365105	0.437582
BP0700	probable hydrolase	152.271	150.484	140.519	164.624	171.829	140.11	0.103655	0.676931	0.843655	0.0738352
BP0701	conserved hypothetical protein	166.351	161.152	121.296	162.76	169.296	130.733	0.0422044	0.871805	0.947008	0.0236465
BP0702	phosphoribosylglycinamide formyltransferase 2	153.576	132.007	113.173	144.236	132.807	117.314	-0.0185961	0.942747	0.97717	0.0100299
BP0703	N-terminal region of TonB dependent receptor protein (Pseudogene)	15.3856	14.096	7.58097	13.5148	12.6052	9.45577	-0.0944136	0.759255	0.89154	0.049859
BP0704	transposase	39.3498	32.9542	52.5253	32.6219	21.652	60.3443	-0.117739	0.756976	0.890858	0.0501913
BP0705	putative C-terminal region of dehydrogenase (Pseudogene)	5.12852	4.76216	8.12247	5.0098	4.22184	4.78674	-0.32093	0.283169	0.534016	0.272446
BP0706	putative membrane protein	36.0862	40.0022	61.7307	79.3412	75.6313	58.2648	0.635561	0.0440084	0.166548	0.778461
BP0707	conserved hypothetical protein	125.229	152.58	70.124	87.1472	96.6199	84.7488	-0.376259	0.206317	0.440432	0.356122
BP0708	putative membrane protein	127.374	143.246	110.195	100.545	107.235	99.9722	-0.308136	0.215394	0.450989	0.345834
BP0709	AsnC-family transcriptional regulator	1032.88	1012.63	757.285	444.357	432.136	451.562	-1.05169	0.000109568	0.00161061	2.79301
BP0710	putative endonuclease/exonuclease/phosphatase family protein	197.681	180.772	128.876	111.148	101.686	128.967	-0.5713	0.034525	0.141692	0.848655
BP0711	putative phospholipase	89.4228	96.5767	36.2804	38.4473	44.6912	39.9026	-0.856915	0.017603	0.0895439	1.04796
BP0712	putative membrane protein	15.1991	18.6677	29.7824	15.0294	20.0839	15.4588	-0.310862	0.3201	0.568445	0.245311
BP0713	flagellar L-ring protein precursor	306.22	270.872	331.938	191.654	206.026	153.607	-1.05055	0.00219771	0.0184562	1.73386
BP0715	putative membrane protein (Pseudogene)	8.20564	11.0482	7.31022	6.99042	7.90088	10.2405	-0.0688203	0.812647	0.923013	0.0347921
BP0716	transposase (Pseudogene)	71.4264	69.3371	39.2586	60.2341	43.0025	43.9831	-0.296768	0.364512	0.612696	0.212755
BP0718	carboxyvinyl-carboxyphosphonate phosphorylmutase	55.6678	48.955	105.863	90.7589	78.1041	75.6461	0.220929	0.4976	0.716736	0.144641
BP0720	glycine cleavage system P protein	439.561	438.691	163.803	102.177	117.186	120.1	-1.05033	0.00172118	0.0151573	1.81938
BP0721	probable aminotransferase	323.563	325.351	142.685	150.177	160.37	235.178	-0.537381	0.106412	0.296604	0.527823
BP0722	probable amidase	136.419	122.673	51.9838	102.41	117.488	154.156	0.262756	0.438596	0.674654	0.170919
BP0723	putative CDP-diacylglycerol--glycerol-3-phosphate 3-phosphatidyltransferase	151.245	156.009	54.962	221.014	255.361	288.107	-1.04374	0.000253772	0.00323789	2.48974
BP0724	putative C4-dicarboxylate transporter (pseudogene)	52.1245	51.6219	10.2885	92.5065	107.114	107.348	-1.04085	0.00315859	0.0247188	1.60697
BP0725	exported SurF1-family protein	110.403	120.959	20.8477	218.567	218.873	321.261	-1.0406	0.000409069	0.00479231	2.31946
BP0726	putative AsnC-family transcriptional regulator	1253.78	1299.88	154.056	2773.21	3044.98	3137.94	-1.03966	0.000169077	0.00235975	2.62713
BP0727	LysR-family transcriptional regulator	508.936	559.269	118.317	1166.23	1258.89	1036.09	-1.03872	0.000207512	0.00275684	2.55959
BP0728	probable transcriptional regulator	87.1849	96.1957	43.0491	40.4279	48.8528	38.8432	-0.825053	0.0145106	0.0772701	1.11199
BP0729	transposase	72.4521	63.0511	34.6559	60.3506	47.0434	36.9991	-0.244927	0.472136	0.703216	0.152911
BP0731	putative membrane protein	377.273	435.452	120.754	126.76	139.562	108.918	-1.03794	5.82443e-05	0.000915335	3.03842
BP0732	putative universal stress protein	589.594	633.368	337.624	207.149	208.861	213.284	-1.03755	0.000170885	0.00237641	2.62408
BP0733	transposase	43.5458	37.1449	71.4777	34.253	28.8292	74.116	-0.142708	0.713219	0.863547	0.0637139
BP0734	putative GntR-family transcriptional regulator	6.7137	6.47654	2.43674	2.09712	1.9903	1.49095	-1.03009	0.000180245	0.00247981	2.60558
BP0735	putative exported protein	78.6063	73.7183	66.6042	73.6324	78.6469	81.0999	0.090841	0.732988	0.87786	0.0565746
BP0736	putative ferric siderophore receptor	4.56905	4.57168	4.33198	6.7574	5.66933	6.12075	0.445815	0.115076	0.313608	0.503614
BP0737	putative inner membrane sensor for iron transport	19.8614	18.4772	19.4939	22.8354	23.4011	29.9367	0.399654	0.147041	0.357973	0.44615
BP0738	ECF-family sigma factor Pseudogene)	20.5141	23.8108	30.8654	37.7482	37.5141	49.3191	0.739674	0.0167777	0.0859109	1.06595
BP0739	transposase	80.0982	71.242	40.6123	64.3118	44.8119	36.4891	-0.405924	0.239451	0.48196	0.316989
BP0739A	transposase (pseudogene)	0.372984	0.190487	0.812247	1.39808	0.663433	0.431591	0.843347	0.214519	0.450105	0.346686
BP0740	putative DNA methylase	32.2631	34.4781	43.0491	37.5152	37.7554	43.5515	0.12043	0.679277	0.845487	0.072893
BP0741	putative transcriptional regulator	38.6038	48.3836	41.9661	32.7384	27.0198	41.7074	-0.342883	0.257497	0.504297	0.297314
BP0742	transposase (Pseudogene)	37.7646	33.5256	54.4205	32.0394	24.4264	60.8543	-0.0930642	0.801755	0.918152	0.0370855
BP0744	putative transcriptional regulator	151.058	159.818	121.025	168.935	171.708	190.135	0.296375	0.239735	0.48196	0.316989
BP0745	putative transcriptional regulator	18.8357	15.6199	12.4544	17.5925	18.1539	10.6328	-0.0385521	0.900344	0.95833	0.0184849
BP0746	glutamate 5-kinase	44.5715	36.5734	37.9048	34.3695	28.0451	29.7405	-0.374331	0.1968	0.427673	0.368889
BP0747	probable GTP-binding protein	175.209	167.628	322.733	251.189	249.451	272.491	0.218132	0.461919	0.695566	0.157662
BP0748	50S ribosomal protein L27	72.825	77.3375	242.591	210.412	190.526	149.409	0.489952	0.22187	0.457711	0.339408
BP0749	50S ribosomal protein L21	565.07	582.317	1406.54	1058.47	1100.76	1247.65	0.416294	0.236598	0.478393	0.320215
BP0750	conserved hypothetical protein	46.25	41.3356	22.4722	25.6315	24.0042	16.4005	-0.74905	0.029124	0.12614	0.899148
BP0751	octaprenyl-diphosphate synthase	112.641	116.578	161.908	124.895	125.268	152.038	0.0430828	0.871547	0.947008	0.0236465
BP0752	LysR-family transcriptional regulator	251.857	245.156	260.19	294.53	264.649	222.858	0.0462505	0.85554	0.942581	0.0256813
BP0753	putative hydantoin utilization protein A	10.63	8.95287	24.9089	16.4275	13.7512	15.6157	0.0681299	0.849318	0.940012	0.0268666
BP0754	hydantoin utilization protein B	13.8936	10.2863	22.2014	12.8158	12.3037	16.0473	-0.149993	0.633394	0.817324	0.0876057
BP0755	putative amino acid deaminase	5.78125	1.71438	12.9959	4.66028	4.34247	6.55234	-0.356111	0.46255	0.696076	0.157343
BP0756	putative exported protein (Pseudogene)	14.5464	10.2863	13.2667	12.0002	14.8971	8.00405	-0.138244	0.653598	0.832008	0.0798724
BP0756A	transposase (Pseudogene)	47.7419	40.0022	70.9362	38.6803	28.7085	77.6864	-0.123914	0.746797	0.885348	0.0528862
BP0757	putative exported protein	13.1477	10.8577	16.7864	6.99042	7.59932	8.63182	-1.0288	0.000120568	0.00171999	2.76447
BP0758	cyclolysin-activating lysine-acyltransferase	6.52721	8.76238	5.68573	9.78658	8.14213	7.80787	0.279425	0.322733	0.571234	0.243186
BP0760	bifunctional hemolysin-adenylate cyclase precursor	55.2948	55.6221	57.128	68.5061	74.8473	72.1149	0.35934	0.191316	0.420842	0.375881
BP0761	cyclolysin secretion ATP-binding protein	14.5464	13.715	20.5769	21.6703	20.2045	17.4598	0.29224	0.296972	0.54664	0.262299
BP0762	cyclolysin secretion protein	5.22177	3.42876	10.2885	7.80596	8.38338	7.29781	0.360993	0.294367	0.543988	0.26441
BP0763	cyclolysin secretion protein	2.61089	2.8573	2.70749	3.61171	4.46309	3.37426	0.491795	0.133228	0.339282	0.469439
BP0764	probable LysR-family transcriptional regulator	2.70413	3.04779	5.41498	5.35932	7.11682	5.2968	0.756612	0.0227248	0.105687	0.975978
BP0765	probable extracellular solute-binding protein	9.32459	7.80995	8.39322	6.7574	5.42809	11.0252	-0.130647	0.687004	0.849906	0.070629
BP0766	glutamate/aspartate transport system permease protein (Pseudogene)	1.11895	1.52389	0.541498	0.116507	0.30156	0.941653	-1.06678	0.078851	0.244556	0.611622
BP0767	glutamate/aspartate transport system permease protein	0	0	0.270749	0.349521	0.120624	0.274649	1.97585	0.0987825	0.282048	0.549677
BP0768	glutamate/aspartate transport ATP-binding protein	1.58518	0.57146	1.35374	3.02918	1.5078	2.78572	0.972487	0.0301321	0.127731	0.893703
BP0769	probable aminotransferase	0.652721	1.90487	1.89524	1.28158	1.44749	1.17707	-0.0314927	0.947666	0.978546	0.00941885
BP0770	putative membrane protein	88.8633	74.2898	31.6776	55.4573	66.6448	42.0213	-0.253533	0.495131	0.71618	0.144978
BP0771	hypothetical protein	6.62046	4.95265	5.14423	120.934	189.802	52.6149	-1.02848	0.000680436	0.0071289	2.14698
BP0772	putative outer membrane protein	1.49193	2.66681	1.62449	49.0494	69.962	18.2053	-1.02277	0.0012158	0.0115771	1.9364
BP0773	ABC transporter ATP-binding protein	13.0544	14.6675	3.51974	201.673	269.052	42.9237	-1.01328	0.00135904	0.0125997	1.89964
BP0774	probable GntR-family transcriptional regulator	67.6033	65.1464	40.3416	59.4185	65.137	58.461	0.0754673	0.802872	0.918315	0.0370084
BP0775	hypothetical protein	15.7586	15.6199	26.5334	17.9421	19.1792	16.2828	-0.0996812	0.735777	0.879837	0.0555976
BP0776	probable GntR-family transcriptional regulator	129.332	125.34	84.2029	74.4479	79.7326	81.0214	-0.529214	0.0469796	0.173636	0.76036
BP0777	outer membrane heme receptor	78.1401	80.0044	105.592	33.9035	30.337	37.1168	-1.00659	6.60244e-05	0.00100492	2.99787
BP0778	GntR-family transcription regulator	28.7197	32.0017	26.2626	11.4177	10.6149	11.8884	-1.00026	0.000596812	0.00646296	2.18957
BP0779	conserved hypothetical protein	40.4687	37.1449	37.6341	16.777	16.5858	17.3421	-0.997843	9.80948e-05	0.00145301	2.83773
BP0780	NADH-ubiquinone oxidoreductase, chain N	20.3276	18.2867	19.4939	9.78658	9.71024	10.829	-0.996335	0.000835443	0.00847723	2.07175
BP0781	probable ABC transporter, permease protein	33.6618	30.0969	43.3198	16.6605	16.4652	18.6761	-0.992663	0.00127102	0.0119848	1.92137
BP0782	conserved hypothetical protein	99.4934	105.72	111.549	49.3989	49.8781	63.2085	-0.985731	0.000835322	0.00847723	2.07175
BP0783	putative dioxygenase	25.0831	22.0964	35.1974	16.078	16.5255	21.4618	-0.594508	0.0440279	0.166548	0.778461
BP0784	putative acetolactate synthase large subunit	149.38	141.151	101.531	91.1084	84.1353	65.4057	-0.707623	0.00885517	0.0536584	1.27036
BP0785	putative mechanosensitive channel protein	42.0539	39.2402	37.9048	30.5248	34.1366	34.8412	-0.261012	0.358152	0.60675	0.21699
BP0786	transposase	78.3266	72.0039	37.6341	58.7195	46.9831	33.7426	-0.437893	0.212595	0.447654	0.349058
BP0787	N-terminal region of a putative membrane protein (Pseudogene)	71.7993	58.6699	33.0314	41.826	42.6406	31.0746	-0.509046	0.124707	0.328418	0.483573
BP0789	acetolactate synthase large subunit	447.301	459.073	533.646	306.996	308.134	424.019	-0.470062	0.0771309	0.240863	0.61823
BP0790	conserved hypothetical protein	153.203	161.914	170.301	73.7489	67.1876	116.098	-0.983699	0.000203964	0.00272874	2.56404
BP0791	conserved hypothetical protein	616.355	641.368	676.06	374.104	347.88	430.689	-0.983303	0.000236256	0.00307531	2.51211
BP0792	putative CDP-diacylglycerol--serine O-phosphatidyltransferase protein	1607.09	1636.09	1081.91	1142.93	1117.58	1049.9	-0.385917	0.173456	0.396774	0.401457
BP0793	putative lipoprotein	66.6708	67.0513	56.5865	60.2341	46.6815	58.1471	-0.20762	0.467132	0.698619	0.155759
BP0794	30S ribosomal protein S15	360.675	399.45	872.894	414.182	436.659	799.385	0.0160572	0.96537	0.98771	0.0053706
BP0795	polyribonucleotide nucleotidyltransferase	1662.29	1543.32	4050.4	1275.63	1185.31	1840.54	-0.754143	0.0513529	0.182824	0.737966
BP0796	putative lipoprotein	51.7515	57.7174	106.134	84.0015	78.1644	122.297	0.406248	0.216368	0.451906	0.344952
BP0797	transposase	70.6804	61.1462	37.6341	63.2633	43.5453	32.5655	-0.290194	0.399725	0.646752	0.189262
BP0798	threonine dehydratase catabolic	52.0312	52.0028	41.9661	31.4569	34.981	43.2768	-0.412364	0.157334	0.37408	0.427036
BP0799	conserved hypothetical protein	4.66229	1.52389	8.93471	10.9517	11.0371	8.47488	1.05033	0.0113874	0.0644561	1.19074
BP0800	probable zinc-binding dehydrogenase	465.577	475.454	484.641	387.269	368.688	433.788	-0.26082	0.304885	0.552967	0.257301
BP0801	triosephosphate isomerase	191.527	185.343	264.251	282.995	271.103	228.233	0.288187	0.275698	0.527387	0.277871
BP0802	protein-export membrane protein	179.592	145.341	204.686	145.284	141.07	116.53	-0.3945	0.130799	0.33737	0.471894
BP0804	high-affinity choline transport protein	81.7767	69.5276	124.544	84.351	81.6022	74.1552	-0.197201	0.490486	0.713133	0.14683
BP0805	putative aldolase (Pseudogene)	26.2021	27.0491	12.1837	280.549	317.061	183.74	-0.982268	0.000324531	0.00399566	2.39841
BP0806	putative enoyl-CoA hydratase/isomerase family protein	37.2984	34.4781	9.47621	480.009	479.843	406.245	-0.981641	0.00407797	0.0300617	1.52199
BP0807	putative lipoprotein	18.4627	20.9535	7.31022	112.313	125.087	159.257	-0.978746	0.000332572	0.00406712	2.39071
BP0808	UDP-N-acetylmuramate--alanine ligase	18.8357	18.2867	6.22722	42.8745	59.9502	62.2668	-0.978504	0.00440123	0.0317447	1.49833
BP0809	putative argininosuccinate lyase (Pseudogene)	31.2374	26.6681	11.1007	26.9131	32.267	36.6068	0.458917	0.205965	0.439924	0.356623
BP0810	putative exported protein	11.9355	10.6672	12.4544	11.6507	11.1577	9.73042	-0.112061	0.666219	0.839505	0.0759766
BP0812	transposase for IS1663	56.6003	58.4794	75.8097	53.8262	55.2459	88.3192	0.0529635	0.864599	0.944766	0.0246756
BP0813	probable short-chain dehydrogenase	307.618	327.446	139.977	161.595	179.067	159.139	-0.634324	0.0422999	0.162804	0.788335
BP0814	conserved hypothetical protein	493.737	512.79	293.763	258.063	276.953	229.96	-0.966677	0.000444135	0.00509504	2.29285
BP0815	cystathionine beta-lyase	15.1991	15.4294	16.5157	13.2818	14.113	13.497	-0.199852	0.43448	0.671904	0.172693
BP0816	conserved hypothetical protein	15.0126	15.4294	12.4544	12.2332	10.9165	15.1449	-0.167304	0.535187	0.749922	0.124984
BP0817	putative exported protein	12.8679	12.1911	16.2449	16.1945	12.3037	13.3009	0.0225906	0.933257	0.975084	0.0109578
BP0818	conserved hypothetical protein	48.5811	39.4307	57.6695	46.8358	45.415	46.4157	-0.0688847	0.809207	0.9212	0.0356461
BP0819	putative exported protein	37.4849	39.4307	20.0354	38.2143	50.24	56.7346	0.576184	0.0828148	0.25179	0.598962
BP0820	cell division protein FtsA	20.4209	23.0489	11.6422	56.5059	79.9135	67.4459	-0.960575	0.000345821	0.00417795	2.37904
BP0821	hypothetical protein	71.3331	80.0044	36.5511	290.335	354.876	286.42	-0.955837	0.000460636	0.0052377	2.28086
BP0822	conserved hypothetical protein	115.532	136.388	35.1974	412.784	477.853	387.059	-0.952904	0.00645168	0.0427092	1.36948
BP0823	bacterial extracellular solute-binding protein (pseudogene)	404.128	435.452	94.7621	2376.39	2613.74	1287.59	-0.952113	0.000476424	0.00538554	2.26877
BP0824	putative membrane protein	8670.75	9543.57	7535.75	2649.6	2742.09	1646.09	-0.951159	0.0065115	0.0428557	1.36799
BP0825	conserved hypothetical protein	53.2434	61.9081	51.1715	36.6997	35.1619	44.4931	-0.514303	0.0687528	0.22113	0.655352
BP0826	outer membrane component of multidrug efflux system	15.0126	11.0482	8.66396	16.4275	15.9827	8.94571	0.218767	0.503098	0.721167	0.141964
BP0827	integral membrane component of multidrug efflux system	9.97731	11.0482	3.79048	11.6507	12.3037	8.00405	0.323143	0.353515	0.603128	0.219591
BP0828	probable HlyD-family secretion protein	18.183	16.9533	15.4327	18.4081	18.8174	15.4196	0.0473792	0.858168	0.943797	0.0251215
BP0829	putative transcriptional regulator	131.756	155.056	81.4954	172.081	150.298	136.618	0.314908	0.278779	0.530691	0.275158
BP0830	transposase	44.0121	40.3832	68.2287	38.6803	29.6132	71.6049	-0.119384	0.743757	0.884999	0.053057
BP0831	high-affinity choline transport protein	150.592	167.057	114.527	177.557	179.428	182.092	0.317464	0.215984	0.451348	0.345489
BP0832	LysR-family transcriptional regulator	26.9481	24.5728	16.7864	24.1169	25.8739	19.9709	0.0203378	0.944713	0.977177	0.0100267
BP0833	conserved hypothetical protein (Pseudogene)	126.162	129.721	50.3593	90.6424	97.8865	68.0737	-0.259144	0.448013	0.682185	0.166098
BP0834	probable DNA repair exonuclease	9.51108	8.00044	4.33198	10.6021	10.9768	7.02316	0.334575	0.304145	0.552967	0.257301
BP0835	putative substrate-binding protein (Pseudogene)	13.3342	13.9055	8.66396	22.4858	27.2611	17.1459	-0.949164	0.000274823	0.0034608	2.46082
BP0836	putative exported protein	2.51764	1.90487	3.51974	1.16507	1.68874	2.19719	-0.549644	0.152048	0.365105	0.437582
BP0837	conserved hypothetical protein	5.22177	3.61924	3.51974	1.86411	2.23155	3.06037	-0.791753	0.0193148	0.0948805	1.02282
BP0838	probable TetR-family transcriptional regulator (Pseudogene)	5.87449	7.80995	5.41498	4.42726	5.4884	5.37527	-0.306638	0.279382	0.530697	0.275153
BP0839	transposase	70.4007	68.1942	42.2368	65.7099	44.6309	39.5494	-0.27745	0.400488	0.646752	0.189262
BP0840	outer membrane porin protein precursor	24472.9	25014.3	35442.1	26124.6	24064.1	36113.9	0.0231477	0.946795	0.978431	0.00946986
BP0841	putative ferrisiderophore receptor	89.7958	119.054	127.793	261.558	228.643	190.606	-0.947504	0.00558771	0.0382338	1.41755
BP0842	NADH-ubiquinone oxidoreductase, 20 kDa subunit	303.702	292.587	464.064	476.979	481.893	417.113	0.376781	0.174959	0.398347	0.399739
BP0843	respiratory-chain NADH dehydrogenase, 30 kDa subunit	283.188	296.588	435.364	310.374	326.891	271.942	-0.158056	0.55963	0.767481	0.114932
BP0844	respiratory-chain NADH dehydrogenase, 49 kDa subunit	840.146	807.092	1155.01	628.555	577.187	760.738	-0.510609	0.0611467	0.205381	0.687441
BP0845	respiratory-chain NADH dehydrogenase I, 24 kDa subunit	267.989	318.875	318.671	223.926	218.571	228.155	-0.432624	0.0830493	0.252016	0.598571
BP0846	respiratory-chain NADH dehydrogenase, 51 kDa subunit	926.585	885.001	1167.2	663.041	648.777	777.962	-0.511094	0.0524424	0.185916	0.730682
BP0847	NADH-ubiquinone oxidoreductase, 75 kDa subunit	1450.63	1435.32	1705.99	1010.35	898.77	1037.43	-0.639989	0.0179184	0.0906709	1.04253
BP0848	NADH-ubiquinone oxidoreductase, chain H	339.042	380.973	501.968	265.286	248.727	324.91	-0.541605	0.045243	0.169486	0.770867
BP0849	conserved hypothetical protein	372.89	409.737	415.329	197.363	181.177	312.668	-0.946846	0.000907539	0.00906601	2.04258
BP0850	NADH-ubiquinone oxidoreductase, chain J	216.144	220.202	192.773	124.895	125.268	153.921	-0.638546	0.00926765	0.0558951	1.25263
BP0851	NADH-ubiquinone oxidoreductase, chain K	107.792	88.7667	82.5784	54.5252	53.7381	62.8946	-0.707147	0.00990752	0.058477	1.23301
BP0852	probable LysR-family transcriptional regulator	650.763	704.419	709.091	340.317	323.514	488.326	-0.94216	0.00675732	0.0437585	1.35894
BP0853	conserved hypothetical protein	472.104	460.787	462.71	258.645	226.592	284.889	-0.939354	0.00650955	0.0428557	1.36799
BP0854	conserved hypothetical protein (pseudogene)	404.78	373.735	387.983	257.014	211.695	222.152	-0.93652	0.000284002	0.00355324	2.44938
BP0855	putative membrane protein	119.541	132.579	160.825	113.711	95.2931	79.452	-0.517114	0.0486622	0.177479	0.750853
BP0856	probable TonB-dependent receptor for iron transport	5.03528	5.33362	6.49797	7.22343	7.65963	8.31794	0.494618	0.074708	0.235388	0.628216
BP0857	possible membrane efflux protein	143.505	142.484	86.3689	254.801	241.248	449.6	-0.934596	0.000867707	0.00873582	2.0587
BP0858	putative exodeoxyribonuclease III	74.9697	76.7661	97.4696	188.392	188.113	162.357	-0.934583	0.000260248	0.00330959	2.48023
BP0859	short-chain dehydrogenase	3.35685	2.28584	1.89524	3.72822	4.34247	4.51209	0.660487	0.0430469	0.16396	0.785262
BP0860	putative autotransporter (Pseudogene)	7.36643	7.61946	7.58097	13.7478	12.6655	13.497	-0.932462	0.000249404	0.0032033	2.4944
BP0861	NAD(P) transhydrogenase, subunit alpha part 1	7.83266	8.38141	7.31022	23.5344	26.7182	28.485	-0.932335	0.000341379	0.00415023	2.38193
BP0862	putative inner membrane efflux protein	81.0307	89.5287	38.9878	359.424	391.003	232.51	-0.929772	0.00151238	0.0136609	1.86452
BP0863	phosphoserine phosphatase	81.4037	81.7187	74.9974	65.3604	66.7051	73.5667	-0.21182	0.423967	0.663317	0.178279
BP0864	transcription-repair coupling factor	345.196	328.97	243.674	250.49	248.425	266.37	-0.263105	0.306023	0.55373	0.256702
BP0865	4-diphosphocytidyl-2c-methyl-D-erythritol synthase	62.1018	50.098	40.6123	65.7099	63.5689	51.3593	0.235017	0.437048	0.673559	0.171625
BP0866	2C-methyl-D-erythritol 2,4-cyclodiphosphate synthase	70.2142	68.1942	38.9878	49.632	50.6018	45.0424	-0.293656	0.348337	0.597989	0.223307
BP0867	transposase	50.9123	41.907	67.1457	36.3502	27.5023	74.8614	-0.200843	0.59372	0.790945	0.101854
BP0868	fructose-1,6-bisphosphatase	555.559	511.647	608.102	473.018	477.913	503.549	-0.203726	0.415604	0.658764	0.18127
BP0869	aminopeptidase N	690.766	622.129	506.842	679.235	683.577	550.867	0.0720915	0.783085	0.905325	0.0431955
BP0870	putative exported protein	125.229	119.816	83.3907	195.615	203.855	143.053	0.720972	0.00931913	0.056118	1.2509
BP0871	transposase	49.2338	42.0975	79.3294	44.0396	36.1872	85.5335	-0.0364519	0.923255	0.969919	0.0132645
BP0872	ABC transporter, ATP-binding protein	43.0796	32.5732	46.0273	66.1759	67.1273	61.4821	0.679167	0.0198426	0.0962502	1.0166
BP0873	thiopurine S-methyltransferase	94.2716	110.863	123.191	154.721	151.564	111.194	0.347862	0.187817	0.416104	0.380798
BP0874	vir-repressed protein	64.7127	77.3375	70.124	92.2735	97.2231	64.5425	0.259661	0.357922	0.60675	0.21699
BP0875	putative exported protein	125.229	112.768	105.051	91.691	86.8494	86.9067	-0.371749	0.13196	0.338726	0.470152
BP0876	putative lipoprotein	66.2046	65.7179	87.4519	72.0013	65.2577	84.5526	0.019333	0.944824	0.977177	0.0100267
BP0877	conserved hypothetical protein	140.708	153.342	83.9322	98.6814	97.7056	112.841	-0.291777	0.299126	0.549369	0.260136
BP0878	putative phospholipase	103.596	88.7667	210.372	170.45	191.732	126.142	0.280699	0.402589	0.648233	0.188269
BP0879	probable aldehyde dehydrogenase (Pseudogene)	891.711	874.143	1057	776.402	745.94	871.147	-0.237836	0.35805	0.60675	0.21699
BP0880	putative exported protein (Pseudogene)	25.5494	21.7155	16.7864	21.5538	21.1695	25.9347	0.0891992	0.752768	0.888597	0.0512954
BP0882	conserved hypothetical protein	0.466229	0.952433	0.541498	0.932055	0.904681	1.0986	0.662836	0.221249	0.457568	0.339544
BP0883	biotin carboxyl carrier protein	0.559475	0.952433	1.083	0.699042	1.26655	1.7656	0.72645	0.161817	0.381249	0.418792
BP0884	probable carboxylase	2.51764	2.66681	1.083	2.33014	1.56811	1.49095	-0.352438	0.366937	0.614902	0.211194
BP0885	conserved hypothetical protein	0.559475	1.14292	0	0.233014	0.542809	0.510062	-0.395373	0.536191	0.750911	0.124412
BP0886	conserved hypothetical protein	1.86492	1.52389	0.812247	2.67966	0.964993	0.902418	-0.0809087	0.87214	0.947021	0.0236405
BP0887	conserved hypothetical protein	1.11895	1.71438	0.812247	1.39808	0.723745	1.29477	-0.126857	0.788405	0.909738	0.0410836
BP0888	GntR-family transcriptional regulator	73.6643	85.9094	82.0369	92.2735	98.0071	104.994	0.291142	0.249364	0.495396	0.305048
BP0889	biotin carboxylase	75.0629	85.719	108.841	85.9821	94.1471	92.282	0.0187193	0.943127	0.97717	0.0100299
BP0890	putative acyl-CoA carboxylase (Pseudogene)	61.1693	54.0982	67.6872	49.3989	56.9346	58.0686	-0.152107	0.59411	0.791191	0.101718
BP0891	transposase	40.6552	40.9546	68.2287	33.6705	25.9342	68.8584	-0.215071	0.574751	0.777296	0.109413
BP0892	hypothetical protein	103.503	116.197	92.5961	155.886	165.617	135.323	0.547654	0.0330111	0.137309	0.862301
BP0893	putative transferase	493.178	492.027	312.986	1227.75	1179.16	695.842	-0.928728	0.00335773	0.0258586	1.5874
BP0894	probable short-chain dehydrogenase	159.73	156.77	103.426	266.801	272.188	209.832	-0.924507	0.00202923	0.0172039	1.76437
BP0895	conserved hypothetical protein	178.659	197.535	164.615	269.714	292.091	223.8	0.538124	0.0342673	0.141084	0.850524
BP0896	hypothetical protein	2.33115	2.47633	6.22722	5.24281	6.39308	7.84711	0.937876	0.010996	0.063135	1.19973
BP0897	transposase	40.4687	33.5256	58.211	32.3889	25.4517	61.5998	-0.140099	0.705514	0.858724	0.0661463
BP0898	probable enoyl-CoA hydratase/isomerase	2.51764	3.42876	3.79048	5.35932	6.39308	5.76763	-0.920958	0.000997199	0.00983462	2.00724
BP0899	ABC transporter, ATP-binding protein	45.2243	41.1451	24.9089	45.7872	48.1893	45.5132	0.317294	0.303272	0.552482	0.257682
BP0900	probable oxidoreductase	497.933	464.597	444.84	431.542	413.258	407.697	-0.168479	0.503101	0.721167	0.141964
BP0901	putative oxidoreductase	500.917	512.599	434.281	324.122	307.23	427.236	-0.451694	0.0874628	0.259701	0.585526
BP0902	putative membrane protein	1.49193	2.8573	0.812247	3.72822	2.05061	2.70725	0.660883	0.109314	0.303001	0.518557
BP0903	phage-related hypothetical protein	19.0222	17.9057	15.1619	87.1472	85.1606	138.737	-0.918788	0.0064011	0.04252	1.37141
BP0904	serine/threonine protein phosphatase 1	104.995	108.387	103.697	107.07	102.651	84.5134	-0.10884	0.662429	0.836561	0.0775022
BP0905	penicillin-binding protein 1A	525.161	470.121	390.691	465.911	494.318	512.73	0.0873421	0.735737	0.879837	0.0555976
BP0906	putative peptidase	375.408	365.353	381.214	344.394	347.518	392.395	-0.0491033	0.84539	0.938082	0.0277592
BP0907	capsular polysaccharide biosynthesis protein	42.3336	47.0502	55.5035	96.0017	92.3981	67.7598	-0.917063	0.000364552	0.00434987	2.36152
BP0908	conserved hypothetical protein	38.7903	51.0504	53.6083	59.535	63.5689	63.1692	0.38168	0.193012	0.422521	0.374152
BP0909	DNA-damage-inducible protein p	72.5453	78.4805	60.1063	68.7391	71.4095	62.1491	-0.063765	0.818493	0.926859	0.0329865
BP0910	transposase	46.4365	42.0975	69.5825	38.7968	27.8642	77.2156	-0.130647	0.731897	0.876825	0.057087
BP0910A	N-terminal region of a putative decarboxylase (pseudogene)	0.372984	0.761946	0.541498	0.699042	0.542809	0.431591	0.0213984	0.973032	0.990935	0.00395496
BP0911	putative decarboxylase	6.99344	5.90508	5.95648	3.96124	4.94559	5.33603	-0.401489	0.153918	0.36868	0.433351
BP0912	LysR-family transcriptional regulator (Pseudogene)	112.361	117.911	80.4124	135.498	134.375	146.702	0.420814	0.104953	0.293315	0.532665
BP0913	putative exported protein	104.902	137.531	51.9838	60.8166	65.0767	82.12	-0.502814	0.137044	0.344428	0.462901
BP0914	probable inner membrane component of binding-protein-dependent transport system	46.8094	50.098	20.3062	22.4858	21.7727	33.154	-0.602888	0.100524	0.284084	0.546554
BP0915	probable inner membrane component of binding-protein-dependent transport system	13.7071	16.1914	10.2885	8.97103	8.56431	13.2224	-0.385472	0.192199	0.421524	0.375178
BP0916	putative ATP-binding protein of a transporter (Pseudogene)	45.2243	56.1935	42.2368	19.8062	18.7571	52.4187	-0.654178	0.0983489	0.281807	0.550048
BP0918	putative ferredoxin	63.7802	68.3847	65.2505	38.7968	34.1969	31.3884	-0.915147	0.00112614	0.0108031	1.96645
BP0919	putative succinate-semialdehyde dehydrogenase [NADP+]	119.821	104.006	106.134	88.1957	86.3669	86.279	-0.340344	0.168791	0.391214	0.407585
BP0920	putative exported protein	7.17993	8.5719	11.1007	6.40788	5.54871	5.68915	-0.578112	0.0394666	0.155541	0.808154
BP0921	putative signal transduction protein	5.31502	9.14336	4.87348	3.26219	3.67904	3.64891	-0.91357	0.000723042	0.00749405	2.12528
BP0922	conserved hypothetical protein	7.83266	4.76216	2.97824	4.89329	3.92028	4.39438	-0.325148	0.331872	0.58066	0.236078
BP0923	conserved hypothetical protein	126.068	102.482	101.802	97.1668	107.175	114.568	-0.0521428	0.834428	0.93424	0.0295417
BP0924	putative transcriptional regulator	307.618	352.019	278.601	248.626	249.873	316.631	-0.202839	0.432128	0.670526	0.173584
BP0925	putative fumarylacetoacetate-family hydrolase	7.55292	8.38141	12.9959	9.67007	8.20244	11.5353	0.0625834	0.834386	0.93424	0.0295417
BP0926	conserved hypothetical protein	15.7586	12.7626	13.8082	19.9227	24.1851	21.5796	0.627355	0.0196625	0.0958579	1.01837
BP0927	putative exported protein	55.8543	57.3365	36.8219	52.7776	54.8237	53.0857	0.0944377	0.749273	0.886801	0.0521736
BP0928	LysR-type transcriptional regulator	1146.55	1142.16	957.639	788.519	766.325	577.704	-0.606494	0.0237485	0.10904	0.962414
BP0929	putative membrane protein	23.2182	30.4779	43.5906	62.2147	58.3821	45.8664	0.7845	0.0138951	0.0750257	1.12479
BP0930	putative CoA ligase	2.89062	5.52411	3.79048	3.26219	3.13623	3.37426	-0.275869	0.400222	0.646752	0.189262
BP0931	putative exported protein	4.28931	5.7146	3.24899	4.66028	3.79966	5.02215	0.0103328	0.973249	0.990935	0.00395496
BP0932	conserved hypothetical protein	2.33115	2.47633	2.70749	3.49521	2.71404	2.39337	0.179156	0.60506	0.798976	0.0974662
BP0933	conserved hypothetical protein (Pseudogene)	4.56905	5.14314	2.97824	5.94185	5.18684	6.31692	0.422715	0.155869	0.37151	0.430029
BP0934	hypothetical protein	4.94203	4.38119	3.24899	3.72822	4.52341	4.15897	-0.0575834	0.844825	0.938082	0.0277592
BP0935	putative exported protein	8.01915	7.23849	3.79048	10.4856	7.78026	11.6137	0.600715	0.0571378	0.195679	0.708455
BP0936	LysR-family transcriptional regulator	111.242	116.578	47.1103	60.0011	58.0805	74.5083	-0.516523	0.130507	0.33722	0.472086
BP0937	phage-related protein	440.773	467.073	491.139	384.706	396.069	432.219	-0.205482	0.417817	0.660425	0.180177
BP0938	transposase	46.1567	36.9544	64.4382	37.7482	29.9148	74.5868	-0.0473266	0.898296	0.957225	0.0189859
BP0939	conserved hypothetical protein	10.7233	12.7626	12.9959	17.9421	22.1948	15.2234	0.611229	0.0306485	0.129353	0.888224
BP0940	putative sugar efflux transpoter	6.15423	4.57168	3.24899	4.54377	4.94559	4.7475	-0.0386714	0.897654	0.957031	0.019074
BP0941	putative phosphoglycolate phosphatase	156.933	144.008	120.213	116.74	125.148	124.416	-0.202736	0.422668	0.662626	0.178731
BP0942	3-demethylubiquinone-9 3-methyltransferase	261.555	230.679	268.583	223.81	244.686	270.725	-0.0411621	0.869801	0.946837	0.0237247
BP0943	outer membrane protein A precursor	13618.6	15491.7	14427.9	11530.5	11340.4	15625.7	-0.177545	0.576712	0.777419	0.109345
BP0944	DNA gyrase subunit A	1186.09	1153.02	1642.36	1077.81	1058.96	1276.53	-0.221906	0.430353	0.669515	0.17424
BP0945	phosphoserine aminotransferase	355.453	334.304	399.355	240.703	221.285	300.78	-0.513268	0.0466198	0.173091	0.761727
BP0946	p-protein [includes: chorismate mutase and prephenate dehydratase]	375.035	350.686	463.522	248.043	224.542	307.136	-0.608301	0.021458	0.101787	0.992307
BP0947	prephenate dehydrogenase	161.502	140.008	160.013	111.381	96.6199	109.389	-0.540444	0.0314055	0.131971	0.87952
BP0948	conserved hypothetical protein	241.134	226.489	245.569	148.197	134.978	160.552	-0.912454	0.000407449	0.00478783	2.31986
BP0949	cytidylate kinase	603.581	554.506	480.579	521.135	567.054	384.665	-0.154397	0.562864	0.769316	0.113896
BP0950	30S ribosomal protein S1	3149.38	3243.22	4507.16	2769.02	2589.98	2615.4	-0.450789	0.136755	0.344382	0.46296
BP0951	integration host factor beta-subunit	197.308	188.582	312.715	186.295	152.529	191.116	-0.397061	0.145155	0.356979	0.447358
BP0952	putative membrane protein	101.172	104.958	67.1457	99.4969	106.571	97.5396	0.148679	0.579099	0.779255	0.108321
BP0953	putative membrane protein	146.769	132.388	86.9104	133.866	138.296	113.626	0.0723403	0.793384	0.912463	0.0397847
BP0954	ADP-heptose synthase	175.116	159.628	157.847	135.847	137.934	126.417	-0.300474	0.221539	0.457703	0.339417
BP0955	ADP-L-glycero-D-manno-heptose-6-epimerase	472.663	448.024	487.077	321.909	324.72	342.801	-0.5086	0.0424648	0.162829	0.788267
BP0956	conserved hypothetical protein	32.8226	28.192	53.6083	19.5732	21.0489	36.4498	-0.561699	0.117197	0.31662	0.499462
BP0957	transposase	45.0378	45.7168	64.709	40.3114	31.8448	73.292	-0.0903784	0.796574	0.914357	0.0388843
BP0958	putative exported protein	285.519	268.205	217.141	479.426	508.793	492.171	-0.910113	0.000626603	0.00668602	2.17483
BP0959	membrane-bound lytic murein transglycosylase B precursor	277.873	262.871	213.079	275.539	286.905	271.981	0.145624	0.564895	0.770688	0.113121
BP0960	histone deacetylase family protein	352.936	353.734	295.929	221.13	226.351	207.517	-0.614716	0.0135805	0.073739	1.1323
BP0961	electron transfer flavoprotein beta-subunit	1370.34	1442.75	1606.89	1443.87	1449.78	1107.46	-0.143608	0.605267	0.798976	0.0974662
BP0962	electron transfer flavoprotein alpha-subunit	763.497	768.804	1132.27	879.977	856.552	586.179	-0.197903	0.490435	0.713133	0.14683
BP0964	probable acyl-CoA dehydrogenase	366.177	363.639	587.796	619.351	580.685	673.125	0.508418	0.0680781	0.219691	0.658187
BP0965	antioxidant protein	572.996	561.364	732.647	525.912	498.479	641.619	-0.163875	0.531701	0.746118	0.127193
BP0966	sulfate-binding protein precursor	6.7137	6.28606	8.93471	7.80596	7.4787	8.59259	0.15151	0.579809	0.779396	0.108242
BP0967	sulfate transport system permease protein (Pseudogene)	2.89062	1.52389	1.35374	0.932055	1.20624	0.823947	-1.07602	0.0136549	0.0740391	1.13054
BP0968	sulfate transport system permease protein (Pseudogene)	1.95816	3.61924	0.270749	0.466028	0.964993	0.863182	-1.33923	0.00976951	0.0580168	1.23645
BP0969	sulfate transport ATP-binding protein	2.05141	2.8573	2.70749	2.21363	1.02531	1.53019	-0.687623	0.084193	0.253883	0.595366
BP0970	phosphoadenosine phosphosulfate reductase (Pseudogene)	0.932459	0.761946	1.083	1.39808	1.32687	0.196178	-0.000705085	0.99827	0.999906	4.07843e-05
BP0970A	sulfate adenylyltransferase subunit 2	4.94203	3.04779	4.33198	3.61171	1.92999	1.96178	-0.798238	0.0265101	0.117802	0.928846
BP0971	sulfate adenylyltransferase subunit 1 (Pseudogene)	2.70413	3.80973	1.35374	3.72822	2.11092	1.88331	-0.127115	0.748873	0.886801	0.0521736
BP0972	conserved hypothetical protein	293.911	275.825	234.469	228.587	238.956	332.286	-0.00808022	0.975838	0.991743	0.00360085
BP0973	putative membrane protein	138.19	140.77	113.444	107.07	100.842	147.565	-0.142871	0.590945	0.788865	0.102997
BP0974	putative membrane protein	90.9148	84.957	47.3811	76.8946	76.0535	53.9881	-0.114972	0.717245	0.865652	0.0626565
BP0975	50S ribosomal protein L19	373.357	368.211	838.239	892.443	794.37	846.507	0.682131	0.0394687	0.155541	0.808154
BP0976	conserved hypothetical protein	32.9158	40.0022	62.8137	54.2922	49.8781	43.4338	0.12827	0.684017	0.848577	0.0713087
BP0977	probable oxidoreductase	146.303	121.34	221.743	157.517	166.16	170.518	0.0163187	0.953137	0.981574	0.00807698
BP0978	transposase for IS1663	90.8215	98.8625	64.709	87.0307	91.0109	68.3483	-0.0493956	0.85947	0.943797	0.0251215
BP0980	conserved hypothetical protein (Pseudogene)	15.1991	13.3341	10.0177	13.1653	11.9418	10.5151	-0.142681	0.602473	0.797111	0.0984811
BP0981	conserved hypothetical protein	13.8936	16.0009	14.0789	17.8256	16.9477	16.0081	0.206702	0.428365	0.668359	0.17499
BP0982	putative RNA pseudouridylate synthase	108.538	99.815	124.815	143.187	147.584	115.588	0.287092	0.260261	0.507909	0.294214
BP0983	LysR-family transcriptional regulator	640.226	647.654	392.586	330.414	330.57	365.558	-0.711547	0.0110672	0.063135	1.19973
BP0984	probable ABC transporter, permease protein	457.464	389.545	1008.81	276.82	263.564	361.085	-0.909978	0.000351391	0.00423202	2.37345
BP0985	short-chain fatty acids transporter	569.359	515.266	1398.42	292.782	252.285	311.53	-0.907158	0.00126976	0.0119848	1.92137
BP0986	Conserved hypothetical protein	168.122	136.96	346.829	77.4771	70.0223	74.1552	-0.904618	0.00105452	0.0102497	1.98929
BP0987	putative membrane protein	75.4359	96.1957	55.5035	98.2153	121.83	85.6512	0.42622	0.138128	0.346754	0.459978
BP0988	putative exported protein	93.4324	88.3858	114.798	143.42	144.99	168.007	0.62391	0.0152419	0.0800833	1.09646
BP0989	oligopeptidase A	674.448	707.658	248.277	610.962	793.164	769.252	0.414133	0.239442	0.48196	0.316989
BP0990	FolD bifunctional protein [includes: methylenetetrahydrofolate dehydrogenase and methylenetetrahydrofolate cyclohydrolase]	281.136	290.302	321.108	262.257	277.134	320.123	-0.0537202	0.830517	0.933908	0.0296957
BP0991	two-component response regulator	270.227	310.303	243.674	252.82	275.867	289.127	-0.011302	0.964034	0.987273	0.00556282
BP0992	tw-component sensor kinase	204.115	194.677	136.187	144.236	156.932	170.282	-0.183787	0.477757	0.706853	0.150671
BP0993	probable short-chain dehydrogenase	5637.18	5966.61	4901.1	3022.89	3575.72	2518.96	-0.901153	0.00643285	0.0426576	1.37
BP0994	dihydrolipoamide acetyltransferase component of pyruvate dehydrogenase complex	1271.22	1350.93	2186.03	1086.54	1117.16	768.311	-0.693902	0.0262889	0.117359	0.930483
BP0995	dihydrolipoamide dehydrogenase	787.835	807.663	1687.85	1034.81	920.845	647.347	-0.334719	0.325704	0.57444	0.240755
BP0996	probable sigma(54) modulation protein (Pseudogene)	58.1854	59.0508	25.9919	24.0004	19.6617	25.6993	-0.898711	0.00752927	0.0472535	1.32557
BP0997	transposase	73.0115	60.1938	37.9048	68.04	45.5959	34.8019	-0.213222	0.540568	0.753887	0.122694
BP0998	conserved hypothetical protein	17.9032	12.7626	19.4939	27.0296	27.3214	26.7586	0.695127	0.0133045	0.0729576	1.13693
BP0999	transketolase 1	805.458	794.139	849.61	685.177	686.351	701.022	-0.240833	0.336925	0.586295	0.231884
BP1000	probable TonB-dependent receptor for iron transport	2452.18	2378.8	2502.8	1250.93	1202.8	1383.13	-0.898447	0.000989047	0.00977917	2.0097
BP1001	phosphoglycerate kinase	274.329	271.253	347.912	186.528	172.01	222.583	-0.619621	0.0172458	0.0880741	1.05515
BP1002	enoyl-[acyl-carrier-protein] reductase [NADH]	48.6744	49.1455	62.2722	52.1951	49.3353	37.5484	-0.201685	0.487625	0.711662	0.147726
BP1003	acetate kinase	132.036	119.245	209.018	144.236	141.854	103.15	-0.240377	0.410943	0.654867	0.183847
BP1004	phosphate acetyl/butaryl transferase	155.348	152.008	294.575	164.042	174.845	150.586	-0.296169	0.315052	0.561805	0.250415
BP1005	putative racemase	1521.03	1461.79	1490.2	828.248	880.617	783.926	-0.897603	0.0016739	0.0148424	1.8285
BP1006	probable glutathione S-transferase	93.4324	97.7196	102.072	98.7979	93.544	92.949	-0.0390058	0.874354	0.94738	0.0234759
BP1007	transposase (Pseudogene)	76.9279	71.8134	39.2586	70.9527	49.2146	35.5082	-0.279279	0.431586	0.670354	0.173696
BP1008	conserved hypothetical protein (Pseudogene)	9.51108	9.52433	16.5157	10.0196	10.9165	7.76864	-0.284656	0.350871	0.599677	0.222083
BP1009	conserved hypothetical protein	37.6713	38.2878	33.0314	42.6415	41.9772	35.7828	0.140082	0.624926	0.812815	0.0900083
BP1010	putative acetyltransferase	60.4233	67.0513	66.0627	76.1955	81.3007	76.627	0.275896	0.301974	0.551455	0.25849
BP1011	curved DNA-binding protein	400.957	429.547	186.275	276.471	342.09	309.058	-0.133323	0.673952	0.842744	0.0743043
BP1012	conserved hypothetical protein	124.017	120.768	58.211	88.3122	103.073	88.2015	-0.119749	0.695632	0.85647	0.0672881
BP1013	putative membrane protein (pseudogene)	21.7263	23.4298	20.8477	28.1947	30.9401	23.5806	0.323154	0.256583	0.503272	0.298197
BP1014	probable phosphate transporter	64.0599	64.5749	129.959	117.555	122.313	116.098	0.466434	0.126737	0.331731	0.479214
BP1015	molybdopterin biosynthesis protein	40.0957	33.5256	51.1715	51.263	51.2653	38.4901	0.178642	0.550081	0.76121	0.118495
BP1016	putative exported protein	46.3432	46.2882	74.4559	99.7299	82.8085	61.2859	0.548748	0.0842192	0.253883	0.595366
BP1017	putative peptidase	47.7419	45.7168	116.964	73.8654	70.9873	85.7297	0.138467	0.700589	0.857139	0.0669486
BP1018	hypothetical protein	68.3492	61.3367	39.5293	61.8652	50.7225	44.0615	-0.118217	0.708693	0.859905	0.0655496
BP1019	translation initiation factor IF-1	135.673	140.389	211.996	108.817	119.659	153.803	-0.349459	0.213492	0.448809	0.347939
BP1020	transposase	49.0473	41.3356	74.4559	42.525	29.4323	71.0163	-0.200072	0.585441	0.783154	0.106153
BP1021	putative exported protein	11.2828	10.6672	4.60273	15.4954	15.3796	20.2848	-0.897359	0.0012803	0.012043	1.91927
BP1022	putative acetolactate synthase large subunit	357.505	389.926	298.636	185.596	181.6	181.072	-0.894743	0.000716441	0.00746566	2.12693
BP1023	stringent starvation protein B	201.504	191.629	41.1538	54.5252	53.2556	46.6118	-0.891144	0.00124343	0.0117821	1.92878
BP1024	chemotaxis protein MotA	36.6456	45.9073	23.0137	23.0684	24.0042	25.5816	-0.543429	0.0888484	0.262547	0.580792
BP1025	chemotaxis protein MotB	11.0963	8.76238	19.4939	18.5246	19.722	22.482	0.65286	0.0408298	0.159282	0.797834
BP1026	conserved hypothetical protein	2.79738	2.8573	6.22722	8.85453	6.15183	7.29781	-0.88841	0.000825682	0.00844467	2.07342
BP1028	putative transcriptional regulator	8.67187	8.00044	14.6204	23.7674	25.1501	32.7617	-0.885648	0.0057799	0.0394093	1.4044
BP1029	chemotaxis protein CheW	1.39869	1.33341	2.97824	3.84473	2.53311	3.76661	0.936536	0.0158463	0.0821205	1.08555
BP1030	putative 3-hydroxyacyl-CoA dehydrogenase	5.22177	5.52411	8.66396	11.5342	9.04681	16.8321	-0.88516	0.00050199	0.00560894	2.25112
BP1031	chemotaxis protein methyltransferase (Pseudogene)	0.839213	1.33341	1.89524	0.582535	2.05061	3.29579	0.709656	0.190268	0.420056	0.376693
BP1032	protein-glutamate methylesterase	2.42439	2.8573	2.16599	2.44665	3.92028	4.62979	0.594142	0.0958589	0.277596	0.556587
BP1033	chemotaxis protein CheY	5.12852	4.76216	5.68573	5.82535	5.30746	6.47387	0.191081	0.496503	0.716492	0.144789
BP1034	putative integral membrane protein	3.17036	3.80973	2.43674	7.33994	6.33277	7.57246	-0.883249	0.00378768	0.0286782	1.54245
BP1035	transposase for IS1663	98.5609	92.9574	60.9185	79.8072	86.4272	67.289	-0.116525	0.682341	0.847665	0.071776
BP1036	putative aldo/keto reductase	71.7061	66.4798	89.3471	85.7491	73.3395	77.0194	0.0549964	0.840374	0.936858	0.028326
BP1037	putative apolipoprotein N-acyltransferase	212.88	220.202	292.95	191.071	200.176	157.178	-0.403837	0.116553	0.315542	0.500943
BP1038	magnesium and cobalt efflux protein	1769.99	1939.34	1243.01	1053.81	1005.76	986.303	-0.701406	0.0143276	0.0767179	1.1151
BP1039	conserved hypothetical protein	15.3856	17.3343	23.2844	10.8351	13.0877	15.6942	-0.474848	0.0989835	0.282164	0.549498
BP1040	PhoH-like protein	132.875	126.674	247.464	112.313	112.301	178.129	-0.329155	0.306371	0.55373	0.256702
BP1041	conserved hypothetical protein	240.295	258.109	399.625	340.2	350.835	415.583	0.302789	0.278943	0.530691	0.275158
BP1042	putative membrane protein (Pseudogene)	16.9708	19.6201	32.2191	34.3695	33.8954	33.0756	0.574117	0.0722172	0.229491	0.639235
BP1044	transposase for IS1663	90.5418	89.9097	69.3117	77.8266	82.7482	67.4067	-0.134466	0.617354	0.806315	0.0934954
BP1045	protein-export membrane protein	150.499	151.437	206.852	105.672	104.943	155.922	-0.470649	0.0895606	0.263904	0.578555
BP1046	protein-export membrane protein	314.052	287.444	511.174	321.443	328.821	404.244	-0.0763198	0.793459	0.912463	0.0397847
BP1047	putative secreted protein	390.98	406.498	738.332	601.758	578.755	700.668	0.293536	0.327999	0.576916	0.238888
BP1048	transposase	71.3331	67.6227	36.2804	64.3118	43.9072	38.0192	-0.268536	0.433347	0.671398	0.17302
BP1049	queuine tRNA-ribosyltransferase	86.6254	87.2429	122.649	79.9238	67.7305	86.9852	-0.33462	0.2158	0.451207	0.345624
BP1050	S-adenosylmethionine:tRNA ribosyltransferase-isomerase	58.0922	46.0978	84.4737	85.3996	93.1821	78.0003	0.447469	0.133195	0.339282	0.469439
BP1051	probable D-alanyl-D-alanine carboxypeptidase	160.103	160.39	122.108	161.828	146.136	138.266	0.00982255	0.969301	0.988979	0.00481312
BP1052	uracil phosphoribosyltransferase	139.962	142.674	96.9281	106.021	99.5149	118.57	-0.229804	0.377332	0.624471	0.204487
BP1053	transposase for IS1663	65.7384	71.4325	80.9539	62.0982	65.0164	99.8545	0.0610331	0.834829	0.93441	0.0294627
BP1054	pertactin precursor	4.00957	2.8573	4.33198	5.1263	6.87558	4.31591	0.539908	0.0976195	0.28101	0.551278
BP1055	siroheme synthase	13.3342	16.3818	12.4544	11.6507	10.3134	9.88736	-0.412627	0.116143	0.314874	0.501863
BP1056	putative membrane protein	140.801	131.055	177.611	198.062	206.448	189.586	0.403885	0.103958	0.291445	0.535444
BP1057	putative oxidoreductase	17473.5	17389.7	11582.1	5262.15	5542.2	4743.34	-0.882465	0.000754848	0.00778197	2.10891
BP1058	transcriptional regulator	1109.16	1118.73	962.783	527.543	521.699	325.027	-0.876322	0.00148696	0.0134944	1.86985
BP1059	azurin	359.37	372.02	850.964	243.966	234.916	338.917	-0.876277	0.000665149	0.00704511	2.15211
BP1060	3-octaprenyl-4-hydroxybenzoate carboxy-lyase	149.753	143.436	192.502	247.111	239.318	208.262	0.517489	0.039321	0.155276	0.808896
BP1061	putative transglycosylase	180.617	175.819	295.116	346.259	356.625	267.037	0.575444	0.0457495	0.170755	0.767627
BP1062	probable aminotransferase	71.0534	79.0519	107.487	95.6522	98.4896	92.9098	0.160172	0.546443	0.758545	0.120019
BP1063	conserved hypothetical protein	46.7162	40.5736	54.1498	66.9915	56.633	61.5998	0.390421	0.18115	0.405516	0.391992
BP1064	NADP-dependent malic enzyme	371.212	327.256	796.814	351.618	377.795	524.697	-0.252742	0.465224	0.697289	0.156587
BP1065	conserved hypothetical protein (Pseudogene)	93.8054	79.2424	105.592	83.7685	84.5575	75.1361	-0.194065	0.45474	0.689151	0.161685
BP1066	conserved hypothetical protein	58.7449	65.9084	72.8315	85.3996	81.18	96.7156	0.417885	0.121757	0.323467	0.49017
BP1067	transposase	67.6033	68.5752	43.3198	63.1468	46.5609	34.5665	-0.321603	0.330373	0.579207	0.237166
BP1068	phosphate transport ATP-binding protein	59.7706	69.1466	43.8613	50.2145	43.5453	59.8342	-0.171825	0.576088	0.777419	0.109345
BP1069	phosphate transport system permease protein	32.7293	31.8113	28.4286	29.4763	33.4732	37.5092	0.111011	0.70139	0.857139	0.0669486
BP1070	phosphate transport system permease protein	24.6169	24.9537	28.6994	44.8552	40.5297	43.2768	0.720321	0.0126162	0.0699539	1.15519
BP1071	phosphate-binding periplasmic protein precursor	103.316	95.2433	69.8532	112.779	106.933	147.604	0.4499	0.0952873	0.27677	0.557881
BP1072	polyphosphate kinase	237.404	249.537	177.07	184.197	188.596	184.054	-0.255015	0.304966	0.552967	0.257301
BP1073	exopolyphosphatase	214.372	220.393	224.18	279.267	270.922	264.997	0.307072	0.211265	0.446707	0.349978
BP1074	conserved hypothetical protein	386.598	372.592	345.476	409.172	390.46	339.898	0.044377	0.861501	0.944101	0.0249813
BP1075	phosphoglucomutase/phosphomannomutase	547.726	533.172	815.496	481.174	464.584	464.98	-0.426308	0.11569	0.314528	0.50234
BP1076	dihydropteroate synthase	303.982	282.492	482.475	290.452	293.84	403.969	-0.112016	0.701271	0.857139	0.0669486
BP1077	cell division protein	3903.09	4061.17	3158.83	2729.99	2775.8	2878.59	-0.407809	0.161959	0.381323	0.418708
BP1078	ribosomal RNA large subunit methyltransferase j	217.636	231.06	219.848	291.5	338.471	243.849	0.386231	0.133237	0.339282	0.469439
BP1079	conserved hypothetical protein	733.099	723.087	404.499	432.823	441.303	496.565	-0.441428	0.125688	0.330327	0.481057
BP1080	transposase	40.0957	33.3352	51.1715	31.4569	22.0742	54.1843	-0.20488	0.571386	0.774389	0.111041
BP1081	C-terminal region of a putative membrane protein (pseudogene)	6.80695	6.47654	7.03947	5.35932	5.18684	4.66903	-0.424235	0.116411	0.315378	0.501169
BP1083	putative membrane protein	498.399	477.169	146.475	182.683	188.294	218.424	-0.929654	0.0134135	0.0732497	1.13519
BP1084	homoserine kinase	73.8508	80.1948	119.13	137.944	142.879	131.988	0.59988	0.0256364	0.115919	0.935846
BP1085	conserved hypothetical protein	131.756	117.721	151.349	176.741	165.436	153.097	0.305802	0.224958	0.461372	0.335949
BP1086	transposase	133.528	118.102	80.1417	99.9629	84.9194	73.8805	-0.36297	0.192676	0.422032	0.374655
BP1087	conserved hypothetical protein	1350.01	1375.12	1207.54	1002.66	999.311	960.133	-0.408969	0.119737	0.320956	0.493555
BP1088	putative membrane protein	321.605	304.969	166.511	256.199	253.069	242.083	-0.0795527	0.78437	0.906539	0.0426133
BP1089	putative membrane protein	42.2404	43.4309	33.0314	41.826	30.6385	20.2455	-0.364735	0.274032	0.5255	0.279427
BP1090	conserved hypothetical protein	393.498	386.688	373.904	296.86	313.804	281.437	-0.37163	0.135153	0.341456	0.466665
BP1091	probable two-component response regulator	514.997	554.506	494.929	346.841	314.467	422.606	-0.529271	0.0430348	0.16396	0.785262
BP1092	probable two-component histidine kinase	316.29	311.446	341.685	314.452	313.442	348.608	0.0108359	0.965146	0.98771	0.0053706
BP1093	transposase	53.5231	46.4787	80.9539	49.2824	38.0569	87.4953	-0.0447336	0.901575	0.958869	0.0182407
BP1094	high-affinity branched-chain amino acid transport ATP-binding protein	5.59475	7.42898	6.49797	7.22343	6.15183	5.68915	-0.0301531	0.914136	0.964797	0.0155641
BP1095	high-affinity branched-chain amino acid transport system permease protein	0.372984	1.71438	0.270749	0.932055	0.663433	0.70624	-0.00814259	0.989511	0.995774	0.00183935
BP1096	high-affinity branched-chain amino acid transport system permease protein (Pseudogene)	0.652721	0.761946	0.270749	0.466028	0.603121	0.588533	-0.0859705	0.884757	0.95164	0.0215272
BP1097	putative amino acids binding protein	7.73941	5.52411	7.03947	4.89329	6.09152	6.43463	-0.218959	0.437482	0.673559	0.171625
BP1098	high-affinity branched-chain amino acid transport ATP-binding protein	1.0257	1.14292	0.812247	2.56315	2.17123	1.64789	1.02079	0.0200151	0.096844	1.01393
BP1099	[Fe-S] cluster formation/repair protein	3.07711	1.71438	2.43674	5.47583	4.34247	4.66903	-0.876265	0.000333491	0.00406712	2.39071
BP1100	probable TetR-family transcriptional regulator	0.932459	1.14292	1.62449	2.09712	2.11092	1.41248	0.664337	0.132841	0.339282	0.469439
BP1101	putative membrane protein	8.39213	5.33362	12.4544	6.52439	6.09152	6.86622	-0.399136	0.20016	0.431843	0.364674
BP1102	conserved hypothetical protein	455.693	464.216	589.691	305.248	281.175	291.677	-0.875619	0.000547415	0.00601223	2.22096
BP1103	probable LysR-family transcriptional regulator	129.612	125.34	180.319	62.9137	67.248	92.0074	-0.875501	0.00396586	0.0295126	1.52999
BP1104	peptide chain release factor 2	748.858	801.377	944.914	771.392	759.992	757.403	-0.124298	0.627065	0.813398	0.089697
BP1105	single-stranded-DNA-specific exonuclease	103.689	99.2435	125.898	90.4094	89.684	92.3997	-0.269377	0.28174	0.533234	0.273083
BP1106	putative exported protein	39.1633	36.1924	41.1538	38.9133	33.2923	30.2506	-0.187066	0.517665	0.73494	0.133748
BP1107	lipoprotein releasing system transmembrane protein	103.876	94.6718	174.904	176.858	165.858	186.761	0.506803	0.0777801	0.242498	0.615291
BP1108	lipoprotein releasing system ATP-binding protein	40.4687	41.3356	93.4084	59.4185	53.6777	56.1853	-0.0429185	0.903654	0.959911	0.0177689
BP1109	putative deoxyribonuclease	24.4304	27.811	23.8259	19.9227	19.6014	18.3622	-0.395577	0.135222	0.341456	0.466665
BP1110	serine protease	12.7747	10.4768	28.1579	19.6897	21.4711	21.0303	0.298862	0.392881	0.639259	0.194323
BP1111	hypothetical protein	0.0932459	0	0.270749	0	0.120624	0.0784711	-0.359924	0.768251	0.896486	0.0474567
BP1112	putative outer membrane ligand binding protein	17.7167	25.7157	16.5157	29.4763	48.6115	26.2878	0.799788	0.0188017	0.0936693	1.0284
BP1113	putative competence protein (Pseudogene)	11.376	11.0482	17.8694	14.9129	18.3952	12.5946	0.207911	0.486596	0.711222	0.147995
BP1114	transposase (Pseudogene)	45.5972	40.3832	64.4382	36.5832	24.7279	73.1351	-0.156696	0.683392	0.848257	0.0714724
BP1115	probable hydrolase	148.634	130.864	154.327	147.148	143.603	134.853	-0.0276499	0.911503	0.963069	0.0163425
BP1116	flagellar basal-body rod protein FlgB	615.889	547.077	624.076	386.92	371.583	315.572	-0.871109	0.00221036	0.0184562	1.73386
BP1117	flagellar transcriptional activator FlhC	552.016	563.84	365.782	243.849	257.955	297.249	-0.869045	0.000733328	0.00758034	2.12031
BP1118	transposase	149.846	132.198	187.9	120.352	75.6916	175.814	-0.33632	0.293418	0.543533	0.264774
BP1119	serotype 2 fimbrial subunit precursor	32.3563	40.1927	35.1974	32.0394	34.2573	40.8834	-0.00381037	0.98957	0.995774	0.00183935
BP1120	NADP-dependent malic enzyme	5104.93	5140.28	5908.01	3649	3899.78	4052.33	-0.477532	0.100238	0.283704	0.547135
BP1121	pyruvate dehydrogenase E1 component	47.0892	46.6692	30.8654	42.758	48.8528	48.3382	0.162182	0.580648	0.779981	0.107916
BP1122	AsnC-family transcriptional regulator	9.69757	7.61946	3.51974	10.9517	10.9768	8.71029	0.492503	0.130264	0.336856	0.472556
BP1123	putative membrane protein	173.437	189.725	217.411	163.809	179.911	147.84	-0.239109	0.332512	0.580898	0.2359
BP1124	putative acetolactate synthase large subunit	8373.11	8611.33	5394.67	3620.34	4001.04	3465.87	-0.865219	0.000616233	0.00661766	2.1793
BP1125	hypothetical protein	1766.54	1908.1	2112.11	955.007	1005.82	872.716	-0.864655	0.00280447	0.0224473	1.64883
BP1126	methionyl-tRNA formyltransferase	1024.12	1057.39	1382.17	526.145	515.005	517.125	-0.861359	0.00187518	0.0161818	1.79097
BP1127	aspartyl-tRNA synthetase	136.978	135.436	214.433	82.0209	73.9426	78.5496	-0.857656	0.000808791	0.00829386	2.08124
BP1128	3-oxoacyl-[acyl-carrier protein] reductase	3.17036	5.52411	8.66396	4.31076	5.18684	5.2968	-0.142535	0.685097	0.848577	0.0713087
BP1129	LysR-family transcriptional regulator	34.0348	35.0495	62.2722	75.9625	66.4639	57.6763	0.613891	0.0614519	0.20548	0.687231
BP1130	transposase	69.0952	68.9561	37.0926	67.2245	47.2244	36.4106	-0.22239	0.522799	0.738451	0.131678
BP1131	putattive exported protein	13.8004	11.4292	25.9919	14.7964	18.3349	15.5765	-0.0497398	0.879013	0.949854	0.022343
BP1132	conserved hypothetical protein (Pseudogene)	6.43397	6.28606	9.20546	14.9129	13.6305	11.1821	-0.856193	0.00438146	0.0316612	1.49947
BP1134	transposase	46.8094	38.4783	71.207	36.4667	26.1151	77.0586	-0.158845	0.689373	0.852019	0.0695508
BP1135	enoyl-CoA hydratase/isomerase-like protein	47.1824	45.7168	54.4205	109.983	120.021	83.454	-0.855896	0.00307237	0.0241646	1.61682
BP1136	GntR family regulatory protein	1.39869	0.380973	0.812247	9.20405	8.86587	8.00405	-0.855833	0.00203904	0.0172493	1.76323
BP1137	possible membrane protein	0.839213	0.952433	1.89524	2.44665	3.79966	5.64992	-0.85323	0.00659957	0.0430979	1.36554
BP1138	putative ferric siderophore receptor	3.63659	2.47633	4.06123	5.70884	4.58372	8.47488	0.89947	0.0100787	0.0590622	1.22869
BP1139	putative transcriptional regulator	0.932459	0.57146	0.270749	1.98062	2.83467	1.72636	-0.850827	0.00718242	0.0458205	1.33894
BP1140	conserved hypothetical protein	5.59475	5.33362	5.41498	11.8837	10.3134	13.0654	-0.850395	0.00136819	0.0126542	1.89777
BP1141	putative iron uptake protein	1.30544	1.14292	0.541498	1.7476	1.20624	0.627769	0.0521854	0.920831	0.968612	0.01385
BP1142	transposase	47.0892	45.1453	74.1852	38.3308	27.5023	78.9419	-0.195411	0.616288	0.805195	0.0940991
BP1143	tryptophanyl-tRNA synthetase	247.848	250.871	158.117	169.751	157.716	152.077	-0.455643	0.0845295	0.254312	0.594633
BP1144	transcription accessory protein	286.824	254.681	412.351	306.763	295.65	262.878	-0.139806	0.606599	0.800379	0.0967044
BP1145	probable ATP-dependent helicase	135.207	111.625	226.075	226.722	210.791	205.241	0.444964	0.125397	0.32995	0.481552
BP1146	competence lipoprotein precursor	534.019	576.031	496.012	560.165	576.644	535.565	0.058236	0.816331	0.925766	0.0334988
BP1147	ribosomal large subunit pseudouridine synthase D	102.57	84.576	177.611	193.518	196.919	165.535	0.610946	0.0440096	0.166548	0.778461
BP1148	conserved hypothetical protein	32.5428	26.8586	53.6083	37.3987	36.8507	40.4911	0.030125	0.925841	0.97158	0.0125213
BP1149	putative AsnC-family transcriptional regulator	190.501	192.01	177.611	340.899	292.152	406.912	-0.846194	0.00151848	0.0136679	1.8643
BP1150	acetoacetyl-CoA reductase	278.712	315.446	234.198	254.568	249.933	351.354	0.0470348	0.859746	0.943797	0.0251215
BP1151	putative membrane protein	657.85	717.372	905.926	433.872	441.303	466.118	-0.843658	0.00172757	0.015179	1.81876
BP1152	putative exported protein	227.52	228.774	541.769	461.717	474.777	639.461	0.660465	0.0590527	0.200966	0.696877
BP1153	putative exported protein	36.1794	41.907	163.532	103.808	122.675	177.541	0.747317	0.109331	0.303001	0.518557
BP1154	putative membrane protein	130.731	145.722	307.3	287.772	270.017	380.31	0.686922	0.040957	0.159617	0.796921
BP1155	putative regulatory protein	73.7575	69.1466	102.885	92.623	84.4972	91.4973	0.131302	0.625905	0.812815	0.0900083
BP1156	conserved hypotheticals protein	17.9032	17.9057	30.8654	26.6801	21.9536	21.0695	0.0762915	0.803276	0.918459	0.0369404
BP1157	transposase	48.4879	41.1451	81.2247	38.3308	30.3973	74.5475	-0.247927	0.518364	0.735411	0.13347
BP1158	putative dioxygenase	18.4627	21.3345	30.3239	20.8547	22.6773	34.3311	0.167287	0.605329	0.798976	0.0974662
BP1159	putative 2-pyrone-4,6-dicarboxylic acid hydrolase	2.79738	1.52389	2.97824	1.04856	2.29186	2.35413	-0.299228	0.450981	0.685188	0.164191
BP1160	putative lipoprotein	5.59475	4.57168	2.97824	5.1263	6.21214	5.61068	0.306439	0.307584	0.55476	0.255895
BP1161	conserved hypothetical protein	2.98387	2.66681	1.35374	3.84473	4.88528	5.17909	-0.843505	0.00140906	0.0129393	1.88809
BP1162	conserved hypothetical protein	62.1018	72.5754	10.83	133.866	143.362	116.53	-0.840881	0.00179881	0.0157335	1.80318
BP1163	probable short-chain dehydrogenase	75.4359	83.0521	22.7429	114.759	133.229	108.408	0.969965	0.0111907	0.0637163	1.19575
BP1164	probable LysR-family transcriptional regulator	11.5625	10.4768	6.49797	24.2334	25.6326	23.2274	-0.840084	0.00747603	0.0470779	1.32718
BP1165	sodium/solute symporter	29.7454	30.2874	212.538	99.1474	101.264	80.3544	0.0465741	0.934289	0.975415	0.0108106
BP1165A	putative membrane protein	2.79738	4.00022	12.4544	4.19425	5.24715	4.11973	-0.435742	0.335948	0.585297	0.232623
BP1166	putative muramoyltetrapeptide carboxypeptidase	14.4531	7.23849	18.4109	14.7964	13.4496	16.0473	0.152719	0.638346	0.820808	0.0857583
BP1167	3-oxoacyl-[acyl-carrier protein] reductase	13.5207	12.9531	15.7034	30.2918	26.7786	22.2858	-0.838895	0.000427014	0.00492786	2.30734
BP1168	LysR-family transcriptional regulator	294.098	254.3	261.814	250.49	232.201	213.481	-0.219569	0.379629	0.625861	0.203522
BP1169	putative oxidoreductase	10.257	8.5719	12.9959	14.6799	15.8621	10.3582	0.368701	0.208375	0.442406	0.354179
BP1170	putative exported protein	6.24748	4.57168	10.2885	5.70884	4.10122	6.12075	-0.369008	0.263597	0.512093	0.290651
BP1171	conserved hypothetical protein	8.48538	7.048	9.74696	5.35932	3.79966	6.94469	-0.632557	0.042841	0.163659	0.78606
BP1172	probable LysR family transcriptional regulator	19.4884	15.8104	19.7647	35.7676	31.0607	30.8391	-0.836539	0.00786205	0.0491029	1.30889
BP1174	hypothetical protein	33.755	43.05	19.2232	47.3018	49.094	43.0806	0.531267	0.107914	0.300062	0.522789
BP1175	3-phosphoshikimate 1-carboxyvinyltransferase	188.17	192.01	199.542	88.6618	95.5343	123.474	-0.834863	0.00113106	0.0108235	1.96563
BP1176	putative succinylglutamate desuccinylase	97.2555	93.3384	121.566	127.925	127.62	100.09	0.18932	0.461708	0.695566	0.157662
BP1177	transposase	43.8256	38.6688	70.3947	39.9619	25.8136	81.3745	-0.0496329	0.902185	0.959254	0.0180666
BP1178	putative membrane protein	24.7102	28.954	36.8219	28.0782	21.0489	19.2254	-0.401524	0.191519	0.420929	0.375791
BP1180	LysR-family transcriptional regulator	135.673	135.626	160.554	160.43	178.403	176.482	0.256274	0.301524	0.550893	0.258932
BP1181	amino acids ABC transporter, ATP-binding protein	147.235	134.484	108.57	220.897	222.853	116.49	0.519244	0.0826413	0.251766	0.599002
BP1182	amino acids ABC transporter, permease protein	7.64616	7.42898	9.20546	11.1847	16.8271	10.8682	0.693955	0.0190413	0.094015	1.0268
BP1183	conserved hypothetical protein	6.06098	4.76216	8.93471	13.5148	19.1792	9.69118	-0.827507	0.00271771	0.0218889	1.65978
BP1184	aconitate hydratase	16.0383	13.715	28.9701	42.525	58.6836	38.7255	-0.826352	0.00101959	0.00995392	2.00201
BP1185	aspartate aminotransferase	20.7006	24.0013	17.0572	45.7872	49.8178	21.9327	0.92207	0.0101137	0.059152	1.22803
BP1186	putative aldolase	20.6073	20.763	12.7252	19.4567	30.9401	12.6731	0.209898	0.555166	0.763526	0.117176
BP1188	hypothetical protein	10.8165	11.0482	7.31022	8.97103	10.1324	6.86622	-0.195777	0.499966	0.718562	0.143536
BP1188A	hypothetical protein	43.3593	40.7641	73.6437	41.36	34.981	38.4901	-0.452657	0.148694	0.360131	0.443539
BP1189	lipoprotein	148.914	140.96	124.544	156.119	157.897	129.673	0.0969001	0.702269	0.857139	0.0669486
BP1190	conserved hypothetical protein	6.99344	5.52411	9.20546	9.32055	6.21214	5.10062	-0.0818292	0.800346	0.917224	0.0375246
BP1191	putative RNA polymerase sigma factor	46.6229	43.6214	46.2981	48.3504	50.7225	49.0837	0.117723	0.665582	0.839407	0.0760276
BP1192	putative exported protein	117.77	119.054	91.2424	114.293	117.669	106.878	0.0444608	0.859145	0.943797	0.0251215
BP1193	conserved hypothetical protein	32.7293	41.1451	28.4286	40.1949	44.45	30.3683	0.165769	0.589006	0.786833	0.104117
BP1194	conserved hypothetical protein	70.7736	76.1946	64.4382	91.2249	95.5343	78.118	0.323844	0.221847	0.457711	0.339408
BP1195	ferredoxin	21.633	18.6677	40.3416	26.2141	28.5276	25.4639	0.00496983	0.988135	0.995774	0.00183935
BP1196	putative exported protein	100.146	100.005	125.898	124.313	129.55	129.83	0.237024	0.337127	0.586295	0.231884
BP1197	transcriptional regulatory protein	385.479	379.259	428.325	347.191	321.101	394.592	-0.166343	0.51509	0.733699	0.134482
BP1198	ATP-dependent protease, ATPase subunit	5595.22	6044.52	1656.44	6642.06	8970.09	7550.45	0.800722	0.0570264	0.195679	0.708455
BP1199	transposase	41.0282	34.4781	62.543	31.2239	25.8739	68.5837	-0.128718	0.740667	0.88241	0.0543296
BP1200	autotransporter (pseudogene)	6.80695	8.00044	7.03947	12.5827	11.3387	10.4367	0.651241	0.0157801	0.0819088	1.08667
BP1201	tracheal colonization factor precursor	3.82308	6.66703	7.85172	7.80596	10.7355	6.43463	0.497005	0.14502	0.356873	0.447487
BP1202	citrate utilization protein B	380.723	403.07	304.593	168.819	168.271	240.632	-0.825055	0.00271504	0.0218889	1.65978
BP1203	conserved hypothetical protein	58.6517	71.0515	89.8886	39.0298	37.0919	51.9479	-0.772506	0.0119639	0.06713	1.17308
BP1204	hypothetical protein	85.32	75.6232	90.1594	34.1365	37.3935	46.6511	-0.821542	0.0042327	0.0309331	1.50958
BP1205	conserved hypothetical protein	25.2696	21.525	45.4858	23.7674	17.008	19.9317	-0.596407	0.0786169	0.2445	0.611721
BP1206	probable LysR-family transcriptional regulator	19.3019	16.3818	10.83	31.6899	31.5432	21.658	-0.807607	0.00541229	0.0370992	1.43064
BP1207	N-acyl-D-glutamate deacylase	31.9833	38.8593	28.9701	46.2532	43.5453	34.1349	0.308905	0.299386	0.549586	0.259964
BP1208	putative exported protein	19.6749	20.1916	22.2014	25.6315	22.3758	30.2506	0.339853	0.226169	0.46312	0.334307
BP1209	putative membrane protein	5.78125	4.1907	2.70749	7.80596	7.78026	11.5353	-0.80601	0.00299306	0.0236146	1.62682
BP1210	putative membrane protein	8.48538	6.66703	5.95648	13.2818	11.3387	19.6962	-0.798994	0.00509748	0.0352538	1.45279
BP1211	putative exported protein	42.4269	46.6692	16.5157	36.8162	35.8254	69.7608	0.425938	0.287787	0.538521	0.268797
BP1212	inosine-5'-monophosphate dehydrogenase	8.20564	6.28606	5.95648	14.7964	12.7258	28.0142	-0.79899	0.0013392	0.0125056	1.90289
BP1213	putative transport protein (pseudogene)	1.77167	1.71438	2.43674	16.777	17.0683	17.7737	-0.796311	0.00663531	0.0432582	1.36393
BP1214	ABC, transporter, ATP-binding protein	38.0443	32.3827	28.1579	40.0784	37.6347	27.2687	0.0823315	0.787669	0.909265	0.0413097
BP1215	ABC transporter, permease protein	8.57862	9.33384	8.39322	8.97103	9.40868	7.18011	-0.0495268	0.854849	0.942088	0.0259085
BP1216	putative membrane protein	197.122	209.726	154.056	183.731	160.611	146.035	-0.195514	0.438986	0.674654	0.170919
BP1217	putative membrane protein	67.7898	53.1458	53.6083	61.9817	66.1623	47.7104	0.00689782	0.98129	0.994403	0.00243769
BP1218	putative exported protein	46.3432	38.2878	66.875	44.6222	38.2982	43.5122	-0.25661	0.397079	0.64392	0.191168
BP1219	putative phytoene synthase	52.1245	39.8117	69.5825	78.4092	72.9173	67.0143	0.43766	0.149465	0.361597	0.441775
BP1220	putative phytoene synthase	55.2016	55.6221	47.1103	74.4479	65.8608	50.7316	0.270949	0.358306	0.60675	0.21699
BP1221	alanine racemase, catabolic	96.6028	87.6238	111.549	143.537	143.241	121.042	0.464271	0.0636338	0.210667	0.676404
BP1222	probable short-chain dehydrogenase	191.807	205.535	189.795	201.44	215.676	184.329	0.0345935	0.88534	0.95164	0.0215272
BP1223	putative membrane protein	127.281	132.96	83.6614	107.652	107.597	84.6703	-0.200618	0.459244	0.69353	0.158935
BP1224	transposase	41.8674	38.0973	75.5389	44.5056	27.6229	75.1753	-0.0720293	0.853747	0.941507	0.0261763
BP1225	putative Ecf-type RNA polymerase sigma factor	33.9415	32.5732	40.0708	46.0202	50.4812	38.3331	0.341365	0.242813	0.486886	0.312573
BP1226	putative exported protein (pseudogene)	5.96774	3.80973	2.70749	2.79617	2.77436	4.15897	-0.411408	0.235721	0.477369	0.321146
BP1227	DNA repair protein	170.454	175.629	224.992	233.014	225.688	213.441	0.236342	0.336597	0.586163	0.231981
BP1228	putative membrane protein	22.1925	23.2394	28.1579	33.6705	29.2514	26.6802	0.287873	0.320894	0.569071	0.244833
BP1229	putative exported protein	333.447	282.682	210.372	477.329	519.709	333.541	0.685625	0.0177462	0.0900352	1.04559
BP1230	multidrug resistance protein	16.2248	17.7153	20.8477	18.8741	19.722	14.5956	-0.0363097	0.895015	0.955344	0.0198401
BP1231	putative membrane protein	75.9022	74.2898	77.1634	117.206	103.556	80.3544	0.404158	0.126411	0.331551	0.479449
BP1232	50S ribosomal protein L31	243.372	265.729	416.141	501.562	559.575	476.987	0.734549	0.00994157	0.0585886	1.23219
BP1233	putative tryptophan oxygenase	145.37	134.103	69.5825	113.128	122.132	87.6522	-0.116218	0.70235	0.857139	0.0669486
BP1234	conserved hypothetical protein	130.731	121.34	56.3158	110.449	131.058	82.1985	0.0658207	0.840652	0.936858	0.028326
BP1235	DNA repair protein	1.95816	1.14292	0.541498	1.6311	0.964993	0.941653	-0.286354	0.542431	0.754874	0.122126
BP1236	FkbP-type peptidyl-prolyl cis-trans isomerase	253.536	269.919	286.182	224.159	234.916	193.981	-0.309827	0.214574	0.450105	0.346686
BP1237	putative drug tolerance protein	469.027	491.836	477.06	392.861	389.194	366.225	-0.324532	0.197217	0.428098	0.368457
BP1238	SsrA-binding protein	224.629	232.775	235.01	146.1	141.854	148.31	-0.79627	0.00164639	0.0146321	1.83469
BP1239	probable transcriptional regulator	233.674	203.249	254.775	87.7297	94.5693	133.048	-0.793786	0.0079396	0.0495072	1.30533
BP1240	N-terminal region of isovaleryl-CoA dehydrogenase (Pseudogene)	65.8316	97.1482	95.5744	41.1269	31.6638	36.9207	-0.793768	0.00393883	0.0293967	1.5317
BP1241	conserved hypothetical protein	10426.3	9439.75	9041.93	4353.4	4747.52	4070.57	-0.792572	0.00490865	0.0343162	1.4645
BP1242	probable LysR-family transcriptional regulator	613.092	601.938	497.907	643.002	590.515	536.742	0.0470532	0.853347	0.941507	0.0261763
BP1243	conserved hypothetical protein	587.542	714.325	345.205	310.491	351.438	364.616	-0.68244	0.0233971	0.107707	0.967758
BP1244	conserved hypothetical protein	443.757	424.976	539.332	306.064	282.26	311.138	-0.646202	0.0121678	0.0679781	1.16763
BP1245	conserved hypothetical protein	336.058	343.257	559.638	353.832	379.966	399.928	-0.126997	0.65284	0.832008	0.0798724
BP1246	putative membrane protein	1252.95	1246.73	1983.51	819.393	793.285	968.333	-0.792368	0.00231448	0.0192012	1.71667
BP1247	translation initiation factor IF-2	2856.4	2742.63	3819.18	1745.86	1598.39	2097.77	-0.791226	0.00914857	0.0552631	1.25756
BP1248	ribosome-binding factor A	434.153	397.926	336.812	265.636	283.949	292.462	-0.473595	0.061718	0.206047	0.686035
BP1249	tRNA pseudouridine synthase B	199.546	185.915	253.421	199.343	195.592	222.309	-0.0484441	0.845129	0.938082	0.0277592
BP1250	GTP-binding elongation factor	565.909	574.127	1186.96	506.922	494.197	572.839	-0.563424	0.0759598	0.237949	0.623517
BP1251	putative toxin	1.95816	1.14292	2.43674	3.72822	2.95529	2.4326	0.697219	0.0655511	0.214037	0.66951
BP1252	putative zinc-binding hydrolase	10.7233	12.9531	19.2232	21.6703	23.8233	31.7808	-0.790276	0.00417464	0.0306246	1.51393
BP1253	probable short-chain dehydrogenase	113.667	122.102	144.038	245.48	226.412	220.935	-0.785247	0.00423108	0.0309331	1.50958
BP1254	DNA polymerase I	247.381	234.679	327.335	429.794	394.682	430.806	0.633966	0.0152461	0.0800833	1.09646
BP1255	putative arginase	59.1179	56.384	94.7621	120.119	118.815	120.689	-0.782014	0.00242444	0.0199848	1.6993
BP1256	putative carboxymethylenebutenolidase	85.9727	105.911	67.1457	109.633	100.48	74.2729	0.131875	0.639417	0.821257	0.0855207
BP1257	putative membrane protein	127.187	132.769	82.5784	116.041	110.612	79.4128	-0.165863	0.55441	0.763465	0.117211
BP1258	L-serine dehydratase 1	231.809	215.44	232.573	275.655	264.529	277.67	0.266656	0.27953	0.530697	0.275153
BP1259	putative membrane protein	1875.27	2110.4	1216.47	824.287	829.351	954.209	-0.781314	0.00258689	0.0210104	1.67757
BP1260	glutamate-ammonia-ligase adenylyltransferase	374.196	358.686	324.899	320.627	321.403	278.219	-0.201462	0.421495	0.661861	0.179233
BP1261	conserved hypothetical protein (Pseudogene)	51.7515	50.098	76.8927	89.0113	82.326	69.1723	0.431844	0.142541	0.354153	0.450809
BP1262	transcription termination factor Rho	1278.31	1392.08	1157.72	1074.54	1099.61	1241.69	-0.164403	0.539463	0.75264	0.123413
BP1263	thioredoxin 1	2094.77	2201.26	1762.85	1690.4	1741.63	1674.26	-0.246831	0.379586	0.625861	0.203522
BP1264	topoisomerase IV subunit B	427.346	412.975	492.222	395.774	377.192	367.166	-0.224768	0.373533	0.620841	0.207019
BP1265	putative membrane protein	80.0982	87.6238	83.1199	50.098	53.919	85.8866	-0.39879	0.178107	0.401728	0.396068
BP1266	topoisomerase IV subunit A	494.763	447.453	464.876	334.142	299.51	311.569	-0.574235	0.0226312	0.105667	0.97606
BP1267	putative membrane protein	27.2278	20.5726	38.9878	19.6897	21.5917	22.9136	-0.425262	0.172851	0.396349	0.401923
BP1268	transposase	74.317	63.0511	39.2586	62.3312	48.129	37.2738	-0.265251	0.429377	0.669073	0.174526
BP1269	C-terminal region of a putative membrane protein (Pseudogene)	28.9995	28.192	31.6776	29.2432	28.1657	30.3291	-0.0161987	0.954225	0.982171	0.00781307
BP1270	putative glutathione S-transferase	0.279738	0.952433	1.083	1.04856	0.120624	0.627769	-0.281637	0.690924	0.853067	0.069017
BP1271	conserved hypothetical protein (Pseudogene)	7.55292	8.95287	6.49797	6.29137	5.18684	9.92659	-0.0957851	0.765577	0.895826	0.0477763
BP1272	putative aspartate racemase (Pseudogene)	0.279738	0	0.812247	0.699042	0.180936	0.235413	0.032098	0.969792	0.988979	0.00481312
BP1273	high-affinity branched-chain amino acid transport, ATP-binding protein	99.9596	99.2435	80.1417	65.2439	55.9093	94.2438	-0.375237	0.192164	0.421524	0.375178
BP1274	high-affinity branched-chain amino acid transport, ATP-binding protein	107.233	98.2911	72.0192	55.5738	46.9228	110.134	-0.384417	0.262175	0.5105	0.292005
BP1275	high-affinity branched-chain amino acid transport system, permease protein	59.6774	55.0506	37.0926	45.3212	41.2535	56.2245	-0.0928254	0.758045	0.89154	0.049859
BP1276	high-affinity branched-chain amino acid transport system, permease protein	62.1018	62.4796	41.9661	40.0784	36.4888	63.4439	-0.251698	0.43584	0.672907	0.172045
BP1277	leu/ile/val-binding protein precursor	528.331	566.317	281.308	214.256	198.728	369.442	-0.814545	0.0157843	0.0819088	1.08667
BP1278	transposase	76.0887	72.1944	33.3021	63.6128	42.6406	35.5474	-0.364314	0.318463	0.566579	0.246739
BP1279	putative membrane protein	104.062	96.3862	96.3866	104.157	103.375	98.0889	0.0410571	0.866842	0.945601	0.0242919
BP1280	pyrroline-5-carboxylate reductase	200.665	174.867	123.191	210.295	197.04	159.767	0.182615	0.49517	0.71618	0.144978
BP1281	glycerol-3-phosphate-binding periplasmic protein precursor	897.678	898.144	514.152	510.766	522.122	756.736	-0.368454	0.22074	0.457568	0.339544
BP1282	sn-glycerol-3-phosphate transport system, permease protein	68.8155	84.3856	32.7606	33.9035	32.9304	45.2778	-0.73264	0.0381045	0.151615	0.819257
BP1283	putative membrane protein (Pseudogene)	59.2111	71.623	31.6776	22.4858	25.6929	30.3683	-0.777021	0.00237466	0.0196583	1.70645
BP1284	transposase	128.306	119.245	77.1634	35.6511	36.7301	54.8121	-0.771681	0.00188882	0.0162271	1.78976
BP1285	leu/ile/val-binding protein precursor	996.705	965.957	1105.2	1058.35	1094.06	1433	0.225062	0.408967	0.652794	0.185224
BP1286	conserved hypothetical protein	6.34072	8.38141	4.60273	5.1263	7.4787	5.02215	-0.144348	0.642492	0.823839	0.0841578
BP1287	transposase	56.3205	50.2885	71.4777	41.1269	32.9907	77.0586	-0.232189	0.515049	0.733699	0.134482
BP1288	putative membrane protein (Pseudogene)	5.688	4.00022	7.31022	10.7186	8.38338	7.25858	0.636292	0.0384283	0.152373	0.817091
BP1289	putative membrane protein	18.8357	23.8108	16.5157	27.9617	28.1657	29.1912	0.525495	0.0648266	0.212709	0.672213
BP1290	cytochrome B	1663.32	1838.39	666.042	584.166	533.882	379.486	-0.766167	0.00710062	0.0453736	1.3432
BP1291	4-carboxymuconolactone decarboxylase	550.99	559.84	168.677	156.818	161.697	125.083	-0.766062	0.00282673	0.0225322	1.6472
BP1292	putative exported protein	287.384	275.634	149.183	195.732	218.269	228.312	-0.150436	0.60434	0.798762	0.0975828
BP1293	putative L-lactate dehydrogenase	8.29889	5.90508	12.4544	6.87391	7.96119	10.7505	-0.0217573	0.945996	0.977867	0.00972023
BP1294	phosphatidylserine decarboxylase proenzyme	61.822	57.7174	60.6478	65.0109	70.927	82.7085	0.279823	0.314843	0.561805	0.250415
BP1295	hypothetical protein	25.0831	26.4776	23.0137	15.3789	14.4146	19.9709	-0.580886	0.0344579	0.141692	0.848655
BP1296	putative lipoprotein	136.605	145.532	82.5784	111.847	106.571	96.0486	-0.216964	0.433566	0.671398	0.17302
BP1297	putative lipoate-protein ligase A	105.834	107.815	106.134	96.7007	92.6393	131.007	0.00355015	0.988937	0.995774	0.00183935
BP1298	conserved hypothetical protein	12.0287	10.2863	24.3674	17.1265	19.2999	17.5383	0.234794	0.479808	0.707582	0.150223
BP1299	putative acetyltransferase	28.9995	25.5252	31.9484	32.0394	33.6541	28.1711	0.119418	0.679937	0.846036	0.072611
BP1300	putative glutathione transferase	121.499	116.197	144.851	168.236	178.644	183.505	0.472866	0.0586193	0.199667	0.699693
BP1301	glutathione peroxidase	112.082	109.72	90.9716	83.419	94.3884	63.6401	-0.375687	0.159151	0.377111	0.423531
BP1302	putative exported protein	230.69	209.916	81.2247	170.566	183.892	71.9972	-0.29357	0.464585	0.697238	0.156619
BP1303	conserved hypothetical protein (Pseudogene)	360.022	330.304	111.819	278.102	327.977	156.55	-0.0743861	0.850607	0.940362	0.0267048
BP1304	conserved hypothetical protein	66.5776	66.8608	42.7783	66.7585	60.0105	75.1753	0.19263	0.520559	0.736317	0.132935
BP1305	conserved hypothetical protein	1307.21	1319.31	469.208	763.703	772.115	570.799	-0.555763	0.121766	0.323467	0.49017
BP1306	putative arsenate reductase	193.858	226.108	135.916	192.819	193.18	116.765	-0.146678	0.614394	0.804078	0.0947016
BP1307	putative bacterioferritin comigratory protein	118.889	101.339	67.1457	85.0501	84.3766	61.2075	-0.322172	0.269545	0.520498	0.283581
BP1308	transposase	74.1305	68.3847	37.6341	61.5157	46.3197	35.1551	-0.340706	0.321513	0.569908	0.244195
BP1310	putative membrane protein (Pseudogene)	183.321	175.438	50.0885	166.139	167.185	81.9631	0.0196715	0.962617	0.986479	0.00591205
BP1311	putative exported protein	324.589	368.592	382.839	740.285	715.12	772.352	-0.765691	0.00327204	0.0254521	1.59428
BP1312	putative metalloprotease (Pseudogene)	366.829	369.925	115.881	258.762	288.654	172.126	-0.24625	0.519715	0.736247	0.132977
BP1313	conserved hypothetical protein	43.8256	37.1449	17.8694	35.8841	34.4382	27.4649	-0.0279606	0.936235	0.975937	0.0105784
BP1314	LysR-family transcriptional regulator	345.103	363.448	409.914	161.828	172.312	118.413	-0.763476	0.00287055	0.0227876	1.6423
BP1315	sugar ABC transporter, ATP-binding protein	7249.96	8160.83	4182.53	1999.26	2067.86	1200.37	-0.758726	0.00481301	0.0338927	1.46989
BP1316	putative integral membrane protein	1.49193	1.71438	2.16599	5.1263	5.91058	2.39337	-0.758544	0.00451952	0.0322966	1.49084
BP1318	putative membrane protein	9.88407	18.4772	11.913	25.049	23.7026	12.4769	0.605354	0.0839273	0.253685	0.595705
BP1319	GntR-family transcriptional regulator	781.96	705.181	250.984	468.008	460.845	298.818	-0.502418	0.178513	0.40241	0.395331
BP1320	conserved hypothetical protein	1307.03	1230.73	913.236	761.373	767.35	596.184	-0.699929	0.0110723	0.063135	1.19973
BP1321	pyridoxine kinase	740.559	752.803	589.962	575.894	560.661	444.578	-0.398339	0.128305	0.333575	0.476806
BP1322	two-component sensor histidine kinase (Pseudogene)	499.612	485.741	387.442	503.426	521.338	322.909	-0.0272736	0.922764	0.969668	0.0133772
BP1323	probable alpha amylase	2.14466	3.04779	1.083	4.07774	4.28216	2.47184	0.714772	0.0656502	0.21418	0.66922
BP1324	putative 4-alpha-glucanotransferase (pseudogene)	1.11895	0.57146	0.812247	1.98062	1.14593	1.05936	0.566811	0.251203	0.497456	0.303245
BP1326	probable alpha amylase	0.932459	0.952433	1.35374	0.699042	1.62843	1.64789	0.43223	0.365258	0.612921	0.212596
BP1327	probable glycosyl hydrolase	1.95816	1.14292	1.89524	2.67966	2.53311	1.88331	0.445036	0.251434	0.497456	0.303245
BP1328	1,4-alpha-glucan branching enzyme	1.49193	1.52389	5.41498	2.67966	1.68874	2.62878	-0.144004	0.754028	0.888794	0.0511988
BP1329	alpha-glucosidase	2.98387	1.90487	3.24899	3.61171	3.85997	3.29579	0.394564	0.232973	0.47379	0.324414
BP1330	putative alpha-amylase (pseudogene)	19.8614	19.8106	21.1184	25.3985	23.4614	21.7757	0.216194	0.415052	0.658608	0.181373
BP1332	transposase	45.0378	38.6688	69.8532	38.5638	28.5879	77.451	-0.0808639	0.833531	0.93424	0.0295417
BP1332A	50S ribosomal protein L25	0.372984	0.190487	0	1.39808	1.56811	0.35312	-0.756146	0.0024797	0.0203536	1.69136
BP1333	hypothetical protein	0.186492	0	0	0	0.30156	0.196178	0.895659	0.403763	0.64898	0.187769
BP1334	conserved hypothetical protein	0.279738	0.190487	0.270749	0.466028	0.180936	0.313884	0.241988	0.766063	0.895826	0.0477763
BP1335	conserved hypothetical protein	0.559475	0.761946	0.270749	1.04856	1.08562	1.13783	0.967354	0.0729528	0.231177	0.636056
BP1337	transposase	43.6391	38.2878	64.9797	39.9619	29.0101	72.9389	-0.044106	0.904353	0.960042	0.0177096
BP1338	putative membrane protein (Pseudogene)	51.192	60.9557	39.2586	39.6124	40.4694	36.9207	-0.375096	0.196762	0.427673	0.368889
BP1339	probable phospholipase	0.279738	0.190487	0	0.466028	0.422184	0.156942	0.654705	0.45114	0.685188	0.164191
BP1340	conserved hypothetical protein	0.932459	0.380973	0.541498	1.04856	0.844369	0.667004	0.251797	0.648871	0.828446	0.0817359
BP1341	hypothetical protein (pseudogene)	18.2762	21.7155	8.93471	13.8643	12.4846	9.18112	-0.485109	0.143837	0.355652	0.448974
BP1342	conserved hypothetical protein	64.4329	70.861	33.0314	485.484	636.534	229.999	-0.753893	0.00253687	0.0207787	1.68238
BP1343	phage-related conserved hypothetical protein	71.6129	68.9561	28.9701	353.366	502.822	185.859	-0.752078	0.00503664	0.0350837	1.45489
BP1344	autotransporter	159.917	149.532	366.323	297.326	329.726	411.542	0.622179	0.0698543	0.2243	0.649172
BP1345	conserved hypothetical protein	125.789	104.196	105.051	90.7589	91.7347	109.193	-0.200792	0.423084	0.66274	0.178657
BP1346	LysR-family transcriptional regulator	65.8316	81.7187	74.7267	92.157	84.8591	74.6653	0.179787	0.501912	0.720532	0.142347
BP1347	putative reductase	47.1824	42.0975	54.6913	66.9915	70.8064	65.8373	0.502223	0.0786751	0.2445	0.611721
BP1348	putative citrate lyase beta chain	20.9803	21.525	39.2586	30.9908	26.1151	32.5655	0.146048	0.654927	0.832878	0.0794186
BP1349	integral membrane protein	820.471	836.808	121.566	99.7299	86.3066	84.3564	-0.750484	0.0044411	0.0319132	1.49603
BP1350	putative acetyl-CoA synthetase	11.8422	9.52433	4.60273	6.99042	7.65963	7.25858	-0.291631	0.357003	0.60675	0.21699
BP1351	putative L-lactate dehydrogenase	10.0706	4.76216	4.06123	2.33014	2.53311	2.8642	-0.74839	0.00392592	0.029357	1.53229
BP1352	putative acetoacetyl-CoA reductase	5.12852	5.52411	4.06123	1.7476	2.47279	2.8642	-0.746185	0.00326786	0.0254521	1.59428
BP1353	conserved hypothetical protein	4.94203	4.1907	2.16599	2.79617	2.47279	2.78572	-0.569338	0.0870072	0.258945	0.586792
BP1354	NADH-ubiquinone oxidoreductase, chain M	2.98387	4.95265	4.06123	1.51459	2.23155	2.15796	-0.745427	0.00291451	0.0230891	1.63659
BP1355	probable LacI-family transcriptional regulator	153.017	152.77	214.433	153.44	171.95	129.595	-0.191867	0.46855	0.699561	0.155175
BP1356	3-isopropylmalate dehydratase small subunit	178.752	190.296	227.971	228.936	214.168	159.257	0.0133216	0.958645	0.985409	0.00638345
BP1357	alpha-ketoglutarate-dependent taurine dioxygenase (Pseudogene)	1041.65	1081.96	797.356	565.292	665.061	383.881	-0.74461	0.00343571	0.0263926	1.57852
BP1358	putative dioxygenase component	668.2	748.231	387.712	1371.29	1409.19	1047.31	-0.74007	0.00603808	0.0407386	1.38999
BP1359	3-isopropylmalate dehydratase large subunit	289.995	286.873	294.846	475.698	506.079	473.612	-0.736801	0.00577903	0.0394093	1.4044
BP1360	putative ketopantoate reductase	295.403	318.875	467.583	542.922	581.107	610.27	0.681907	0.0133426	0.0730628	1.1363
BP1361	transposase	77.2076	68.1942	39.8001	66.5255	45.9578	36.0182	-0.326011	0.349347	0.598368	0.223032
BP1362	conserved hypothetical protein	69.4682	64.194	29.2409	26.4471	22.6773	26.6802	-0.735367	0.00600874	0.0406115	1.39135
BP1363	putative amino-acid ABC transporter, permease protein	34.2212	41.1451	14.3497	17.7091	20.7474	15.8904	-0.732499	0.042279	0.162804	0.788335
BP1364	putative amino-acid ABC transporter, periplasmic amino acid-binding protein	263.793	268.967	161.637	184.197	185.037	147.369	-0.428507	0.115784	0.314561	0.502295
BP1365	transposase for IS1663	55.761	64.7654	48.7348	48.1174	57.0552	45.2386	-0.171595	0.55379	0.763317	0.117295
BP1366	putative membrane protein	4.75554	4.00022	6.49797	8.62151	8.20244	9.76965	-0.73527	0.00433207	0.0314217	1.50277
BP1367	flagellar biosynthesis protein FlhA (Pseudogene)	4.10282	3.61924	4.33198	4.42726	4.58372	5.2968	0.261959	0.374559	0.622012	0.206201
BP1368	flagellar biosynthesis protein FlhF (Pseudogene)	1.2122	1.90487	0.812247	1.86411	1.56811	1.92254	0.424641	0.310517	0.557834	0.253495
BP1370	conserved hypothetical protein	44.6648	44.1929	20.5769	24.9325	27.5023	24.6792	-0.513497	0.128115	0.333575	0.476806
BP1371	negative regulator of flagellin synthesis	54.7353	60.1938	24.6382	39.0298	36.0063	34.7235	-0.35374	0.304007	0.552967	0.257301
BP1372	flagella basal body P-ring formation protein	29.9319	29.1444	9.20546	11.8837	12.364	12.2415	-0.919064	0.0132612	0.0728364	1.13765
BP1373	ABC transport protein, ATP-binding component	2.89062	2.09535	5.68573	6.05836	4.76465	16.0866	-0.734656	0.00429099	0.0313	1.50446
BP1374	probable GntR-family transcriptional regulator	1.0257	0	1.89524	2.79617	1.68874	8.2787	-0.731262	0.00582718	0.0396617	1.40163
BP1375	conserved hypothetical protein	5.50151	5.52411	8.93471	8.85453	9.04681	30.9176	-0.728214	0.00637848	0.0425159	1.37145
BP1376	flagellar hook protein FlgE	13.2409	9.71482	19.2232	16.777	13.7512	52.7326	0.992871	0.0320504	0.134244	0.872106
BP1377	flagellar basal-body rod protein FlgF	3.82308	5.52411	5.41498	4.07774	3.19654	11.4568	0.382866	0.396566	0.643875	0.191199
BP1378	flagellar basal-body rod protein FlgG	2.51764	4.76216	3.79048	4.66028	5.24715	14.0071	1.1574	0.0101349	0.0591863	1.22778
BP1379	conserved hypothetical protein	1.77167	2.47633	2.70749	3.72822	2.89498	9.53424	-0.721596	0.0051841	0.035725	1.44703
BP1380	flagellar P-ring protein precursor	2.98387	4.00022	4.06123	3.61171	3.37748	8.71029	0.559519	0.173253	0.396774	0.401457
BP1381	hypothetical protein	1.2122	1.33341	1.35374	2.44665	1.9903	4.0805	-0.72078	0.00397139	0.0295126	1.52999
BP1382	flagellar hook-associated protein 1	6.06098	4.57168	5.14423	5.70884	5.54871	7.02316	0.198704	0.487818	0.711662	0.147726
BP1383	flagellar hook-associated protein 3	6.24748	4.00022	7.31022	8.03898	7.59932	10.0051	0.561592	0.0610287	0.205341	0.687524
BP1384	methyl-accepting chemotaxis protein I	13.4274	13.3341	20.8477	21.3208	18.938	23.8944	0.449945	0.119854	0.320956	0.493555
BP1385	methyl-accepting chemotaxis protein II	56.7868	54.6696	67.4165	48.9329	44.2087	52.2225	-0.297003	0.300838	0.550421	0.259305
BP1386	methyl-accepting chemotaxis protein	17.81	25.1442	24.3674	25.515	28.6482	23.2274	0.210021	0.468049	0.699212	0.155391
BP1388	transposase for IS1663	58.2787	61.3367	74.4559	52.4281	54.4618	87.5737	0.00720057	0.98142	0.994403	0.00243769
BP1389	flagellar biosynthetic protein FliR	1.11895	0.57146	0.270749	0.699042	0.844369	1.2163	0.320249	0.546925	0.758942	0.119792
BP1390	flagellar biosynthetic protein FliQ	0.932459	0.761946	0.812247	0.582535	1.26655	1.56942	0.503104	0.319214	0.567394	0.246115
BP1391	flagellar biosynthetic protein FliP	1.39869	1.90487	1.083	2.33014	2.89498	1.84407	0.656795	0.104964	0.293315	0.532665
BP1392	flagellar protein FliO	0.372984	1.14292	0.270749	0.582535	0.542809	1.0986	0.425244	0.487007	0.711553	0.147793
BP1393	flagellar motor switch protein FliN	3.07711	3.80973	3.79048	4.19425	3.4981	5.17909	0.311057	0.330505	0.579207	0.237166
BP1394	flagellar motor switch protein FliM	17.6235	16.9533	17.8694	16.8935	18.9983	19.2647	0.0761636	0.76892	0.896526	0.0474373
BP1395	flagellar protein FliL	3.63659	5.14314	1.62449	4.19425	4.70434	3.45273	0.190342	0.578872	0.77922	0.10834
BP1397	transposase	71.1466	65.1464	43.8613	60.0011	46.5609	39.5887	-0.308361	0.330443	0.579207	0.237166
BP1398	flagellar hook-length control protein (Pseudogene)	3.54334	3.23827	2.43674	3.02918	2.59342	3.88432	0.0165524	0.960829	0.98608	0.00608786
BP1399	flagellar protein FliJ	0.186492	0.380973	0.541498	0.233014	0.422184	1.0986	0.989065	0.182944	0.407879	0.389469
BP1400	putative membrane protein	1.2122	1.14292	3.51974	3.84473	3.0156	4.47285	-0.720473	0.00627877	0.0419961	1.37679
BP1401	flagellar assembly protein FliH	0.559475	1.14292	1.62449	0.582535	0.422184	1.7656	-0.0479314	0.939526	0.976746	0.0102184
BP1402	flagellar motor switch protein FliG	1.67843	1.14292	3.24899	2.79617	1.56811	4.35515	0.614402	0.183589	0.409081	0.388191
BP1403	putative exported protein	1.58518	2.28584	2.70749	4.31076	5.4884	9.73042	-0.719813	0.00651413	0.0428557	1.36799
BP1404	molybdate-binding periplasmic protein precursor	1.30544	0.952433	1.62449	3.26219	3.43779	8.43564	-0.717187	0.0073633	0.0465901	1.33171
BP1405	hypothetical protein	0.0932459	0	0	0.116507	0	0.117707	0.553458	0.692398	0.853663	0.0687137
BP1406	putative flagellar protein	0.186492	0	0	0	0.0603121	0	-1.82093	0.1935	0.422877	0.373786
BP1407	hypothetical protein (Pseudogene)	2.42439	2.09535	1.89524	1.86411	2.35217	1.41248	-0.243361	0.527085	0.742336	0.129399
BP1408	flagellar protein FliT	3.26361	2.8573	1.89524	2.91267	3.07592	3.64891	0.213117	0.521176	0.736428	0.132869
BP1409	flagellar protein FliS	6.80695	6.47654	4.06123	7.10692	6.39308	9.41653	0.371032	0.223748	0.459378	0.33783
BP1410	flagellar hook-associated protein 2	35.6199	34.4781	18.9524	27.7286	24.4264	36.0575	-0.0214594	0.948219	0.978856	0.00928119
BP1411	putative flagellar protein	2.98387	4.1907	1.62449	3.14569	2.71404	3.17808	-0.00461649	0.989123	0.995774	0.00183935
BP1412	FolC bifunctional protein [includes: folylpolyglutamate synthase and dihydrofolate synthase]	299.506	275.444	201.979	231.732	251.079	177.816	-0.235366	0.386336	0.632334	0.199053
BP1413	conserved hypothetical protein	701.116	656.226	513.611	372.007	373.814	444.264	-0.652958	0.0125885	0.0699242	1.15537
BP1414	colicin V production protein	221.925	220.583	136.999	138.643	147.885	89.1039	-0.627704	0.0337703	0.139632	0.855015
BP1415	N utilization substance protein A	1080.25	1162.73	890.222	593.137	645.219	570.916	-0.71391	0.00666935	0.043334	1.36317
BP1416	disulfide bond formation protein B	17.1572	14.6675	14.3497	19.5732	16.2239	16.0081	0.151087	0.5701	0.773608	0.111479
BP1416A	putative multiple antibiotic resistance protein (Pseudogene)	27.4143	28.7635	13.8082	13.1653	13.5099	13.5363	-0.812637	0.00831087	0.0511621	1.29105
BP1417	[protein-PII] uridylyltransferase	386.504	366.877	366.865	251.305	258.98	283.124	-0.497625	0.0445853	0.167999	0.774693
BP1418	methionine aminopeptidase	490.94	491.455	377.153	395.774	413.861	462.823	-0.0958376	0.714392	0.864155	0.0634082
BP1419	30S ribosomal protein S2	770.584	795.091	2138.65	828.364	814.515	976.73	-0.499452	0.181406	0.405854	0.391631
BP1420	elongation factor Ts	472.104	563.078	1046.17	550.379	476.224	524.501	-0.423562	0.17731	0.401002	0.396854
BP1421	putative GntR-family transcriptional regulator	550.71	572.603	653.859	327.85	311.632	416.525	-0.704563	0.00485511	0.0340651	1.46769
BP1422	methyl-accepting chemotaxis protein I	709.974	737.183	782.735	385.405	381.172	440.537	-0.702657	0.00523588	0.0360176	1.44349
BP1423	undecaprenyl pyrophosphate synthetase	346.315	357.162	222.014	183.848	193.059	220.19	-0.632926	0.0210071	0.10014	0.999392
BP1424	phosphatidate cytidylyltransferase	69.8412	65.1464	69.8532	57.4379	54.4015	55.9107	-0.28844	0.295854	0.545172	0.263467
BP1425	1-deoxy-D-xylulose 5-phosphate reductoisomerase	145.837	131.436	187.358	130.604	127.138	135.912	-0.237628	0.358749	0.606969	0.216833
BP1426	putative membrane protein	141.547	132.579	174.904	153.207	157.415	192.45	0.16569	0.517842	0.73494	0.133748
BP1427	probable surface antigen	1182.64	1151.68	1283.35	856.326	847.746	1063.56	-0.386277	0.147591	0.358635	0.445347
BP1428	putative outer membrane protein	1578.47	1539.51	1185.07	1154.7	1144.42	1086.59	-0.34606	0.206715	0.440794	0.355764
BP1429	UDP-3-O-[3-hydroxymyristoyl] glucosamine N-acyltransferase	305.287	307.445	323.545	289.636	291.79	243.927	-0.181954	0.46623	0.69808	0.156095
BP1430	(3R)-hydroxymyristol-[acyl carrier protein] dehydratase	263.886	338.495	249.901	194.101	189.802	206.536	-0.529519	0.0383788	0.152373	0.817091
BP1431	acyl-[acyl-carrier-protein]--UDP-N-acetylglucos amine O-acyltransferase	264.352	257.538	258.024	178.256	169.236	222.152	-0.452933	0.0717451	0.228473	0.641164
BP1432	lipid-A-disaccharide synthase	170.826	177.533	187.087	124.546	107.416	110.88	-0.643208	0.00956816	0.0572906	1.24192
BP1433	ribonuclease HII	51.4717	36.1924	57.3988	31.6899	29.5529	35.312	-0.585197	0.0528466	0.18675	0.728739
BP1434	putative RNA methyltransferase	54.9218	50.6694	76.6219	38.7968	30.337	49.3583	-0.616196	0.0484039	0.177206	0.751522
BP1435	ribosome recycling factor	844.342	829.188	873.436	490.96	513.437	560.401	-0.684386	0.00460039	0.0326932	1.48554
BP1436	phosphoenolpyruvate synthase	1958.44	2023.73	2422.39	1620.26	1551.65	1584.21	-0.429243	0.126705	0.331731	0.479214
BP1437	probable class-I glutamine amidotransferase	8.85836	9.71482	10.83	10.8351	10.6752	9.76965	0.101551	0.697271	0.857139	0.0669486
BP1438	putative membrane protein	82.8956	74.4803	85.0152	108.118	114.352	88.0446	0.356904	0.16373	0.383624	0.416095
BP1439	transposase	95.95	94.4813	60.6478	94.7201	72.0126	62.9338	-0.133541	0.652	0.831891	0.0799334
BP1440	sn-glycerol-3-phosphate transport system permease protein	1071.86	1035.49	1043.47	574.845	579.539	684.229	-0.668592	0.00639819	0.04252	1.37141
BP1441	probable membrane protein	63.2207	57.5269	96.1159	64.4283	61.0961	53.2426	-0.275644	0.36185	0.610611	0.214235
BP1442	probable ATP-binding ABC transporter protein (Pseudogene)	132.223	126.674	173.821	255.267	276.953	267.822	-0.666174	0.00529215	0.0363401	1.43961
BP1443	conserved hypothetical protein	225.189	191.629	112.09	154.022	169.296	137.56	-0.201255	0.487346	0.711662	0.147726
BP1444	conserved hypothetical protein	23.2182	21.3345	21.6599	23.7674	19.0586	25.7778	0.0488379	0.859027	0.943797	0.0251215
BP1445	probable acyl-CoA dehydrogenase	146.862	136.198	227.158	217.169	244.988	190.567	0.357332	0.191203	0.420842	0.375881
BP1446	enoly-CoA hydratase	164.02	169.533	241.779	176.275	200.9	227.919	0.075003	0.774563	0.899508	0.045995
BP1447	3-hydroxyisobutyrate dehydrogenase	131.663	124.769	173.279	100.895	108.803	128.339	-0.343784	0.19475	0.42465	0.371969
BP1448	conserved hypothetical protein	36.3659	43.4309	34.6559	29.5928	27.7436	30.8391	-0.376475	0.191939	0.421524	0.375178
BP1449	putative membrane protein	26.2021	23.6203	51.4423	43.2241	44.0278	34.8412	0.279251	0.418514	0.660425	0.180177
BP1450	transposase	82.3361	72.3849	49.2763	70.4867	54.6427	42.4529	-0.289997	0.364234	0.612696	0.212755
BP1451	transaldolase B	343.798	351.067	416.412	322.375	309.461	368.304	-0.151421	0.553829	0.763317	0.117295
BP1452	carbamoyl-phosphate synthase small chain	369.44	381.164	453.234	463.814	494.137	402.753	0.177073	0.495361	0.71618	0.144978
BP1453	carbamoyl-phosphate synthase large chain	1142.73	1140.63	1599.04	977.26	909.566	1168.24	-0.345502	0.218916	0.455065	0.341926
BP1454	probable short chain dehydrogenase (Pseudogene)	15.3856	18.8582	28.1579	38.5638	30.3973	28.7597	0.660488	0.0395654	0.155605	0.807977
BP1455	probable phosphoglycerate mutase 2	55.761	53.5267	64.1675	107.885	94.509	74.1552	0.673334	0.0166189	0.0852105	1.06951
BP1456	LysR-family transcriptional regulator	6.24748	6.66703	10.0177	9.08754	9.04681	8.74953	0.268857	0.340151	0.589168	0.22976
BP1457	probable ATP-binding component of ABC transporter	3.82308	2.47633	9.47621	5.1263	4.88528	5.61068	0.0580374	0.881234	0.950572	0.022015
BP1458	putative ferric siderophore receptor	4.00957	3.42876	5.41498	9.55357	8.26275	8.39641	0.708488	0.00591718	0.0400627	1.39726
BP1459	transposase	41.4944	42.0975	73.373	38.7968	27.5626	77.451	-0.119774	0.760045	0.891755	0.0497542
BP1460	putative membrane protein (Pseudogene)	39.6295	34.4781	48.4641	49.2824	44.3294	63.4439	0.361921	0.221302	0.457568	0.339544
BP1462	chorismate synthase	448.42	399.831	510.091	558.651	528.153	511.985	0.235309	0.355709	0.605536	0.21786
BP1463	putative lipoprotein	138.843	121.721	152.432	141.905	146.377	124.298	-0.0011724	0.996338	0.999813	8.13686e-05
BP1464	molybdopterin-guanine dinucleotide biosynthesis protein B	100.706	106.101	96.3866	98.7979	99.153	104.524	-0.00356855	0.988362	0.995774	0.00183935
BP1465	molybdopterin biosynthesis protein	185.559	157.913	253.421	205.402	207.293	212.814	0.0690323	0.789247	0.909999	0.0409589
BP1466	probable permease component of ABC transporter	149.1	154.866	207.664	275.306	287.568	272.177	0.724997	0.00747694	0.0470779	1.32718
BP1467	putative iron sulfur binding protein	664.937	694.514	795.46	613.292	648.174	640.403	-0.179944	0.477009	0.706558	0.150852
BP1468	conserved hypothetical protein	216.33	227.631	347.1	220.082	241.912	244.516	-0.16145	0.553794	0.763317	0.117295
BP1469	conserved hypothetical protein	116.278	116.006	175.175	112.08	115.256	138.698	-0.151695	0.579718	0.779396	0.108242
BP1470	putative iron-sulfur binding protein	334.753	316.779	395.835	257.946	272.309	295.287	-0.342708	0.174747	0.398281	0.39981
BP1471	conserved hypothetical protein	90.8215	84.1951	77.1634	42.6415	46.9831	60.8543	-0.74405	0.00950365	0.0570514	1.24373
BP1472	formate dehydrogenase large subunit precursor	478.911	495.646	468.937	408.823	429.904	465.922	-0.145816	0.562917	0.769316	0.113896
BP1473	formate dehydrogenase iron-sulfur subunit (Pseudogene)	82.2429	81.5283	100.448	84.4675	79.0691	92.5174	-0.0430143	0.86752	0.945923	0.0241443
BP1474	putative lipoprotein	14.4531	13.715	18.9524	12.1167	11.5196	17.6952	-0.170155	0.560179	0.76769	0.114814
BP1475	formate dehydrogenase subunit C precursor	79.3523	75.2422	97.7404	65.7099	63.207	84.5526	-0.238394	0.391342	0.63756	0.195479
BP1476	probable ABC transporter, ATP-binding protein	31.5171	37.9068	28.6994	14.6799	14.7765	18.0484	0.725094	0.00683223	0.0440121	1.35643
BP1477	conserved hypothetical protein	46.5297	45.5263	50.0885	61.7487	58.6836	48.6128	0.249821	0.378368	0.62462	0.204384
BP1478	putative exported protein	49.6068	54.0982	77.9757	122.449	127.56	124.651	0.733294	0.00613817	0.0412698	1.38437
BP1479	probable ATP-binding component of ABC transporter	14.8261	13.1436	25.9919	28.6607	26.6579	38.4508	0.815492	0.0148713	0.0787566	1.10371
BP1480	putative exported protein	127.56	134.293	210.643	131.886	135.039	215.796	0.0338109	0.910386	0.962778	0.016474
BP1481	N-terminal region of acyl carrier protein phosphodiesterase (pseudogene)	939.173	894.715	863.96	373.754	392.692	395.298	0.739521	0.00330874	0.0256344	1.59118
BP1482	short-chain fatty acids transporter	443.664	461.549	487.619	180.12	209.042	175.579	0.755444	0.0028223	0.0225322	1.6472
BP1483	probable transcriptional regulator	258.384	266.872	398.542	146.1	156.027	111.704	0.759738	0.00220212	0.0184562	1.73386
BP1484	aspartate-semialdehyde dehydrogenase	1802.26	1858.77	1338.58	1472.07	1480.36	1441.67	-0.186371	0.507595	0.726532	0.138745
BP1485	putative membrane protein	510.521	418.309	521.462	474.882	478.094	484.363	-0.0129101	0.959583	0.985849	0.00618963
BP1486	tRNA pseudouridine synthase A	71.7993	84.957	70.3947	52.0786	43.1231	61.4036	-0.535866	0.0640014	0.210961	0.675799
BP1487	putative periplasmic solute-binding protein	419.98	417.166	227.158	408.24	353.61	505.354	0.250877	0.406373	0.651073	0.18637
BP1488	putative membrane protein	73.198	68.0037	50.3593	68.6226	62.423	80.4329	0.139396	0.630034	0.815531	0.0885596
BP1489	putative membrane protein	103.316	101.72	65.792	62.7972	53.9793	66.7397	-0.564468	0.0507159	0.181881	0.740213
BP1490	N-(5'-phosphoribosyl)anthranilate isomerase	156.467	171.057	130.23	97.6328	82.2054	128.026	-0.572356	0.0368941	0.147959	0.829858
BP1491	transposase	48.9541	41.907	96.1159	59.7681	40.1678	103.7	0.128516	0.747377	0.88557	0.0527773
BP1492	hypothetical protein	47.0892	53.5267	43.5906	35.1851	37.5141	43.473	-0.310998	0.271976	0.52267	0.281772
BP1493	transposase	72.5453	63.6225	35.4681	61.5157	45.0531	33.978	-0.296425	0.392768	0.639259	0.194323
BP1494	oxygen-independent coproporphyrinogen III oxidase (Pseudogene)	20.5141	19.6201	27.6164	34.4861	30.3973	24.7969	0.409513	0.17414	0.397653	0.400496
BP1495	conserved hypothetical protein	1.2122	1.14292	2.16599	1.7476	2.47279	2.23643	0.634722	0.115615	0.314528	0.50234
BP1496	probable two-component response regulator	2.61089	0.952433	3.79048	4.54377	4.94559	3.92355	0.894891	0.0134711	0.0733509	1.13459
BP1497	threonyl-tRNA synthetase	1514.78	1838	1579.01	1492.22	1559.55	1990.65	0.0320779	0.910286	0.962778	0.016474
BP1498	translation initiation factor IF-3	1250.52	1407.89	1226.49	1372.8	1379.46	1494.33	0.128437	0.634646	0.818666	0.0868934
BP1499	glutathione synthetase	367.296	359.067	371.738	371.657	356.384	311.491	-0.0792371	0.753075	0.888597	0.0512954
BP1500	conserved hypothetical protein	82.9889	88.1953	73.6437	39.9619	44.0881	32.2909	0.765948	0.00710014	0.0453736	1.3432
BP1501	uridylate kinase	131.663	128.769	112.632	70.0207	76.4154	82.5124	0.76769	0.00586968	0.0398808	1.39924
BP1502	putative membrane protein	238.523	212.012	195.21	134.565	147.946	124.024	0.769078	0.0068437	0.0440121	1.35643
BP1503	conserved hypothetical protein	23.871	24.0013	47.3811	26.7966	21.2902	36.646	-0.156729	0.661098	0.836323	0.0776259
BP1504	osmotically inducible protein C (Pseudogene)	268.828	241.918	336.541	229.635	240.344	212.147	-0.312181	0.227048	0.464674	0.332852
BP1505	putative ornithine cyclodeaminase	85.5065	86.8619	75.2682	92.2735	95.2328	88.0838	0.152849	0.545427	0.757678	0.120515
BP1506	putative exported protein	238.803	216.583	222.014	241.519	240.042	249.774	0.110225	0.653281	0.832008	0.0798724
BP1507	putative extracellular solute-binding protein	12.9612	14.858	94.4914	58.4865	63.7499	32.4086	0.345972	0.555153	0.763526	0.117176
BP1508	putative inner membrane component of binding-protein-dependent transport system	1.30544	1.90487	6.22722	6.7574	6.57402	3.64891	0.957571	0.0433531	0.164801	0.783039
BP1509	putative inner membrane component of binding-protein-dependent transport system	1.11895	0.952433	11.1007	6.17487	7.41838	2.94267	0.387605	0.570049	0.773608	0.111479
BP1510	putative ATP-binding component of ABC transporter	9.32459	5.52411	32.7606	19.3401	20.3252	14.5956	0.209359	0.667357	0.839672	0.0758905
BP1511	transposase	45.2243	37.9068	70.124	41.4765	28.7689	78.0003	-0.0423711	0.912014	0.963346	0.0162179
BP1512	ketol-acid reductoisomerase	133.994	142.293	93.4084	65.5934	62.1817	59.5596	0.772281	0.00297211	0.0234973	1.62898
BP1513	formate dehydrogenase	3.54334	3.80973	2.70749	0.932055	2.89498	1.92254	-0.769591	0.0467212	0.173091	0.761727
BP1514	conserved hypothetical protein	1.39869	0.761946	0.541498	0.932055	1.08562	1.53019	0.272538	0.569452	0.773608	0.111479
BP1515	putative transporter protein	2.14466	1.52389	2.16599	1.98062	1.68874	3.06037	0.228395	0.564959	0.770688	0.113121
BP1516	formamidase	6.24748	6.85752	3.79048	6.05836	7.29776	7.49399	0.276254	0.339179	0.589069	0.229834
BP1517	putative LuxR-family transcriptional regulator	6.9002	6.66703	4.06123	6.87391	6.69464	8.94571	0.321175	0.281091	0.532696	0.273521
BP1518	conserved hypothetical protein	41.1214	38.2878	51.1715	44.6222	44.0278	52.4187	0.115916	0.684318	0.848577	0.0713087
BP1519	fructose-bisphosphate aldolase	2192.77	2364.7	2264.54	1625.27	1780.71	1737.51	-0.40742	0.146294	0.357967	0.446157
BP1520	conserved hypothetical protein	24.6169	22.8584	25.4504	37.3987	34.1969	33.6641	0.528874	0.0643773	0.211745	0.674187
BP1521	phosphoribosylaminoimidazole-succinocarboxamide synthase	218.102	178.105	345.205	341.132	343.839	366.813	0.505924	0.0804665	0.247481	0.606458
BP1522	conserved hypothetical protein	0.466229	0.380973	0.541498	0.582535	0.844369	0.667004	0.619146	0.31085	0.557914	0.253432
BP1523	putative DNA-binding protein	1.39869	1.90487	2.16599	3.02918	4.28216	2.55031	0.915639	0.0186148	0.0929777	1.03162
BP1524	putative membrane protein	5.12852	9.33384	6.22722	9.67007	8.68494	7.49399	0.33287	0.272278	0.52267	0.281772
BP1525	putative membrane protein	10.7233	17.3343	10.5592	14.2138	13.3893	9.92659	-0.0461316	0.87785	0.949571	0.0224724
BP1526	phosphoribosylaminoimidazole carboxylase catalytic subunit	176.608	180.01	214.433	199.11	189.139	220.661	0.0937689	0.700822	0.857139	0.0669486
BP1527	phosphoribosylaminoimidazole carboxylase ATPase subunit	174.09	169.914	238.259	183.964	180.695	151.488	-0.172789	0.500692	0.719047	0.143243
BP1528	conserved hypothetical protein	59.5841	57.7174	80.1417	51.8456	48.8528	47.3573	-0.412658	0.156135	0.371685	0.429825
BP1529	putative extracellular solute-binding protein	78.6995	73.7183	79.0587	66.4089	58.744	90.2025	-0.103004	0.715651	0.864866	0.063051
BP1530	putative transcriptional regulator	21.3533	22.0964	28.6994	30.9908	34.3176	33.4287	0.461602	0.1129	0.309555	0.509262
BP1531	phosphoribosylformylglycinamidine synthase	121.22	114.673	100.719	337.055	333.284	298.19	0.779471	0.00518081	0.035725	1.44703
BP1532	putative amino acid-binding periplasmic protein	239.455	240.585	107.487	231.965	265.072	375.053	0.568382	0.0874074	0.259701	0.585526
BP1533	putative inner membrane component of binding-protein-dependent transport system	94.5513	86.0999	27.0749	71.6518	72.9173	69.957	0.0409941	0.914878	0.96515	0.0154053
BP1534	putative ATP-binding component of ABC transporter	106.673	110.482	52.5253	69.4381	65.2577	108.015	-0.154287	0.641284	0.823065	0.0845658
BP1535	putative thiamine-pyrophosphate-requiring enzyme	89.3296	92.5765	76.6219	101.245	90.7094	74.1944	0.0392891	0.881201	0.950572	0.022015
BP1536	conserved hypothetical protein	65.9249	64.9559	95.8451	92.9725	86.6684	117.667	0.395422	0.156003	0.3716	0.429924
BP1537	glutaryl-CoA dehydrogenase	407.205	420.594	526.877	296.976	252.768	427.55	-0.470359	0.0987038	0.282032	0.549702
BP1538	putative acetolactate synthase large subunit	231.343	228.012	327.065	266.801	282.743	279.161	0.0767854	0.769472	0.896526	0.0474373
BP1539	thiamine biosynthesis lipoprotein precursor	771.983	735.088	427.513	357.56	369.954	384.783	0.786282	0.00349247	0.0266836	1.57376
BP1540	integrase/recombinase	168.216	163.628	96.3866	90.4094	99.9974	96.3625	-0.580809	0.0348674	0.142133	0.847304
BP1541	conserved hypothetical protein	66.6708	63.0511	40.8831	28.3112	37.5141	32.2124	-0.802403	0.00838467	0.0514532	1.28859
BP1542	probable LysR-family transcriptional regulator	19.4884	16.5723	10.2885	9.20405	7.59932	8.04329	0.787074	0.00188108	0.0161966	1.79058
BP1543	conserved hypothetical protein	94.3649	92.5765	64.4382	84.4675	86.005	63.4439	-0.107813	0.702606	0.857139	0.0669486
BP1544	transposase	48.1149	43.6214	68.4995	43.4571	28.3467	80.0013	-0.0733014	0.846363	0.938354	0.0276332
BP1545	probable D-alanyl-D-alanine carboxypeptidase	12.7747	13.1436	11.913	11.1847	10.9768	10.6328	-0.211779	0.403564	0.64898	0.187769
BP1545A	hypothetical protein	0.652721	0.57146	0.812247	0.466028	0.542809	0.510062	-0.368897	0.531645	0.746118	0.127193
BP1546	putative membrane protein	33.9415	33.7161	45.4858	53.8262	69.7811	34.6058	0.486808	0.13705	0.344428	0.462901
BP1547	conserved hypothetical protein	74.317	70.2895	82.0369	72.3508	66.4639	79.8836	-0.0501436	0.851595	0.940648	0.026573
BP1548	putative nuclease/helicase	90.0755	82.4807	87.7226	75.4965	69.4192	80.2367	-0.209305	0.420123	0.661586	0.179414
BP1549	DNA polymerase III subunit Tau	411.867	362.305	441.862	418.726	433.041	413.974	0.0579416	0.818412	0.926859	0.0329865
BP1550	conserved hypothetical protein	249.153	249.347	343.039	246.296	232.744	311.766	-0.088489	0.741383	0.88299	0.0540442
BP1551	recombination protein RecR	78.3266	72.3849	96.9281	72.0013	65.6798	83.0224	-0.163631	0.550705	0.76121	0.118495
BP1552	transposase	49.2338	42.4785	77.7049	38.5638	24.7883	77.294	-0.26329	0.513423	0.732506	0.135189
BP1553	hypothetical protein	15.6653	15.2389	17.8694	21.3208	16.4652	13.5363	0.0694437	0.806908	0.919665	0.0363701
BP1554	hypothetical protein	19.6749	19.8106	14.6204	22.6023	20.5061	20.481	0.220004	0.417496	0.660425	0.180177
BP1555	putative membrane protein	121.406	119.626	95.8451	98.3318	88.6587	94.1653	-0.262986	0.290731	0.542326	0.265739
BP1556	conserved hypothetical protein	686.197	606.128	1076.23	467.426	461.93	626.984	-0.605277	0.0396637	0.155833	0.807341
BP1557	transposase	78.6995	63.6225	42.5076	68.04	45.7769	41.982	-0.254004	0.444209	0.677714	0.168954
BP1558	putative exported protein	3.4501	3.23827	3.24899	3.96124	4.04091	8.00405	0.705976	0.0548182	0.191964	0.716781
BP1559	putative exported protein (Pseudogene)	30.6779	35.0495	20.8477	34.7191	32.267	68.6622	0.64565	0.0753957	0.236976	0.625296
BP1560	hypothetical protein	48.3014	38.8593	19.2232	82.8364	64.7149	111.743	0.796398	0.0062621	0.0419571	1.37719
BP1561	conserved hypothetical protein	45.131	47.4312	31.1361	128.041	117.729	200.062	0.798742	0.00747282	0.0470779	1.32718
BP1562	putative membrane protein	2.14466	0.952433	1.62449	3.26219	3.79966	1.80484	0.813347	0.0585414	0.199589	0.699862
BP1563	putative chromate reductase	189.569	189.344	141.872	144.818	158.983	157.452	-0.176272	0.48447	0.71016	0.148644
BP1565	conserved hypothetical protein	210.829	215.059	183.839	181.984	169.175	129.595	-0.344183	0.17355	0.396774	0.401457
BP1566	mismatch repair protein	269.574	256.014	232.844	250.49	250.476	222.897	-0.0680085	0.784863	0.906838	0.0424702
BP1567	conserved hypothetical protein	94.9243	98.672	97.4696	77.3606	67.0067	97.1865	-0.267921	0.307658	0.55476	0.255895
BP1568	probable ABC transporter, periplasmic binding protein	1799.74	1641.99	1308.26	721.411	842.741	746.613	0.801443	0.00677281	0.0437854	1.35867
BP1569	putative lipoprotein	725.267	688.038	711.257	476.164	488.95	548.16	-0.489408	0.0505265	0.181539	0.741031
BP1570	dihydrodipicolinate synthase	1072.51	1082.15	971.176	1020.37	1051.06	1346.72	0.128972	0.632485	0.816696	0.0879398
BP1571	conserved hypothetical protein (Pseudogene)	125.136	124.959	88.8056	138.876	133.893	112.567	0.182334	0.485077	0.71016	0.148644
BP1572	transposase	45.2243	38.6688	72.8315	36.9327	25.2708	76.627	-0.169092	0.673512	0.842744	0.0743043
BP1573	glutamine-binding periplasmic protein precursor	1092.56	1120.82	1118.46	1189.65	1299.48	1646.25	0.311788	0.255408	0.501477	0.299749
BP1574	glutamine transport system permease protein	145.464	153.532	174.904	192.236	201.804	199.434	0.325868	0.176004	0.399081	0.398939
BP1575	glutamine transport ATP-binding protein	215.305	210.107	262.085	185.013	201.804	281.201	-0.0401295	0.880885	0.950572	0.022015
BP1576	guanosine-3',5'-bis(diphosphate) 3'-pyrophosphohydrolase	779.629	823.664	642.216	582.185	581.77	599.676	-0.348682	0.172562	0.39592	0.402392
BP1577	DNA-directed RNA polymerase omega chain	880.055	1107.68	570.468	587.311	567.778	414.602	-0.705055	0.0193761	0.095061	1.022
BP1578	guanylate kinase	471.358	484.026	268.041	344.627	351.981	287.714	-0.314664	0.280311	0.531738	0.274302
BP1579	putative cytochrome C	91.754	100.005	275.893	143.653	148.428	184.329	0.0301181	0.93602	0.975937	0.0105784
BP1580	probable cytochrome C	130.078	112.387	270.478	134.216	136.848	207.242	-0.0979586	0.773567	0.898891	0.0462928
BP1581	putative oxidoreductase	169.241	184.772	173.55	351.268	325.926	195.668	0.725961	0.0103205	0.0600889	1.22121
BP1582	putative exported protein	157.306	152.77	173.55	272.626	291.549	202.926	0.6657	0.00855343	0.052157	1.28269
BP1583	putative nucleosidase	243.279	244.204	233.927	266.102	268.57	236.355	0.0956526	0.69947	0.857139	0.0669486
BP1584	putative DNA-binding protein	42.7066	50.6694	29.7824	33.9035	31.7241	41.6682	-0.201786	0.515334	0.733699	0.134482
BP1585	hypothetical protein	1.0257	1.90487	0.270749	0.815548	1.44749	0.510062	-0.279103	0.61786	0.806536	0.0933763
BP1586	conserved hypothetical protein	26.9481	23.8108	11.3715	29.4763	32.1463	13.5363	0.257665	0.507308	0.726391	0.13883
BP1587	conserved hypothetical protein	102.943	108.768	177.882	185.13	193.903	168.791	0.494821	0.0787546	0.24455	0.611632
BP1588	ribonuclease PH	102.757	97.9101	152.161	166.022	165.376	145.407	0.436884	0.107963	0.300062	0.522789
BP1589	conserved hypothetical protein	27.7873	32.1922	39.5293	50.797	59.8296	43.8261	0.640625	0.032124	0.134406	0.87158
BP1590	probable transcriptional regulator	259.224	266.3	314.069	267.733	262.056	314.944	0.00963917	0.96944	0.988979	0.00481312
BP1591	methyl-accepting chemotaxis protein	18.0897	21.7155	28.9701	27.1461	24.0042	21.0303	0.080024	0.785966	0.907571	0.0421196
BP1592	probable transporter	1863.24	1818.58	483.558	489.446	524.052	493.348	0.804045	0.0048307	0.0339554	1.46909
BP1593	conserved hypothetical protein	147.981	150.294	78.2464	136.779	145.171	113.273	0.0668316	0.822726	0.929745	0.031636
BP1594	transposase	42.2404	38.8593	59.294	38.6803	22.798	67.2497	-0.12018	0.751076	0.887545	0.0518096
BP1595	putative porphyrin oxidoreductase	45.4108	35.4305	30.5946	29.1267	26.5373	23.6983	-0.498788	0.0962876	0.277738	0.556365
BP1596	glutamine synthetase	560.408	558.697	1090.58	801.684	864.212	901.947	0.21735	0.47841	0.707008	0.150576
BP1597	nitrogen regulation protein NR(II)	70.0277	64.3845	131.855	88.7783	87.0303	99.6975	0.0541962	0.859886	0.943797	0.0251215
BP1598	nitrogen regulation protein NR(I)	96.1365	93.9099	189.524	106.021	106.994	133.087	-0.129192	0.675465	0.842915	0.0742163
BP1599	LysR-family transcriptional regulator	271.812	306.683	120.213	504.475	535.692	264.291	0.899272	0.0141487	0.0761825	1.11815
BP1600	conserved hypothetical protein	121.033	135.436	122.649	118.488	127.138	120.1	-0.0516084	0.833566	0.93424	0.0295417
BP1601	conserved hypothetical protein	148.634	146.484	195.21	190.605	180.574	209.243	0.245057	0.328056	0.576916	0.238888
BP1602	transposase	75.1562	76.0041	41.6953	67.4575	50.1193	41.982	-0.279797	0.397589	0.644477	0.190793
BP1603	probable ATP-binding component of ABC transporter (Pseudogene)	46.9959	44.1929	40.6123	31.2239	31.5432	42.9237	-0.318198	0.278222	0.530117	0.275628
BP1604	putative inner membrane component of binding-protein-dependent transport system	53.2434	51.4314	51.9838	77.0111	69.962	50.6531	0.333024	0.256214	0.502803	0.298602
BP1605	succinate dehydrogenase hydrophobic membrane anchor protein	312.281	289.73	370.655	766.616	738.943	833.912	0.804215	0.00332709	0.0256812	1.59038
BP1606	putative pyruvate dehydrogenase E1 component, alpha subunit	2525.94	2804.15	1875.48	1021.18	1108.78	1184.87	0.807633	0.00589302	0.0399692	1.39827
BP1607	cysteine desulfurase	19.2087	18.4772	12.9959	31.9229	39.2632	25.9347	0.809217	0.00505473	0.0350837	1.45489
BP1608	putative delta-aminolevulinic acid dehydratase	219.501	201.344	112.361	2078.25	2206.28	1483.85	0.815433	0.000915988	0.00912683	2.03968
BP1609	phage-related conserved hypothetical protein	166.164	164.961	98.2819	729.916	890.086	987.676	0.818471	0.00379805	0.0286782	1.54245
BP1610	conserved hypothetical protein (Pseudogene)	63.4072	56.765	60.9185	292.316	365.672	348.804	0.823511	0.00177962	0.0156009	1.80685
BP1611	putative translational inhibitor	221.925	215.44	161.096	293.947	304.214	182.877	0.382587	0.17674	0.400279	0.397637
BP1612	ATP-dependent DNA helicase	307.525	286.492	382.297	413.25	406.383	421.861	0.347253	0.1794	0.402894	0.394809
BP1613	probable LysR-family transcriptional regulator	143.599	135.245	154.868	124.895	110.733	123.2	-0.273125	0.272955	0.523694	0.280923
BP1614	putative MarR-family transcriptional regulator	27.8805	28.573	15.7034	73.7489	82.8085	50.8493	0.824377	0.00445863	0.0319205	1.49593
BP1615	probable probable aldehyde dehydrogenase	16.5045	20.0011	17.8694	17.7091	17.5508	17.4598	-0.0405681	0.876155	0.948534	0.0229471
BP1616	putative DNA-binding protein	2966.62	3223.79	2659.57	3155.24	3342.49	4025.96	0.249892	0.401224	0.647384	0.188838
BP1617	C-terminal region of a putative polysaccharide biosynthesis protein (partial)	9.04485	13.3341	8.66396	16.544	11.9418	12.5161	0.394164	0.173407	0.396774	0.401457
BP1618	putative N-terminal region of capsular polysaccharide biosynthesis protein (partial)	10627	10573.5	3112.26	4542.61	4863.14	2148.15	-1.07339	0.0176998	0.089918	1.04615
BP1619	hypothetical protein	3450.47	3076.74	774.342	1782.32	1959.42	732.999	-0.706549	0.144928	0.356873	0.447487
BP1620	putative glycosyl transferase	1554.13	1465.03	436.989	1455.87	1611.18	581.51	0.0778595	0.862484	0.944135	0.0249659
BP1623	putative polysialic acid transport protein	154.975	168.009	29.2409	191.304	223.456	48.6128	0.393585	0.479353	0.707582	0.150223
BP1624	polysialic acid transport ATP-binding protein	229.571	192.201	58.7525	143.42	168.512	45.6309	-0.428646	0.373009	0.620342	0.207369
BP1625	capsule polysaccharide export inner-membrane protein	512.013	445.548	98.5526	234.295	252.104	89.4178	-0.876185	0.0767594	0.239896	0.619976
BP1626	capsular polysaccharide biosynthesis protein	1050.69	996.245	205.228	470.571	491.785	147.173	-1.02186	0.0489962	0.178193	0.749109
BP1627	capsular polysaccharide biosynthesis protein	378.858	320.208	81.4954	190.605	195.713	48.8483	-0.844422	0.101786	0.287022	0.542085
BP1628	putative capsular polysaccharide export protein	430.796	399.831	101.531	244.665	273.817	64.9741	-0.677048	0.187574	0.415803	0.381112
BP1629	capsular polysaccharide biosynthesis protein	851.335	742.517	637.614	493.873	561.023	516.614	-0.506122	0.0489415	0.178162	0.749185
BP1630	amidophosphoribosyltransferase	617.381	580.794	457.836	354.414	351.68	303.919	0.824726	0.00490002	0.0343162	1.4645
BP1631	capsular polysaccharide export protein	381.655	381.164	156.764	225.208	262.478	95.3424	-0.658698	0.0963389	0.277738	0.556365
BP1632	capsular polysaccharide export protein (Pseudogene)	53.4299	50.098	26.2626	37.2822	43.2438	11.4568	-0.503731	0.253903	0.499283	0.301654
BP1633	transposase	46.8094	40.3832	77.1634	40.7774	33.1113	69.8393	-0.187185	0.604727	0.798976	0.0974662
BP1634	putative membrane protein (Pseudogene)	1.39869	1.71438	3.51974	2.79617	1.86967	1.13783	-0.147771	0.746061	0.885348	0.0528862
BP1635	putative arylsulfatase protein	11.376	8.5719	8.93471	6.7574	8.08182	10.0835	-0.216112	0.446564	0.680764	0.167003
BP1636	putative nonspecific acid phosphatase precursor	1.0257	0.761946	1.62449	1.51459	0.784057	0.902418	-0.102735	0.834085	0.93424	0.0295417
BP1637	putative exported protein	0.466229	1.52389	0.812247	2.21363	1.38718	0.784711	0.662115	0.234499	0.475549	0.322805
BP1638	conserved hypothetical protein	1.39869	0	1.35374	1.51459	1.5078	1.25554	0.536619	0.281789	0.533234	0.273083
BP1639	putative exported protein	0.745967	0.380973	0.270749	0.932055	0.964993	0.70624	0.64533	0.261892	0.510321	0.292157
BP1639A	conserved hypothetical protein (pseudogene)	0.279738	0.190487	0	0.116507	0	0.196178	-0.730701	0.464347	0.697238	0.156619
BP1640	conserved hypothetical protein	1.11895	0.761946	1.083	1.04856	0.844369	0.941653	-0.107445	0.824162	0.929952	0.0315396
BP1641	putative regulatory protein	1.95816	3.04779	1.35374	2.79617	2.59342	1.2163	-0.0114459	0.97856	0.993116	0.00300008
BP1642	putative exported protein (Pseudogene)	107.699	105.53	83.1199	102.992	104.702	109.153	0.0944224	0.705773	0.858724	0.0661463
BP1643	putative exported protein	43.1729	36.3829	37.3633	39.9619	42.3391	31.1923	-0.0470538	0.872594	0.947065	0.02362
BP1644	stringent starvation protein A	49.7001	53.3362	14.3497	11.6507	12.3037	17.8522	0.826125	0.00398488	0.0295126	1.52999
BP1645	putative TetR-family transcriptional regulator	13.1477	15.6199	7.85172	3.84473	4.94559	5.72839	0.831882	0.00197619	0.0168652	1.77301
BP1646	putative transcriptional regulator	7.73941	6.47654	5.95648	15.7284	17.0683	15.5373	0.836733	0.00388779	0.0291849	1.53484
BP1647	transposase	45.3175	39.6212	67.1457	41.1269	30.156	80.4329	0.00190959	0.995977	0.999813	8.13686e-05
BP1648	putative branched chain amino acid transport permease (Pseudogene)	0.0932459	0	0.541498	0.116507	0.0603121	0.117707	-0.638697	0.557184	0.764748	0.116482
BP1649	high-affinity branched-chain amino acid transport, ATP-binding protein	1.30544	1.71438	2.43674	2.67966	2.11092	2.27566	0.457877	0.234699	0.475549	0.322805
BP1650	high-affinity branched-chain amino acid transport, ATP-binding protein	4.4758	4.1907	4.06123	3.61171	3.19654	3.64891	-0.297545	0.313537	0.560754	0.251227
BP1651	putative TetR-family transcriptional regulator	132.223	143.055	203.874	149.362	149.212	192.019	0.0367157	0.892302	0.954785	0.0200944
BP1652	putative oxidoreductase (Partial)	3.07711	1.33341	6.49797	7.45644	6.39308	4.51209	0.804882	0.0504102	0.181289	0.741628
BP1653	transposase	49.1406	40.0022	66.875	37.7482	28.226	77.8826	-0.112187	0.768851	0.896526	0.0474373
BP1654	putative capsular polysaccharide biosynthesis protein	2.33115	2.66681	4.33198	3.61171	1.92999	2.66802	-0.142195	0.701521	0.857139	0.0669486
BP1655	putative oxidoreductase	7.17993	7.048	7.03947	5.1263	5.24715	4.1982	-0.558969	0.041564	0.161008	0.793151
BP1656	transposase	71.7061	70.6705	34.9266	64.3118	44.1484	33.1933	-0.331334	0.356371	0.606395	0.217244
BP1657	putative exported protein	6.62046	7.23849	12.1837	14.9129	13.0877	15.9689	0.839115	0.00371526	0.0282185	1.54947
BP1658	probable two-component sensor histidine kinase	51.0055	42.4785	37.9048	27.1461	31.9654	42.3744	-0.373267	0.222654	0.458106	0.339034
BP1659	response regulatory protein	31.7969	26.0967	32.2191	42.1755	43.1231	54.4197	0.63396	0.0315481	0.132427	0.878024
BP1660	autotransporter	4.28931	4.38119	6.76872	9.55357	4.76465	4.43362	0.282907	0.440483	0.675488	0.170382
BP1662	putative DNA-binding protein	492.618	506.885	338.707	434.804	451.134	497.821	0.0477784	0.858973	0.943797	0.0251215
BP1663	conserved hypothetical protein (partial)	304.075	274.491	144.309	289.636	313.623	323.183	0.356271	0.233265	0.473904	0.324309
BP1664	glutathione S-transferase	165.325	145.341	208.477	221.829	202.769	241.534	0.360982	0.154282	0.369092	0.432865
BP1665	alpha-ketoglutarate-dependent 2,4-dichlorophenoxyacetate dioxygenase	6.99344	8.95287	11.1007	8.3885	8.86587	9.88736	0.0470222	0.866544	0.945543	0.0243186
BP1666	probable LysR-family transcriptional regulator	15.3856	14.2865	14.0789	15.6119	15.0177	15.8904	0.0832699	0.745159	0.885305	0.0529069
BP1667	putative exported protein	24.7102	25.1442	20.5769	19.5732	20.8077	18.7546	-0.258015	0.332085	0.58066	0.236078
BP1668	probable short-chain dehydrogenase	2.79738	5.14314	3.79048	3.26219	4.70434	2.35413	-0.157425	0.67205	0.842676	0.0743392
BP1669	lactate dehydrogenase	7.08669	7.42898	5.14423	6.17487	6.27246	5.64992	-0.150027	0.58421	0.782059	0.10676
BP1670	putative hydrolase	2.51764	2.09535	1.62449	4.42726	2.29186	2.8642	0.514043	0.174725	0.398281	0.39981
BP1671	probable short chain dehydrogenase	5.12852	5.33362	4.60273	5.70884	8.44369	7.29781	0.513615	0.0773229	0.241267	0.617501
BP1672	3-oxoacyl-[acyl-carrier protein] reductase	5.96774	6.47654	4.06123	3.84473	3.67904	4.39438	-0.491144	0.0939052	0.27399	0.562265
BP1673	putative exported protein	4.10282	2.66681	4.60273	3.49521	1.62843	3.09961	-0.481895	0.193917	0.423311	0.37334
BP1674	conserved hypothetical protein	12.4017	8.5719	8.39322	23.8839	22.3155	20.7948	0.844814	0.00657903	0.0430364	1.36616
BP1675	putative exported protein	3.63659	2.8573	2.97824	3.84473	3.85997	3.68814	0.226243	0.462851	0.696258	0.15723
BP1676	probable sulfatase (Pseudogene)	7.27318	7.23849	6.76872	5.82535	5.66933	5.2968	-0.354311	0.182807	0.407809	0.389543
BP1677	hypothetical protein (Pseudogene)	0.372984	0	0.270749	0.116507	0.603121	0.549298	0.897658	0.24554	0.490166	0.309657
BP1678	transposase	71.7993	71.4325	36.5511	66.642	46.0784	33.821	-0.302057	0.400488	0.646752	0.189262
BP1679	Putative LysR-family transcriptional regulator (Pseudogene)	11.4692	9.33384	15.4327	14.7964	12.4846	15.3411	0.250127	0.371508	0.618807	0.208445
BP1680	putative exported protein (pseudogene)	7.83266	9.71482	9.74696	49.632	56.3315	28.0927	0.845187	0.00192332	0.0164869	1.78286
BP1681	putative inner membrane protein	12.0287	11.2387	5.68573	66.5255	70.2636	30.0937	0.84934	0.00379259	0.0286782	1.54245
BP1682	putative enoyl-CoA hydratase	20.2344	17.5248	4.87348	80.8558	93.8456	41.982	0.850832	0.00120767	0.011528	1.93825
BP1683	putative LysR-family transcriptional regulator	23.498	22.2869	3.24899	96.3512	103.134	33.4679	0.850836	0.00685341	0.0440121	1.35643
BP1684	autotransporter (pseudogene)	55.2948	55.4316	29.7824	148.43	177.74	105.858	0.856585	0.00505357	0.0350837	1.45489
BP1685	conserved hypothetical protein	30.6779	32.7637	21.6599	121.284	153.193	103.7	0.861192	0.00149176	0.0135062	1.86947
BP1686	putative hemolysin	5.688	6.66703	7.31022	22.1363	26.5373	24.3653	0.868774	0.000434339	0.00499749	2.30125
BP1687	LysR-family transcriptional regulator	30.7711	28.7635	31.6776	37.8648	38.9616	30.2506	0.230248	0.428573	0.668359	0.17499
BP1688	putative membrane protein	10.4435	10.0958	7.85172	13.2818	15.9224	9.02418	0.407474	0.178886	0.402779	0.394933
BP1689	transposase	47.6487	37.7163	72.29	41.9425	30.8195	73.2528	-0.105202	0.776387	0.900814	0.0453647
BP1690	putative exported protein (Pseudogene)	21.7263	24.9537	47.6518	33.787	34.8604	54.6551	0.399763	0.271169	0.521821	0.282479
BP1691	putative pH adaptation potassium efflux protein	251.298	244.966	302.156	417.328	397.939	387.137	0.591246	0.0189448	0.0938982	1.02734
BP1692	putative pH adaptation potassium efflux protein	34.0348	34.0971	34.3851	34.253	38.4791	42.0605	0.165067	0.563364	0.769599	0.113736
BP1693	putative pH adaptation potassium efflux protein	139.682	107.625	126.981	150.527	137.934	137.364	0.184935	0.46534	0.697289	0.156587
BP1694	putative pH adaptation potassium efflux protein	23.0317	22.6679	22.7429	24.1169	24.1851	17.8522	-0.053344	0.846803	0.938573	0.0275321
BP1695	pH adaptation potassium efflux system protein F	15.5721	12.5721	12.1837	14.0973	14.7765	17.4206	0.189103	0.482217	0.708841	0.149451
BP1696	putative pH adaptation potassium efflux protein	23.498	24.1918	18.9524	20.5052	17.6111	17.4598	-0.272189	0.31139	0.558623	0.252881
BP1697	transposase	54.7353	40.0022	72.5607	41.2435	29.0704	78.9812	-0.160126	0.67612	0.842915	0.0742163
BP1698	probable transcriptional regulator	120.287	127.626	102.885	55.5738	58.8043	52.8895	0.872112	0.00671488	0.0435566	1.36095
BP1699	conserved hypothetical protein	119.448	128.959	125.357	169.867	163.566	167.771	0.423587	0.0837474	0.253339	0.596298
BP1700	conserved hypothetical protein	137.165	116.387	109.653	64.6613	68.3939	80.5898	0.876354	0.0050133	0.0349845	1.45612
BP1701	muramoyltetrapeptide carboxypeptidase	64.6194	62.2891	72.8315	70.8362	66.2227	68.3876	0.0417331	0.878687	0.949854	0.022343
BP1702	probable enoyl-CoA hydratase/isomerase	233.581	248.014	223.368	236.626	230.03	254.482	0.0326685	0.894478	0.955344	0.0198401
BP1703	putative membrane protein	156	147.246	38.4463	48.4669	54.0396	74.4691	-0.951048	0.0218613	0.10332	0.985816
BP1704	putative membrane protein	67.9763	75.2422	4.60273	16.6605	15.6208	43.1983	-0.970731	0.140487	0.350628	0.455154
BP1705	putative exported protein	372.424	451.263	151.078	233.713	213.565	561.971	0.0498426	0.905449	0.960543	0.0174831
BP1706	probable ATP-binding ABC transporter protein	446.182	422.309	652.234	528.592	543.834	505.942	0.0542838	0.840102	0.936858	0.028326
BP1707	putative ABC-transport protein, ATP-binding component	293.725	344.209	175.445	242.334	238.414	214.932	-0.226698	0.433254	0.671398	0.17302
BP1708	putative exported protein	247.568	255.823	119.942	122.565	134.858	107.78	-0.773225	0.0115851	0.0652889	1.18516
BP1709	putative permease of ABC transporter	69.0952	68.3847	39.5293	37.1657	43.0025	29.7013	-0.693606	0.0281099	0.122626	0.911418
BP1710	putative membrane protein	18.8357	16.9533	16.7864	11.6507	9.89118	7.49399	0.877728	0.00386715	0.0290864	1.53631
BP1711	transposase	31.9833	28.192	52.796	26.6801	18.6967	51.5163	-0.213272	0.591306	0.788865	0.102997
BP1712	conserved hypothetical protein	84.4808	96.1957	107.758	129.556	115.437	114.019	0.317618	0.203081	0.435246	0.361265
BP1713	[Fe-S] cluster formation/repair protein	81.6834	75.6232	132.667	163.343	170.804	215.521	0.878781	0.00100926	0.00992821	2.00313
BP1714	putative exported protein	158.052	155.628	117.776	267.966	271.947	256.6	0.878943	0.00220866	0.0184562	1.73386
BP1715	permease	59.5841	67.4322	84.4737	97.7493	94.0265	104.798	0.492043	0.0637558	0.210667	0.676404
BP1716	probable glycoprotease	78.6995	79.4329	82.5784	78.1761	83.0497	72.7035	-0.0409183	0.875065	0.94762	0.0233658
BP1717	transposase for IS1663	89.5161	89.9097	64.4382	82.0209	84.7988	68.8584	-0.052687	0.847055	0.938583	0.0275274
BP1718	putative membrane protein	19.0222	23.2394	15.7034	36.4667	37.6347	24.2476	0.755689	0.0164552	0.0847083	1.07207
BP1719	stationary-phase survival protein	307.245	333.161	494.658	595.35	604.87	669.947	0.72145	0.00852101	0.0520414	1.28365
BP1720	protein-L-isoaspartate O-methyltransferase	71.4264	66.0988	127.252	91.1084	88.5984	117.432	0.171362	0.571954	0.774763	0.110831
BP1721	putative peptidase	630.342	634.32	703.676	580.904	593.893	856.198	0.0455284	0.865316	0.945259	0.0244492
BP1722	conserved hypothetical protein	223.044	211.059	222.826	170.799	163.204	193.745	-0.315643	0.189117	0.418265	0.378549
BP1723	glycolate oxidase subunit	81.2172	77.528	67.6872	255.616	253.612	250.676	0.881721	0.000831894	0.00847723	2.07175
BP1724	putative membrane transport protein	5.688	7.048	6.22722	25.3985	24.2455	15.5373	0.882569	0.000369943	0.00440061	2.35649
BP1725	conserved hypothetical protein	120.847	107.053	135.916	122.449	121.408	110.409	-0.0378149	0.878427	0.949854	0.022343
BP1726	MerR-family transcriptional regulator	281.976	300.016	149.724	378.881	401.98	245.968	0.487337	0.124645	0.328418	0.483573
BP1727	putative membrane protein	32.2631	31.0493	33.0314	129.556	116.523	106.446	0.884545	0.00438052	0.0316612	1.49947
BP1728	putative inner membrane efflux protein	136.885	142.674	152.973	359.307	348.785	324.478	0.887584	0.00041759	0.00485668	2.31366
BP1729	putative pyridine nucleotide-disulfide oxidoreductase	23.0317	24.0013	19.7647	33.6705	32.9907	27.2687	0.485584	0.0913898	0.268294	0.571388
BP1730	conserved hypothetical protein	75.7157	69.5276	116.422	90.4094	83.8338	81.2961	-0.0307964	0.912428	0.96352	0.0161394
BP1731	glycerophosphoryl diester phosphodiesterase	93.4324	88.3858	89.3471	129.206	127.982	140.973	0.553848	0.0227995	0.105687	0.975978
BP1732	peptidyl-prolyl cis-trans isomerase D	312.933	271.634	541.769	474.882	467.238	553.81	0.410464	0.176998	0.40063	0.397257
BP1733	acyl-CoA thioesterase I precursor	56.7868	56.0031	31.9484	62.3312	71.7714	64.8564	0.453158	0.147036	0.357973	0.44615
BP1734	thioredoxin 2	68.1628	69.3371	100.989	156.702	150.901	129.83	0.888528	0.000373363	0.00442767	2.35382
BP1735	transposase	47.4622	41.5261	73.373	40.0784	29.6132	73.9198	-0.171366	0.645828	0.826762	0.0826194
BP1736	bacterioferritin	4181.05	4473.58	1757.16	1748.19	1994.46	928.902	0.88919	0.0010552	0.0102497	1.98929
BP1737	putative membrane protein	985.05	1217.59	362.533	449.251	545.402	244.202	-1.05046	0.00961616	0.0574592	1.24064
BP1738	conserved hypothetical protein	2325.18	2637.86	969.01	1712.54	1932.58	660.962	-0.462318	0.279013	0.530691	0.275158
BP1739	cyanphycin synthetase	29.0927	30.2874	31.6776	22.7189	23.582	31.7416	-0.216952	0.458343	0.69271	0.159448
BP1740	cyanophycin synthetase	85.7862	89.7192	57.3988	61.8652	71.9523	85.3373	-0.0895365	0.758732	0.89154	0.049859
BP1741	putative ABC transporter (Pseudogene)	24.1507	20.0011	33.0314	31.8064	35.2222	36.4106	0.430977	0.158909	0.377111	0.423531
BP1743	hypothetical protein	1.2122	0.761946	1.083	1.04856	0.904681	1.13783	-0.0195315	0.966806	0.988541	0.00500553
BP1744	conserved hypothetical protein	31.5171	28.0015	27.8871	37.0492	37.1522	44.6501	0.441497	0.127657	0.333234	0.47725
BP1745	putative exported protein	110.217	126.483	102.343	135.498	137.572	145.721	0.304471	0.227262	0.464866	0.332672
BP1746	putative peptidoglycan-binding protein	373.73	336.209	239.884	310.957	312.236	246.87	-0.127819	0.636804	0.819808	0.0862877
BP1747	conserved hypothetical protein	53.9894	48.0026	68.7702	90.0599	76.7773	57.6763	0.395847	0.190362	0.420056	0.376693
BP1748	transposase	48.2081	37.9068	66.0627	43.6901	29.372	74.0375	-0.0444323	0.903491	0.959911	0.0177689
BP1749	putative lipase (Pseudogene)	1294.53	1450.75	1380.01	191.654	201.322	192.529	0.892499	0.000571726	0.00624377	2.20455
BP1750	putative membrane protein	193.858	199.058	101.531	113.478	114.231	81.8454	-0.678314	0.0273753	0.120538	0.918874
BP1751	DNA/pantothenate metabolism flavoprotein	265.191	246.299	231.22	245.713	258.196	250.048	0.0211969	0.931709	0.974564	0.0111899
BP1752	lipoprotein signal peptidase	71.7061	67.6227	76.0804	62.7972	56.0299	73.6451	-0.161249	0.562957	0.769316	0.113896
BP1753	isoleucyl-tRNA synthetase	1025.61	993.768	1102.22	810.422	797.386	926.077	-0.300821	0.244517	0.489287	0.310436
BP1754	riboflavin biosynthesis protein	79.7252	73.3373	70.6655	80.2733	88.4175	60.2658	0.0312367	0.910729	0.962778	0.016474
BP1755	phosphoribosylglycinamide formyltransferase (Pseudogene)	138.377	166.104	175.987	222.878	233.77	214.148	0.48284	0.0483954	0.177206	0.751522
BP1756	conserved hypothetical protein	165.325	146.865	298.907	130.371	140.889	141.64	-0.563261	0.0561998	0.194337	0.711445
BP1757	transposase	54.9218	40.1927	80.6832	42.525	29.372	81.3745	-0.193353	0.62566	0.812815	0.0900083
BP1757A	putative exported protein	6.15423	4.38119	5.14423	7.68946	7.84057	5.61068	0.392958	0.187527	0.415803	0.381112
BP1758	probable fatty acid desaturase	5901.16	6542.83	3422.27	4941.41	5443.35	4983.11	-0.0460906	0.88746	0.952177	0.0212821
BP1759	DNA helicase II	1093.87	1074.15	2159.76	1206.2	1260.88	1306.03	-0.197576	0.541708	0.754411	0.122392
BP1760	putative exported protein	4.75554	2.8573	4.60273	5.82535	6.57402	6.5131	0.618468	0.0381195	0.151615	0.819257
BP1761	probable ABC transporter ATP-binding protein	137.444	128.007	154.327	96.4677	88.7191	117.471	-0.470548	0.0635657	0.210667	0.676404
BP1762	putative adenine-specific methylase	84.201	82.2902	79.6002	76.8946	64.0514	60.6189	-0.289856	0.28279	0.533768	0.272647
BP1763	succinyl-diaminopimelate desuccinylase	195.35	190.487	253.421	159.731	142.095	208.498	-0.323445	0.218255	0.454375	0.342586
BP1764	2,3,4,5-tetrahydropyridine-2-carboxylate N-succinyltransferase	331.396	346.495	344.122	285.675	262.659	359.476	-0.170604	0.506871	0.726034	0.139043
BP1765	N-succinyl-L,L-diaminopimelate aminotransferase (Pseudogene)	393.964	421.737	277.247	332.744	328.58	281.123	-0.214588	0.423068	0.66274	0.178657
BP1766	putative exported protein	181.363	202.678	129.418	238.024	270.922	169.105	0.399539	0.151087	0.364152	0.438717
BP1767	autotransporter	15.1058	17.3343	11.3715	23.3014	21.1092	22.5212	0.59936	0.0296958	0.126996	0.896212
BP1768	putative membrane protein	21.7263	34.859	31.6776	47.5348	43.3041	32.5263	0.487853	0.124282	0.327969	0.484168
BP1769	hypothetical protein	20.1411	14.858	27.3456	24.9325	23.763	21.0695	0.169596	0.566644	0.772169	0.112288
BP1770	probable LysR-family transcriptional regulator	1374.35	1599.71	1472.33	2652.75	2504.94	3328.08	0.899118	0.0013786	0.0127199	1.89551
BP1771	conserved hypothetical protein	39.1633	47.8121	65.2505	52.1951	56.5727	55.793	0.119276	0.692062	0.853663	0.0687137
BP1772	cold shock-like protein	1271.22	1311.69	832.011	985.532	1093.58	764.387	-0.264463	0.364413	0.612696	0.212755
BP1773	conserved hypothetical protein	8.67187	9.14336	6.22722	16.311	15.1986	11.1037	0.905507	0.00695849	0.0446128	1.35054
BP1774	trigger factor	1806.17	1826.39	2375.01	1995.3	2043.98	2105.65	0.0327213	0.909488	0.962778	0.016474
BP1775	ATP-dependent Clp protease proteolytic subunit	787.275	704.038	859.086	479.426	520.734	492.642	-0.654736	0.00966549	0.0575759	1.23976
BP1776	ATP-dependent Clp protease ATP-binding subunit	2753.64	2871.97	2539.08	1817.62	1804.11	2382.74	-0.443342	0.13097	0.33737	0.471894
BP1777	ATP-dependent protease La	5635.6	6348.92	3152.87	6707.77	7825.79	7144.32	0.518061	0.121157	0.323252	0.490458
BP1778	ribonucleoside-diphosphate reductase alpha chain	59.5841	70.2895	20.3062	198.295	194.145	152.783	0.905998	0.00401578	0.0296845	1.52747
BP1779	conserved hypothetical protein	15.6653	17.7153	7.85172	114.06	129.008	87.7307	0.909175	0.00183672	0.0159927	1.79608
BP1780	putative transcriptional regulator	6.24748	8.95287	5.95648	22.6023	26.7786	21.3049	0.909266	0.00468892	0.0332612	1.47806
BP1781	probable ATP-binding ABC transporter protein (pseudogene)	3.07711	2.8573	0.541498	6.40788	6.15183	7.37628	0.911501	0.00631565	0.0421698	1.375
BP1782	putative exported protein	1.58518	0.57146	0.270749	3.02918	2.71404	1.92254	0.913852	0.00323711	0.0252822	1.59719
BP1783	conserved hypothetical protein	1.0257	1.52389	1.89524	1.7476	2.41248	2.39337	0.70005	0.08443	0.254211	0.594806
BP1784	putative thiolase	3.63659	2.8573	1.62449	4.07774	4.04091	6.04227	0.728437	0.0350161	0.142347	0.846651
BP1785	putative MerR-family transcriptional regulator	0.186492	0.761946	0.270749	1.28158	1.32687	1.05936	0.914307	0.00109475	0.0105806	1.97549
BP1786	putative acyl-CoA dehydrogenase (Pseudogene)	1.2122	0.761946	2.43674	1.6311	1.56811	2.07948	0.390785	0.365612	0.613212	0.212389
BP1787	putative acyl-CoA dehydrogenase (Pseudogene)	0.559475	1.14292	1.89524	1.04856	1.20624	1.45172	0.284139	0.559185	0.767143	0.115124
BP1788	3-oxoadipate CoA-transferase subunit A	0.745967	1.14292	0.541498	1.04856	1.68874	0.70624	0.466391	0.387403	0.633545	0.198223
BP1789	3-oxoadipate CoA-transferase subunit B	0.839213	0.952433	1.62449	1.6311	1.38718	2.19719	0.74888	0.100707	0.284392	0.546083
BP1790	putative exported protein (Pseudogene)	5.96774	4.38119	7.58097	4.19425	5.66933	6.35616	-0.102833	0.735295	0.879837	0.0555976
BP1792	transposase	44.1053	38.8593	68.7702	37.7482	26.7182	75.3323	-0.11231	0.771867	0.897995	0.0467262
BP1793	autotransporter (Pseudogene)	9.23134	9.71482	10.5592	9.67007	10.3737	9.69118	0.0228372	0.929449	0.97378	0.011539
BP1794	LexA repressor	207.379	203.059	185.734	321.21	317.121	267.586	0.602912	0.0165322	0.0849916	1.07062
BP1795	basal-body rod modification protein FlgD	1162.5	1284.83	1171.26	669.798	652.094	862.28	0.920017	0.00355781	0.0271292	1.56656
BP1796	excinuclease ABC subunit B	250.925	269.158	369.031	342.297	351.016	289.99	0.146224	0.581784	0.780965	0.107369
BP1797	low molecular weight protein-tyrosine-phosphatase	3245.14	2919.02	2712.09	1973.16	1928.66	1748.85	-0.651588	0.0241943	0.110431	0.956908
BP1798	hypothetical protein	208.684	202.297	180.048	1544.53	1964.67	1119.31	0.920431	0.00146879	0.0133923	1.87314
BP1799	[2Fe-2S] ferredoxin (Pseudogene)	379.791	371.258	366.594	1647.64	2002.12	1421.23	0.924988	0.00283425	0.0225457	1.64694
BP1800	LysR-family transcriptional regulator	133.248	146.103	105.051	327.268	368.205	298.033	0.926629	0.0015349	0.0137445	1.86187
BP1801	ABC transport protein inner membrane component	53.4299	60.9557	49.547	141.905	165.074	125.122	0.928541	0.00472798	0.0334769	1.47526
BP1802	putative ABC transport solute-binding protein	107.233	99.434	88.2641	270.18	338.954	309.922	0.928928	0.0031312	0.0245542	1.60987
BP1803	conserved hypothetical protein	149.287	139.627	98.8233	209.479	244.807	209.125	0.929894	0.000673313	0.00709272	2.14919
BP1804	ferredoxin, 2Fe-2S	51.565	66.8608	39.5293	48.5834	53.0746	54.2628	-0.020441	0.945661	0.977782	0.00975804
BP1805	conserved hypothetical protein	2.79738	2.47633	2.43674	3.61171	3.07592	2.23643	0.148162	0.672814	0.842676	0.0743392
BP1806	hypothetical protein	68.8155	63.813	89.8886	112.196	112.965	87.4953	0.492829	0.0672682	0.217852	0.661839
BP1807	transposase	73.944	61.3367	44.9443	64.4283	46.6212	36.646	-0.294317	0.3707	0.618794	0.208454
BP1808	probable enoyl-CoA hydratase	47.6487	39.2402	40.8831	40.7774	33.1716	37.3915	-0.202503	0.480976	0.707823	0.150075
BP1809	transposase	48.1149	36.9544	83.6614	91.3414	57.4774	158.786	0.871099	0.0264203	0.117674	0.92932
BP1810	transposase	45.504	35.4305	60.6478	39.0298	25.3311	70.7809	-0.0625636	0.868711	0.946837	0.0237247
BP1811	2-keto-3-deoxygluconate permease (Pseudogene)	80.005	82.8617	26.5334	114.177	138.899	79.4912	0.806578	0.0346789	0.142133	0.847304
BP1812	conserved hypothetical protein	58.7449	52.3838	30.8654	48.5834	60.7343	37.7054	0.0429948	0.895048	0.955344	0.0198401
BP1813	putative pyridoxal phosphate biosynthetic protein	33.8483	33.7161	14.0789	20.6217	23.8233	13.7324	-0.502579	0.164206	0.384506	0.415097
BP1814	probable GntR-family transcriptional regulator	17.2505	15.0484	19.7647	17.1265	15.3193	15.3411	-0.121131	0.648014	0.828446	0.0817359
BP1815	conserved hypothetical protein	60.9828	67.2418	128.606	136.896	127.62	107.898	0.541076	0.0809254	0.248103	0.605368
BP1816	aspartate 1-decarboxylase precursor	452.056	422.499	354.41	399.619	445.163	521.558	0.152591	0.562701	0.769316	0.113896
BP1817	CDP-6-deoxy-L-threo-D-glycero-4-hexulose-3-dehy drase reductase	462.22	438.691	465.959	499.349	497.213	488.365	0.119506	0.633142	0.817271	0.0876337
BP1818	D-amino acid dehydrogenase small subunit	303.888	275.444	380.673	386.57	376.95	290.696	0.135394	0.61013	0.801939	0.0958586
BP1819	glycerol-3-phosphate-binding periplasmic protein precursor	717.9	735.469	762.158	538.728	561.324	601.324	-0.380787	0.127584	0.333234	0.47725
BP1820	putative exported protein	24.0574	27.0491	12.9959	46.8358	48.4306	33.978	0.93246	0.00146123	0.0133549	1.87436
BP1821	conserved hypothetical protein (Pseudogene)	10.63	12.3816	8.93471	15.1459	16.7668	13.8894	0.509911	0.0571449	0.195679	0.708455
BP1822	hypothetical protein	1.95816	1.14292	2.16599	2.33014	1.92999	1.53019	0.0879927	0.825329	0.930511	0.0312787
BP1823	probable extracellular solute-binding protein	15.3856	10.8577	16.7864	16.8935	17.3096	16.5574	0.240505	0.381071	0.626902	0.2028
BP1824	probable inner membrane component of binding-protein-dependent transport system	6.24748	6.66703	7.58097	8.3885	9.52931	8.31794	0.376325	0.16349	0.383502	0.416232
BP1825	probable probable inner membrane component of binding-protein-dependent transport system	4.28931	2.66681	2.97824	4.31076	4.46309	3.33502	0.210081	0.516692	0.734926	0.133756
BP1826	probable ATP-binding component of ABC transporter	12.495	12.1911	18.4109	11.6507	9.95149	10.2797	-0.419419	0.128249	0.333575	0.476806
BP1827	putative amidase	14.9193	12.0007	16.7864	8.85453	11.8815	12.2023	-0.392325	0.154462	0.369296	0.432625
BP1828	putative lipoprotein (Pseudogene)	0.466229	0.761946	0.541498	0.699042	0.120624	0.431591	-0.55749	0.412611	0.656983	0.182446
BP1829	lipoprotein	0.186492	0	1.62449	0.699042	0.482497	0.470827	0.21724	0.762391	0.893965	0.0486794
BP1830	hypothetical protein	0.279738	0	0.270749	0.116507	0	0.117707	-1.23986	0.237102	0.47913	0.319547
BP1831	hypothetical protein	0	0	0	0	0	0	0	1	1	0
BP1832	putative general secretion pathway protein (Pseudogene)	4.00957	1.90487	10.0177	5.59233	6.57402	7.76864	0.389688	0.362512	0.61108	0.213902
BP1833	putative general secretion pathway protein	0	0	0.270749	0.233014	0.180936	0.235413	1.84755	0.125459	0.32995	0.481552
BP1834	putative fimbrial protein	0.0932459	0	1.083	0.116507	0.180936	0.196178	-0.65136	0.478686	0.707053	0.150548
BP1835	putative exported protein	0.186492	0.190487	0	0.466028	0.30156	0.274649	1.06036	0.23721	0.47913	0.319547
BP1836	alanyl-tRNA synthetase	1811.67	1828.1	2109.13	1337.27	1362.69	1504.45	-0.451297	0.103023	0.289033	0.539053
BP1837	conserved hypothetical protein	52.8704	58.6699	67.958	41.0104	33.1113	39.2748	-0.66022	0.0197696	0.0960212	1.01763
BP1838	putative exported protein	82.8024	64.9559	62.8137	43.4571	44.6309	64.2286	-0.467857	0.121381	0.323467	0.49017
BP1839	30S ribosomal protein S16	1312.44	1374.17	2226.1	1688.19	1604.9	2067.71	0.126161	0.683477	0.848257	0.0714724
BP1840	16S rRNA processing protein	122.152	114.101	235.01	174.061	153.615	158.865	0.0486321	0.87289	0.947121	0.0235945
BP1841	tRNA (guanine-N1)-methyltransferase	71.3331	75.2422	96.9281	55.6903	54.0999	55.793	-0.553488	0.0484956	0.177302	0.751286
BP1842	probable class-V aminotransferase	106.673	104.768	154.327	113.711	112.663	114.489	-0.0990104	0.702216	0.857139	0.0669486
BP1843	conserved hypothetical protein	91.5675	105.149	83.3907	131.303	122.434	87.7699	0.284108	0.282765	0.533768	0.272647
BP1844	transposase	72.825	68.1942	40.6123	73.3994	51.989	40.0203	-0.141905	0.675176	0.842915	0.0742163
BP1845	conserved hypothetical protein	85.5065	72.9564	56.3158	111.031	109.285	94.7146	0.547519	0.0412161	0.16001	0.795854
BP1846	conserved hypothetical protein	86.9052	91.0526	106.946	160.314	161.817	168.791	0.940528	0.000294647	0.00366272	2.4362
BP1847	thymidylate kinase	104.062	93.1479	124.544	127.692	118.935	94.95	0.0867667	0.737564	0.880612	0.0552154
BP1848	DNA polymerase III, delta' subunit	143.226	121.34	146.204	123.497	111.879	141.993	-0.121972	0.632227	0.816635	0.087972
BP1849	conserved hypothetical protein	188.823	181.534	178.694	197.13	201.261	153.097	0.00563987	0.981799	0.994403	0.00243769
BP1850	putative exported protein	141.641	124.388	84.4737	106.604	101.988	88.6723	-0.241556	0.372101	0.619527	0.20794
BP1851	TetR-family transcriptional regulator	33.4753	29.1444	12.9959	346.142	339.617	251.931	0.941106	0.00445772	0.0319205	1.49593
BP1852	anthranilate phosphoribosyltransferase	84.3875	90.2906	42.5076	375.036	378.519	297.484	0.944096	0.000545657	0.00601	2.22113
BP1853	hypothetical protein	26.9481	25.9062	12.1837	95.7687	105.667	75.1361	0.946475	0.000198146	0.00267843	2.57212
BP1855	conserved hypothetical protein	31.9833	31.8113	17.3279	100.662	100.178	72.0365	0.947773	0.00101837	0.00995392	2.00201
BP1856	putative exported protein	31.6104	28.573	17.8694	49.0494	49.6971	46.5726	0.948983	0.0016426	0.014632	1.8347
BP1857	glutamate dehydrogenase	2689.96	2627.19	2414	1748.07	1881.13	1566.17	-0.573495	0.0449895	0.168726	0.772818
BP1858	probable aldehyde dehydrogenase (Pseudogene)	15.3856	15.6199	11.913	7.92247	10.8562	10.5544	-0.549133	0.0424974	0.162829	0.788267
BP1859	N-carbamoyl-L-amino acid amidohydrolase	23.2182	24.3823	17.3279	17.7091	20.2045	23.5806	-0.082078	0.769676	0.896526	0.0474373
BP1860	acetolactate synthase large subunit	19.3019	16.3818	10.2885	18.1751	22.8583	20.0101	0.387694	0.189044	0.418265	0.378549
BP1861	transcriptional regulatory protein	6.62046	5.90508	1.89524	10.9517	13.4496	14.5956	0.951481	0.00348681	0.0266836	1.57376
BP1862	homogentisate 1,2-dioxygenase	10.8165	8.38141	2.97824	30.7578	41.9772	26.6409	0.956124	0.00228938	0.0190338	1.72047
BP1863	putative exported protein	2.79738	4.00022	1.35374	15.6119	23.0392	16.4789	0.95694	0.00135212	0.0125656	1.90082
BP1864	argininosuccinate synthase	21.3533	17.7153	8.12247	128.973	154.097	114.803	0.957967	0.00332806	0.0256812	1.59038
BP1865	ABC transporter ATP-binding protein	19.3019	21.144	6.76872	170.45	179.851	99.9329	0.96498	0.000279217	0.00350472	2.45535
BP1866	transposase	69.9344	66.0988	41.6953	61.5157	44.2691	33.5072	-0.358795	0.280848	0.532496	0.273684
BP1867	conserved hypothetical protein (Pseudogene)	27.9738	25.5252	25.9919	31.3404	32.9304	26.3663	0.185767	0.515262	0.733699	0.134482
BP1868	putative exported protein	1.77167	0.952433	3.24899	6.64089	6.09152	5.57145	0.96548	0.000555399	0.00608264	2.21591
BP1869	transposase (partial)	11.749	11.8102	10.2885	10.1361	7.41838	13.8109	-0.109604	0.715954	0.864962	0.063003
BP1870	putative exported protein	0	0	0.812247	1.16507	0.663433	0.667004	0.973079	9.84965e-05	0.00145339	2.83762
BP1871	hypothetical protein (Pseudogene)	1.0257	1.14292	0.812247	0.815548	1.02531	0.510062	-0.408718	0.43257	0.670804	0.173404
BP1874	putative amidase	70.5871	74.6707	84.7444	88.1957	92.8806	104.837	0.316663	0.218497	0.454633	0.342339
BP1875	conserved hypothetical protein	5.59475	7.61946	9.47621	7.57295	7.53901	7.21934	0.0214951	0.939898	0.976746	0.0102184
BP1876	regulatory protein BvgR	43.7323	39.4307	29.5116	26.7966	28.4673	26.5625	-0.467791	0.114485	0.312791	0.504745
BP1877	virulence sensor protein	320.206	355.257	158.93	315.85	331.355	297.445	0.17778	0.56377	0.769881	0.113576
BP1878	virulence factors transcription regulator	781.774	848.237	282.662	412.784	439.192	543.098	-0.45567	0.20455	0.437385	0.359136
BP1879	filamentous hemagglutinin/adhesin	215.958	229.917	206.581	260.509	423.934	295.993	0.587643	0.0309852	0.130347	0.8849
BP1880	fimbrial protein (pseudogene)	3.26361	3.42876	3.79048	2.56315	9.64993	7.37628	0.935116	0.0271944	0.120016	0.920762
BP1881	chaperone protein	1.11895	0.380973	0.270749	1.28158	2.47279	1.56942	1.32508	0.00957313	0.0572906	1.24192
BP1882	probable transcriptional regulator	3.72984	3.42876	1.62449	5.47583	7.23745	5.17909	0.975786	0.00431791	0.0314176	1.50283
BP1883	fimbrial adhesin	1.49193	0.761946	1.89524	1.28158	2.29186	1.41248	0.298305	0.502515	0.720862	0.142148
BP1884	hemolysin activator-like protein	6.80695	7.42898	7.58097	9.67007	12.6655	10.4759	0.60349	0.0276816	0.121408	0.915752
BP1885	conserved hypothetical protein (Pseudogene)	139.309	135.245	43.3198	91.8075	74.1838	115.117	-0.180465	0.630305	0.815531	0.0885596
BP1886	putative membrane protein	69.7479	62.4796	23.2844	35.4181	36.0666	64.7387	-0.195236	0.623003	0.810879	0.0910439
BP1887	putative exported protein	507.817	456.977	234.739	406.959	381.655	628.24	0.239499	0.469357	0.700321	0.154703
BP1888	putative membrane protein (Pseudogene)	0.839213	4.76216	1.62449	3.96124	3.0156	3.5312	0.591896	0.212518	0.447654	0.349058
BP1890	putative membrane protein	2.2379	2.8573	0.812247	2.21363	2.89498	2.9819	0.395435	0.287235	0.53782	0.269363
BP1891	LysR-family transcriptional regulator	11.003	10.4768	5.14423	15.3789	17.5508	21.7757	0.979549	0.000274811	0.0034608	2.46082
BP1892	putative ABC transport protein, inner membrane component	7.17993	6.85752	1.89524	16.6605	18.6967	16.6751	0.981494	0.00134825	0.0125598	1.90102
BP1893	D-alanine--D-alanine ligase B	43.4526	37.5259	28.9701	137.129	161.335	114.254	0.982217	0.000520772	0.00578536	2.23767
BP1894	conserved hypothetical protein	147.702	131.436	111.549	435.153	505.355	302.153	0.982235	0.000958388	0.00952475	2.02115
BP1895	5-oxoprolinase	1058.53	1072.25	365.782	1077.57	1229.16	947.068	0.381737	0.294258	0.543988	0.26441
BP1896	conserved hypothetical protein	113.76	105.53	88.5349	85.2831	85.5828	97.8142	-0.197792	0.437472	0.673559	0.171625
BP1897	transposase (Pseudogene)	48.5811	38.8593	70.9362	44.3891	26.5373	80.9822	-0.0556544	0.887949	0.952177	0.0212821
BP1898	putative membrane protein	24.7102	25.5252	28.1579	37.8648	35.5238	27.5826	0.365686	0.215342	0.450989	0.345834
BP1899	putative transcriptional regulator	70.3074	63.6225	72.29	94.8366	89.3825	80.5113	0.359867	0.17386	0.397248	0.400938
BP1900	putative exported protein	61.449	56.0031	61.1893	74.2149	73.4601	70.1924	0.285943	0.296165	0.545485	0.263217
BP1901	probable methyltransferase	46.0635	50.4789	58.7525	49.632	54.4618	56.8523	0.0557781	0.84464	0.938082	0.0277592
BP1902	inositol-1-monophosphatase	259.41	256.966	264.792	363.036	336.3	296.385	0.349921	0.16179	0.381249	0.418792
BP1903	putative membrane protein	140.242	134.103	222.285	149.478	150.78	155.687	-0.120928	0.657136	0.834589	0.0785273
BP1904	bacitracin resistance protein	58.1854	60.5747	66.875	41.826	38.4791	44.4146	-0.571745	0.0412234	0.16001	0.795854
BP1905	UDP-2,3-diacylglucosamine hydrolase	195.91	183.629	281.308	240.121	221.587	210.538	0.02586	0.922243	0.969383	0.0135046
BP1906	peptidyl-prolyl cis-trans isomerase B	763.497	800.996	849.61	572.049	601.854	769.252	-0.312807	0.230542	0.470098	0.327812
BP1907	putative exported protein	439.375	471.835	354.41	300.238	346.493	320.358	-0.388392	0.134857	0.341201	0.466989
BP1908	cysteinyl-tRNA synthetase	407.485	351.829	558.555	476.047	505.174	532.662	0.20071	0.460843	0.694859	0.158104
BP1909	DNA-3-methyladenine glycosylase	141.92	127.245	134.291	96.5842	94.3884	99.5406	-0.474145	0.0509151	0.182106	0.739676
BP1910	acetyl-coenzyme A carboxylase carboxyl transferase subunit alpha	452.709	435.262	455.67	326.918	312.055	370.462	-0.412464	0.102949	0.289033	0.539053
BP1911	transposase	35.4334	28.192	50.63	27.7286	22.3155	49.5937	-0.190174	0.602416	0.797111	0.0984811
BP1912	probable oxidoreductase	10.0706	13.9055	14.0789	6.7574	7.35807	7.25858	0.983453	0.000484798	0.00546423	2.26247
BP1913	aspartokinase	544.183	541.744	1019.91	734.343	721.935	801.425	0.101099	0.736718	0.880215	0.0554111
BP1914	transposase for IS1663	96.4163	100.386	62.0015	83.5355	87.7541	65.4449	-0.132423	0.644334	0.825653	0.0832025
BP1915	putative cold shock-like protein	3.72984	3.61924	2.97824	760.324	757.701	312.55	0.986319	0.00384313	0.0289621	1.53817
BP1916	ubiE/COQ5 methyltransferase family protein	3.63659	2.28584	0.812247	313.171	337.567	124.926	0.988349	0.00652372	0.0428557	1.36799
BP1917	BolA-like protein	5.03528	3.61924	2.70749	232.781	263.986	110.409	0.989591	0.00307527	0.0241646	1.61682
BP1918	putative ABC-2 type transporter protein	2.14466	2.8573	0.270749	85.5161	101.204	51.8694	0.996175	0.00182692	0.0159433	1.79742
BP1919	putative zinc-binding dehydrogenase	7.83266	6.85752	1.35374	105.206	137.753	70.7809	0.996778	0.00266174	0.021573	1.66609
BP1920	conserved hypothetical protein	24.4304	24.7633	12.7252	115.924	191.611	128.536	0.998891	0.00330238	0.0256344	1.59118
BP1921	conserved hypothetical protein	4.56905	3.42876	2.43674	9.20405	15.1383	10.3582	1.00211	0.00154775	0.0138189	1.85953
BP1922	putative fatty-acyl-CoA racemase	7.55292	8.38141	4.87348	11.4177	19.0586	14.7526	1.00259	0.000774888	0.00796733	2.09869
BP1923	probable LysR-family transcriptional regulator	6.15423	9.33384	8.66396	13.3983	15.9827	12.163	1.00454	0.000516463	0.00575403	2.24003
BP1924	probable TetR-family transcriptional regulator	42.3336	39.6212	66.6042	77.5936	67.5495	61.3252	0.479605	0.120902	0.323018	0.490773
BP1925	conserved hypothetical protein	60.7963	63.6225	41.4246	100.429	87.5128	102.522	1.00693	0.00133135	0.0124625	1.9044
BP1926	putative extracellular solute-binding protein	47.0892	47.6216	35.7389	36.0006	37.695	38.0977	-0.2261	0.430644	0.669698	0.174121
BP1927	conserved hypothetical protein (Pseudogene)	14.1734	8.5719	11.3715	11.8837	12.0021	12.7123	0.0846777	0.759631	0.89154	0.049859
BP1928	putative ABC transporter, permease protein	3.4501	2.09535	2.43674	4.07774	3.25685	2.82496	0.252572	0.461543	0.695566	0.157662
BP1929	putative ABC transporter, permease protein	1.95816	2.09535	2.70749	3.14569	2.95529	3.06037	0.485406	0.155132	0.37044	0.431282
BP1930	probable ATP-binding component of ABC transporter	8.39213	7.80995	8.12247	5.82535	4.52341	6.43463	-0.535629	0.0555413	0.193078	0.714267
BP1931	probable NADH-dependent flavin oxidoreductase	4.84879	6.66703	5.14423	4.66028	5.30746	5.61068	-0.0707245	0.805066	0.919402	0.0364944
BP1932	probable transcriptional regulator (pseudogene)	9.1381	8.19092	12.7252	10.3691	9.71024	12.6338	0.149225	0.597131	0.793574	0.100413
BP1933	putative pimeloyl-CoA synthetase	12.2152	8.19092	12.4544	15.7284	16.5858	13.7324	0.481794	0.0816842	0.249637	0.602691
BP1934	putative exported protein	2.61089	4.1907	1.35374	1.51459	1.62843	1.80484	-0.734203	0.0551387	0.192215	0.716213
BP1935	conserved hypothetical protein	0.932459	0.190487	0	0.582535	0.542809	0.549298	0.119966	0.852921	0.941507	0.0261763
BP1936	conserved hypothetical protein	0.186492	0	0	0	0.30156	0.745475	1.96244	0.0527323	0.186583	0.729128
BP1937	hypothetical protein	0.372984	0.761946	0.541498	0.932055	0.603121	0.549298	0.325299	0.596109	0.793034	0.100708
BP1938	hypothetical protein	1.11895	1.14292	1.083	0.932055	1.5078	1.41248	0.246642	0.584708	0.782445	0.106546
BP1939	putative cytidylyltransferase	12.7747	15.2389	3.51974	116.507	148.307	56.7738	1.01166	0.000249151	0.0032033	2.4944
BP1940	putative membrane protein	81.9631	73.7183	25.1796	293.131	372.729	178.483	1.01367	0.00131961	0.0123825	1.90719
BP1941	putative membrane protein	3.26361	3.42876	4.06123	4.19425	3.13623	3.17808	-0.0322858	0.918524	0.967757	0.0142338
BP1942	putative glycosyl transferase	5.40826	6.28606	3.24899	2.33014	3.4981	3.45273	-0.68939	0.0304478	0.128787	0.890129
BP1943	putative hemin storage protein	7.64616	7.61946	4.87348	4.42726	5.24715	5.17909	-0.462555	0.102459	0.288708	0.539541
BP1944	putative hemin storage protein	12.2152	8.00044	6.76872	9.78658	8.44369	8.74953	-0.0476314	0.870079	0.946837	0.0237247
BP1945	putative membrane protein	82.0564	64.9559	36.5511	47.5348	45.415	37.4699	-0.500492	0.133287	0.339282	0.469439
BP1946	MarR-family transcriptional regulator	26.2953	31.8113	36.8219	39.3793	36.1872	44.6501	0.348267	0.239725	0.48196	0.316989
BP1947	transposase	44.5715	41.1451	67.4165	38.3308	29.191	84.5526	-0.00443262	0.990998	0.99667	0.00144881
BP1948	branched-chain amino acid-binding protein	89.1431	101.148	59.5648	58.137	57.779	72.5073	-0.408823	0.166269	0.387558	0.411664
BP1949	putative permease component of branched-chain amino acid transport system	24.1507	20.1916	18.1402	17.7091	13.5702	13.2616	-0.506455	0.0660956	0.215089	0.667382
BP1950	putative iron uptake protein (Pseudogene)	15.1058	18.8582	15.1619	9.32055	8.02151	9.84812	1.01487	0.00506501	0.035092	1.45479
BP1951	putative ATP-binding component of ABC transporter	10.4435	12.1911	10.83	9.43706	6.63433	7.21934	-0.534381	0.0509199	0.182106	0.739676
BP1952	putative cytochrome (Pseudogene)	4.84879	5.52411	5.14423	4.54377	2.71404	4.90444	-0.344518	0.287062	0.53782	0.269363
BP1953	probable oxidoreductase	3.35685	1.90487	1.35374	2.79617	2.77436	2.35413	0.115569	0.752655	0.888597	0.0512954
BP1954	putative monooxygenase	27.694	28.573	12.4544	27.7286	25.3914	29.2305	0.247366	0.462031	0.695566	0.157662
BP1955	maleate cis-trans isomerase	4.75554	7.80995	4.60273	10.8351	10.1927	5.2968	0.605347	0.0897754	0.264335	0.577846
BP1956	probable alpha/beta hydrolase (Pseudogene)	3.26361	3.23827	3.24899	6.05836	6.57402	2.62878	0.621703	0.112141	0.30791	0.511576
BP1957	conserved hypothetical protein	14.6396	17.7153	20.3062	21.5538	19.2396	11.653	-0.00321964	0.99169	0.996847	0.00137169
BP1958	putative isochorismatase	7.64616	7.048	8.66396	7.33994	8.20244	6.94469	-0.0458664	0.863633	0.944753	0.0246818
BP1959	transposase for IS1663	67.3235	65.7179	91.5131	59.6515	65.7402	105.661	0.0455529	0.88307	0.95164	0.0215272
BP1960	probable aldehyde dehydrogenase (Pseudogene)	2.42439	1.52389	4.87348	3.96124	3.43779	2.55031	0.230412	0.548265	0.759984	0.119196
BP1961	putative flavocytochrome	43.5458	39.2402	28.9701	48.9329	40.9519	36.6852	0.170955	0.571139	0.774389	0.111041
BP1962	putative cytochrome C oxidase subunit	41.8674	36.9544	11.3715	58.9525	57.9599	85.2981	1.01808	0.000112248	0.0016314	2.78744
BP1963	putative transcriptional regulator (Pseudogene)	32.0766	32.7637	28.1579	28.0782	23.8233	25.4246	-0.270605	0.339863	0.589168	0.22976
BP1965	putative exported protein	6.43397	6.28606	11.1007	9.20405	7.41838	7.65093	0.0607332	0.838755	0.935848	0.0287946
BP1966	putative sulfatase (Pseudogene)	2.98387	4.38119	3.24899	3.49521	4.52341	3.72738	0.176536	0.576036	0.777419	0.109345
BP1968	fusion between a transposase and a C-terminal portion of a regulatory protein (Pseudogene)	49.7933	39.0497	69.041	40.8939	29.4323	68.2699	-0.183116	0.60893	0.801267	0.0962228
BP1969	putative LuxR-family transcriptional regulator	4.28931	5.7146	4.06123	4.66028	3.43779	4.90444	-0.111384	0.717506	0.865652	0.0626565
BP1970	phosphoglucomutase	3.54334	5.90508	3.24899	4.31076	4.70434	3.45273	-0.0305506	0.924361	0.970461	0.0130218
BP1971	putative glucose-6-phosphate isomerase	2.79738	1.33341	2.97824	3.96124	2.11092	2.35413	0.185648	0.635068	0.818937	0.0867496
BP1972	serine acetyltransferase	158.425	156.389	156.222	219.499	243.962	239.886	0.578477	0.0155378	0.081122	1.09086
BP1973	putative membrane protein	37.4849	35.8115	35.7389	48.0009	43.485	43.3945	0.304905	0.274872	0.526328	0.278744
BP1974	putative Sir2-like regulatory protein	22.0993	17.7153	30.3239	19.6897	18.4555	26.0916	-0.114948	0.703472	0.857384	0.0668244
BP1975	putative acyl-CoA transferase	15.3856	23.6203	45.7566	55.3408	56.633	62.3845	1.02224	0.000459029	0.00523482	2.2811
BP1976	succinate-semialdehyde dehydrogenase [NADP+]	555.279	551.459	783.006	543.155	559.334	558.636	-0.185529	0.480108	0.707582	0.150223
BP1977	4-aminobutyrate aminotransferase	312.933	303.826	268.041	257.247	264.71	258.091	-0.182256	0.458969	0.693385	0.159026
BP1978	probable GntR-family transcriptional regulator (Pseudogene)	1882.08	1864.67	1835.68	1853.04	1867.74	1694.5	-0.0438767	0.873828	0.94738	0.0234759
BP1979	conserved hypothetical protein	25.4561	24.1918	26.5334	29.1267	31.4829	29.5836	0.244891	0.383088	0.629149	0.201247
BP1980	probable ATP-dependent DNA helicase	60.0504	51.6219	70.3947	76.5451	77.501	73.5274	0.323567	0.245706	0.490166	0.309657
BP1981	putative magnesium transporter (Pseudogene)	41.2147	37.1449	40.3416	41.593	38.5997	42.9237	0.0521636	0.852401	0.941269	0.0262863
BP1982	putative nuclease	5.78125	10.2863	11.6422	12.3497	11.6402	11.6922	0.406443	0.182503	0.407366	0.390015
BP1983	putative extracellular solute-binding protein	173.251	158.294	144.309	221.829	217.666	217.169	0.463398	0.0549604	0.192187	0.716277
BP1984	putative oligopeptide transport system permease protein	40.562	38.4783	32.2191	52.3116	49.3956	56.2638	0.50162	0.0748016	0.235491	0.628025
BP1985	putative oligopeptide transport integral membrane protein	65.0856	67.4322	49.8178	55.4573	61.5183	65.8373	0.00191136	0.994688	0.998822	0.000511892
BP1986	putative ABC transporter, ATP-binding protein	100.706	97.7196	100.448	80.7393	80.0944	88.5154	-0.260988	0.293086	0.543391	0.264887
BP1987	probable MarR-family transcriptional regulator	1.30544	2.09535	4.06123	3.26219	1.80936	5.49298	0.62074	0.196912	0.427676	0.368885
BP1988	putative membrane protein (Pseudogene)	7.64616	7.80995	10.83	9.67007	10.4943	18.0876	0.573038	0.0780776	0.243034	0.614333
BP1989	putative 3-oxoacyl-CoA or-ACP reductase	50.9123	60.5747	32.4899	97.7493	101.143	108.839	1.0233	0.000165479	0.00231791	2.6349
BP1990	conserved hypothetical protein (pseudogene)	11.749	10.8577	11.3715	136.08	117.669	176.521	1.03501	0.00171503	0.0151377	1.81994
BP1991	putative sugar transport protein	51.8447	60.7652	79.6002	140.041	132.325	221.995	1.03857	0.000228553	0.0029952	2.52357
BP1992	putative integral membrane transport protein	13.2409	12.0007	10.2885	41.2435	36.6697	58.6179	1.04864	0.000853352	0.00862358	2.06431
BP1993	conserved hypothetical protein	3.54334	6.28606	5.41498	12.4662	12.4243	25.5031	1.05017	0.000113198	0.00163904	2.78541
BP1994	CTP synthase	11.376	8.19092	7.58097	19.2236	19.5411	28.9558	1.05031	3.85466e-05	0.000642332	3.19224
BP1995	putative membrane protein	31.7036	30.6683	23.2844	33.787	43.1231	79.3343	0.865576	0.015223	0.0800833	1.09646
BP1996	putative type II secretion system protein	38.4173	33.1447	27.8871	30.2918	35.2826	70.0747	0.446932	0.212057	0.447495	0.349211
BP1997	conserved hypothetical protein	38.7903	34.6686	43.3198	25.981	25.9342	51.7517	-0.166368	0.626398	0.812958	0.0899316
BP1998	bacterial type II secretion system protein (pseudogene)	70.0277	88.5763	65.5212	37.7482	35.5841	59.8342	-0.748838	0.0175701	0.0894939	1.04821
BP1999	putative membrane protein	15.7586	13.5245	15.4327	6.40788	5.60902	12.32	-0.861015	0.00965192	0.0575759	1.23976
BP2000	putative membrane protein	11.0963	8.00044	10.0177	7.92247	4.10122	10.0443	-0.402926	0.245861	0.490166	0.309657
BP2001	putative lipoprotein	29.9319	22.4774	32.4899	15.2624	13.329	31.31	-0.495302	0.167799	0.389851	0.409101
BP2002	putative exported protein (pseudogene)	4.10282	2.28584	5.68573	2.09712	1.9903	4.04126	-0.507388	0.201275	0.433983	0.362528
BP2003	putative exported protein	51.938	49.717	64.709	31.6899	25.3914	52.6149	-0.595703	0.071149	0.226862	0.644239
BP2004	putative response regulator	36.6456	38.8593	64.709	30.1753	29.0101	53.5565	-0.305642	0.383738	0.629387	0.201082
BP2005	putative lipoprotein	154.788	154.294	268.041	234.994	212.6	269.941	0.316408	0.269674	0.520498	0.283581
BP2006	conserved hypothetical protein	336.151	345.543	132.125	353.016	404.875	298.857	0.375417	0.26958	0.520498	0.283581
BP2007	putative ECF-family RNA polymerase sigma factor	78.513	78.29	29.2409	66.7585	79.8532	72.5858	0.231259	0.517413	0.73494	0.133748
BP2008	putative exported protein	10.5368	11.6197	6.22722	12.5827	14.5955	9.02418	0.322308	0.30042	0.550177	0.259497
BP2009	putative cytochrome c	2.89062	2.09535	2.43674	3.02918	2.47279	2.15796	-0.026032	0.94025	0.976746	0.0102184
BP2010	putative elongation factor P	264.539	270.11	594.835	482.688	490.699	537.135	0.420652	0.201867	0.434425	0.362085
BP2011	conserved hypothetical protein	51.192	37.7163	76.6219	38.9133	36.8507	37.5092	-0.542933	0.0859458	0.256775	0.590448
BP2012	conserved hypothetical protein	485.811	446.31	546.101	500.98	524.112	460.194	0.0070426	0.977859	0.993013	0.00304491
BP2013	conserved hypothetical protein	10.8165	8.00044	11.913	15.1459	15.5002	15.8119	0.600774	0.0261739	0.117252	0.930881
BP2014	putative aconitate hydratase	1691.29	1671.9	1766.1	1766.36	1792.72	1568.91	-0.000365416	0.998941	1	0
BP2015	putative lipoprotein	22.5655	22.8584	29.5116	39.4958	35.5238	29.4267	0.48329	0.106546	0.296653	0.527752
BP2016	putative isocitrate lyase	13.8936	13.9055	13.5374	22.8354	22.0139	42.0997	1.05304	0.000319554	0.00394696	2.40374
BP2017	putative haloacid-type dehydrogenase	116.651	121.53	123.732	127.925	123.278	101.973	-0.0355022	0.88567	0.95164	0.0215272
BP2018	transposase	70.9601	67.8132	33.8436	66.7585	47.345	34.3703	-0.224969	0.531546	0.746118	0.127193
BP2019	putative lipoprotein	16.691	15.8104	35.1974	20.6217	19.4808	20.0886	-0.151598	0.648764	0.828446	0.0817359
BP2020	hypothetical protein	125.416	116.959	158.388	105.439	124.243	149.017	-0.0792785	0.766645	0.895964	0.0477096
BP2021	putative aconitate hydratase	2665.9	2674.24	2024.39	3702.94	3847.91	3078.46	0.529302	0.0794862	0.245638	0.609704
BP2022	putative exonuclease	96.0433	99.2435	95.3036	144.469	142.819	110.801	0.453327	0.0711803	0.226862	0.644239
BP2023	conserved hypothetical protein	18.5559	17.5248	22.4722	21.0878	22.4964	20.481	0.137044	0.607947	0.800923	0.0964094
BP2024	conserved hypothetical protein	12.6814	17.9057	28.9701	25.282	22.0742	26.4055	0.330892	0.30989	0.556967	0.254171
BP2025	conserved hypothetical protein	110.217	111.625	120.213	116.39	109.768	123.906	0.0342727	0.888105	0.952177	0.0212821
BP2026	putative integral membrane protein	14.5464	18.2867	27.6164	28.8937	30.0354	17.4991	0.351166	0.294347	0.543988	0.26441
BP2027	putative integral membrane protein	6.9002	8.00044	10.5592	12.6993	10.4943	8.20023	0.319181	0.283935	0.534677	0.271908
BP2028	putative exported protein	2.70413	2.47633	5.14423	2.67966	3.0156	4.04126	0.0205157	0.953428	0.981612	0.00806009
BP2029	transposase	79.259	75.2422	45.7566	75.9625	52.7731	43.473	-0.224093	0.497053	0.716685	0.144671
BP2029A	putative membrane protein (pseudogene)	10.4435	7.23849	5.68573	13.8643	13.0877	6.59157	0.475639	0.177841	0.401728	0.396068
BP2030	putative LysR-family transcriptional activator	51.192	53.7172	12.7252	109.866	100.239	52.4579	1.15036	0.011309	0.0641479	1.19282
BP2031	two-component response regulatory protein	10.1638	7.80995	6.22722	21.5538	25.5723	16.8321	1.0568	0.00455585	0.0324363	1.48897
BP2032	putative transmembrane transport protein (pseudogene)	2.2379	2.47633	2.97824	4.54377	2.77436	1.72636	0.204928	0.617941	0.806536	0.0933763
BP2034	putative LysR-family transcriptional regulator	146.676	139.436	69.5825	161.828	161.274	80.1582	0.177659	0.6101	0.801939	0.0958586
BP2036	conserved hypothetical protein	8.67187	7.23849	8.39322	6.99042	5.78996	9.33806	-0.130212	0.656257	0.833747	0.0789659
BP2037	conserved hypothetical protein	57.626	61.3367	53.3375	42.525	40.59	46.2195	-0.414138	0.134467	0.341109	0.467107
BP2038	putative hydroxlacyl-CoA dehydrogenase	36.3659	32.9542	18.4109	24.9325	29.0101	20.324	-0.252224	0.441998	0.67642	0.169783
BP2039	putative amidase	48.7676	48.3836	72.0192	96.0017	86.4875	84.3564	0.661937	0.02085	0.0996368	1.00158
[truncated: 1,808 more rows]

## Sheet: Low vs High aeration Bp-crpHKO
Total RNAseq results
locus Tag	Gene product	Bp-crpHKO 1_High_RPKM	Bp-crpHKO 2_High_RPKM	Bp-crpHKO 3_High_RPKM	Bp-crpHKO 1_Low_RPKM	Bp-crpHKO 2_Low_RPKM	Bp-crpHKO 3_Low_RPKM	log2FC	p-Value	FDR	- log10FDR
BP0001	glucose inhibited division protein A	943.738	979.869	832.932	1642.75	1528.86	1602.33	0.792153	4.40724e-12	2.53171e-11	10.5966
BP0002	glucose inhibited division protein B	201.591	200.739	178.591	274.318	280.592	262.944	0.492758	3.59794e-06	1.21376e-05	4.91587
BP0003	ParA family protein	281.62	281.132	271.063	383.781	388.039	313.865	0.380786	0.000853625	0.00202463	2.69366
BP0004	Putative acetyltransferase, GnaT family	124.117	123.701	115.051	180.231	156.1	162.115	0.457491	7.99461e-05	0.000225496	3.64686
BP0005	probable chromosome partitioning protein ParB	383.134	389.525	439.669	452.412	462.044	405.569	0.123243	0.262555	0.335549	0.474244
BP0006	L-asparaginase II precursor (pseudogene)	103.111	104.708	106.882	124.227	121.687	112.771	0.18922	0.102038	0.149086	0.826564
BP0007	elongation factor Tu	5141.12	5333.49	5830.29	2189.66	2114.1	1826.86	-1.41116	1.24925e-26	1.66538e-25	24.7785
BP0008	preprotein translocase SecE subunit	369.556	443.803	279.573	154.47	136.143	172.93	-1.23804	2.51598e-15	1.80795e-14	13.7428
BP0009	transcription antitermination protein NusG	1551.3	1675.82	1206.79	579.286	609.406	573.542	-1.33131	9.03387e-24	1.04566e-22	21.9806
BP0010	50S ribosomal protein L11	1395.4	1522.73	1597.33	606.576	563.774	469.559	-1.46107	4.32257e-31	6.82083e-30	29.1662
BP0011	50S ribosomal protein L1	1568.56	1611.88	1927.96	712.373	702.398	551.574	-1.37717	5.61453e-24	6.5775e-23	22.1819
BP0013	50S ribosomal protein L10	2567.8	2666.09	3070.65	1023.35	1037.15	889.097	-1.49329	2.23882e-31	3.63667e-30	29.4393
BP0014	50S ribosomal protein L7/L12	1166.09	1198.13	1416.81	488.458	453.737	423.143	-1.46926	6.77422e-35	1.26517e-33	32.8978
BP0015	chemotaxis protein CheZ	5765.62	5680.36	6061.99	2001.18	1980.11	1735.95	-1.61459	2.83064e-36	5.49913e-35	34.2597
BP0016	probable ABC transporter, ATP-binding component	5612.35	5869.72	6037.82	2016.35	1793.59	1797.12	-1.64365	4.02997e-38	8.65547e-37	36.0627
BP0017	putative lipoprotein	15.8142	19.4844	12.7079	20.5688	16.2897	27.4886	0.415818	0.0557809	0.0883808	1.05364
BP0018	putative membrane protein	141.928	156.858	137.971	143.778	120.393	138.682	-0.116977	0.333993	0.410777	0.386394
BP0019	probable two-component sensor protein (Pseudogene)	15.7343	16.6191	14.1829	29.3258	25.783	29.4037	0.856281	1.32136e-07	5.19243e-07	6.28463
BP0020	putative peptidoglycan binding protein	27.9543	27.9986	26.0965	38.9992	33.6581	42.9227	0.492584	0.00316401	0.00676177	2.16994
BP0021	probable two-component response regulator (Pseudogene)	122.839	132.461	88.2742	206.401	157.179	218.894	0.759863	3.09813e-06	1.05435e-05	4.97702
BP0022	Two-component response regulator	18.2102	18.0108	17.7002	18.3286	21.8994	19.8278	0.153968	0.326001	0.402787	0.394925
BP0023	transposase	29.3121	37.4133	29.5004	17.9213	20.4969	31.8822	-0.455658	0.0340599	0.0571757	1.24279
BP0024	putative racemase (Pseudogene)	2.55582	2.78349	3.51735	3.5639	3.66787	5.18227	0.50177	0.0314951	0.0532633	1.27357
BP0025	conserved hypothetical protein	2.31621	1.80108	2.95004	2.95295	3.0206	4.95695	0.644837	0.0173211	0.0314974	1.50172
BP0026	putative thiolase	8.30643	9.74221	6.24046	13.2373	11.3273	10.8152	0.527115	0.00273349	0.00589385	2.2296
BP0027	MaoC family protein	2.55582	2.78349	2.38272	4.58216	3.23636	3.37974	0.531681	0.0249694	0.043522	1.36129
BP0028	putative transcriptional regulator	17.2518	16.3735	19.1752	25.8637	23.5175	23.2075	0.463649	0.00368161	0.00776492	2.10986
BP0029	putative enoyl-CoA hydratase	3.43439	4.2571	3.9712	4.78581	5.93332	4.95695	0.428106	0.0335086	0.0563481	1.24912
BP0030	conserved hypothetical protein	9.34473	5.81258	7.60202	7.73875	7.33575	8.33669	0.0386667	0.837555	0.870426	0.0602679
BP0031	transposase	68.0488	72.0432	61.1565	33.6025	42.0727	56.4417	-0.608937	0.00148122	0.00336648	2.47282
BP0032	probable transporter	26.0374	24.069	22.4657	30.955	31.8242	31.9949	0.38206	0.0132697	0.0249185	1.60348
BP0033	glycyl-tRNA synthetase alpha chain	358.694	311.423	360.358	193.062	245.963	164.819	-0.770782	5.41638e-08	2.2229e-07	6.65308
BP0034	glycyl-tRNA synthetase beta chain	595.906	590.181	732.63	392.844	400.661	316.682	-0.788897	7.35447e-10	3.5764e-09	8.44655
BP0035	putative haloacid dehalogenase-like hydrolase	130.826	132.134	138.652	87.061	90.8338	83.5922	-0.61845	1.23139e-07	4.86696e-07	6.31274
BP0036	probable acyltransferase	44.0081	45.5182	55.4834	32.1769	32.5793	26.9253	-0.658407	0.000189712	0.000499312	3.30163
BP0037	LysR-family transcriptional regulator	58.0651	57.7983	56.2776	42.9704	37.1102	31.8822	-0.61968	0.000228162	0.000595191	3.22534
BP0038	lactoylglutathione lyase	405.657	414.576	413.005	567.576	696.141	617.591	0.609249	2.78208e-08	1.18322e-07	6.92693
BP0039	peptide deformylase	228.826	214.983	255.292	296.109	345.427	249.988	0.351363	0.0072533	0.0143434	1.84335
BP0040	C-terminal region of a putative oxidoreductase (Pseudogene)	37.0594	35.5304	34.0389	18.125	17.0448	31.2063	-0.686074	0.00147558	0.00335711	2.47403
BP0041	transposase	72.9208	82.031	62.745	32.5842	43.3672	60.948	-0.671073	0.00136841	0.0031248	2.50518
BP0042	pyruvate dehydrogenase E1 component	20.207	17.7652	18.4945	21.7907	16.1818	24.2215	0.138087	0.448592	0.525851	0.279138
BP0043	putative exported protein	41.4523	44.6177	42.0948	48.9782	50.4872	43.2607	0.155298	0.334054	0.410777	0.386394
BP0044	transcriptional regulator	0.239608	0.409336	0	0.509128	0.107879	0.112658	0.0827876	0.917359	0.935507	0.0289528
BP0045	putative membrane protein	17.3317	15.8823	14.1829	17.0049	24.0569	19.8278	0.355887	0.0458945	0.0744871	1.12792
BP0046	probable malate/L-lactate dehydrogenase (Pseudogene)	50.797	43.0622	60.7027	44.4978	39.3757	47.6543	-0.230577	0.19509	0.261247	0.582949
BP0047	homoserine O-acetyltransferase	41.0529	39.9512	39.3716	44.5997	49.5163	43.824	0.196052	0.221089	0.290804	0.5364
BP0048	hypothetical protein	18.0505	15.8004	14.0694	20.2633	18.4472	18.5886	0.252351	0.123576	0.17678	0.752566
BP0049	transposase	67.9689	74.1718	63.5393	29.7331	41.6411	58.6948	-0.662681	0.00187598	0.00417773	2.37906
BP0050	putative integral membrane signal transducer protein	8.38629	9.41474	7.82894	8.14606	8.19878	5.6329	-0.223348	0.203701	0.271087	0.566891
BP0051	outer membrane porin protein precursor (Pseudogene)	430.736	411.711	415.728	341.422	364.414	275.899	-0.357808	0.0027212	0.00587719	2.23083
BP0053	putative aspartate/glutamate racemase	9.18499	11.6252	12.4809	11.71	11.2194	9.68859	-0.0182259	0.913583	0.933315	0.0299715
BP0054	glutamate/aspartate transport ATP-binding protein (pseudogene)	17.6512	19.4025	14.8636	18.3286	22.4388	21.1797	0.247999	0.144495	0.201667	0.695364
BP0055	glutamate/aspartate transport system permease protein	5.27139	3.92963	4.19813	9.87709	12.2982	10.1392	1.25933	2.15461e-12	1.26017e-11	10.8996
BP0056	glutamate/aspartate transport system permease protein	1.19804	1.55548	1.81541	2.95295	2.04969	2.70379	0.778097	0.00769715	0.0151436	1.81977
BP0057	amino-acid ABC transporter binding protein precursor	7.42786	7.20432	6.46739	7.43328	9.27756	7.54809	0.192026	0.248386	0.320001	0.494848
BP0058	transposase	32.0277	39.2963	30.0677	21.9944	24.4884	42.6974	-0.187777	0.422012	0.498776	0.302094
BP0059	regulatory protein (Pseudogene)	23.0024	25.3789	16.2252	15.0702	11.1115	23.9962	-0.36978	0.147579	0.205304	0.687602
BP0060	conserved hypothetical protein	72.9208	70.5696	66.9432	146.12	132.367	151.525	1.02991	8.58119e-17	6.84018e-16	15.1649
BP0061	putative DNA-binding protein	85.6999	94.1474	81.126	165.365	135.711	149.722	0.787677	3.74774e-10	1.8647e-09	8.72939
BP0062	hypothetical protein	86.9779	81.2123	57.4123	191.432	172.282	215.064	1.35614	2.71687e-18	2.38173e-17	16.6231
BP0063	conserved hypothetical protein	156.704	166.272	103.251	232.163	176.705	257.649	0.643549	0.000210694	0.000551859	3.25817
BP0063A	putative transposase (partial)	0.479217	0.90054	0.226926	1.52739	1.29454	1.68987	1.39717	0.000853632	0.00202463	2.69366
BP0064	conserved hypothetical protein	177.63	190.341	162.139	160.783	129.67	181.379	-0.168702	0.205718	0.273583	0.562911
BP0065	putative ferredoxin	22.7628	34.548	14.9771	23.5217	16.5054	32.2202	-0.00541486	0.984809	0.989159	0.00473388
BP0066	RNA polymerase sigma factor for flagellar operon	127.312	134.262	91.6781	108.953	100.327	106.011	-0.165825	0.258152	0.330341	0.481037
BP0067	methylaspartate ammonia-lyase	64.4547	66.5581	44.2506	69.547	57.3914	76.3821	0.21143	0.250194	0.321773	0.49245
BP0068	probable NADH-ubiquinone oxidoreductase chain 3	98.7187	115.76	68.5316	87.6719	68.8266	89.9011	-0.201628	0.277806	0.352593	0.452726
BP0069	putative membrane protein (Pseudogene)	273.393	285.635	199.241	181.963	155.669	205.601	-0.482074	0.000966271	0.00227088	2.64381
BP0070	putative hydroxylase beta subunit (Pseudogene)	57.9054	67.6224	35.4004	43.0723	33.5503	61.6239	-0.221711	0.37882	0.45652	0.34054
BP0071	transposase	69.2468	76.0547	66.4893	32.4824	41.2096	58.6948	-0.679347	0.000692782	0.00167289	2.77653
BP0072	transposase	60.1417	59.845	40.9601	81.3587	57.6072	88.3239	0.495337	0.0119944	0.022686	1.64424
BP0073	transposase (pseudogene)	56.8671	56.0791	51.3987	59.3644	52.429	63.9897	0.0958699	0.537655	0.60991	0.214734
BP0074	heat shock protein	175.154	205.405	196.064	1117.84	1012.98	962.099	2.42346	1.56753e-95	1.18825e-93	92.9251
BP0075	probable glutathione S-transferase	41.3724	42.4073	44.2506	35.2317	41.9648	34.3607	-0.197916	0.233862	0.304312	0.516681
BP0076	N-acetylmuramoyl-L-alanine amidase	40.0146	36.3491	28.9331	47.1453	55.5575	45.1759	0.486566	0.00724326	0.0143308	1.84373
BP0077	putative exported protein	20.5265	22.4316	20.9906	19.6524	16.8291	14.6455	-0.320964	0.055336	0.0879643	1.05569
BP0078	putative membrane protein	87.2973	103.153	66.0354	68.7323	73.1417	105.448	-0.0544655	0.779465	0.823472	0.0843512
BP0079	signal recognition particle protein	650.776	671.721	712.207	630.301	626.451	584.582	-0.14387	0.161743	0.222606	0.652463
BP0080	transposase	29.1524	40.2787	28.0254	18.4305	18.5551	28.5025	-0.576754	0.00667608	0.0133315	1.87512
BP0081	transposase for IS1002 (pseudogene)	65.5728	75.236	60.0219	41.5449	36.2472	52.8366	-0.621996	0.00051534	0.00127436	2.89471
BP0082	lipopolysaccharide biosynthesis protein	53.2729	52.9681	44.5909	64.3538	71.6314	65.229	0.413642	0.00743592	0.0146635	1.83376
BP0083	putative integral membrane protein (Pseudogene)	62.6177	53.3775	49.2429	51.6256	45.2011	49.9075	-0.172807	0.293203	0.369347	0.432566
BP0085	lipopolysaccharide biosynthesis protein	29.8712	30.7002	19.1752	34.7226	32.7951	35.9379	0.369247	0.053498	0.0853936	1.06857
BP0086	putative glycosyl transferase	220.28	210.563	181.541	188.887	208.529	196.588	-0.0449863	0.686313	0.744051	0.128397
BP0087	probable sugar transferase	43.9282	48.7929	31.5427	30.7514	29.6666	36.6138	-0.360497	0.0651224	0.100951	0.99589
BP0088	lipopolysaccharide biosynthesis protein	258.537	221.287	245.193	196.524	242.727	201.545	-0.178128	0.129752	0.183946	0.735311
BP0089	putative exported protein	74.8377	65.0026	69.3259	58.3461	66.1296	52.048	-0.244641	0.112487	0.162327	0.789608
BP0090	putative exported protein	405.977	398.53	424.919	277.679	283.397	267.112	-0.569704	2.69821e-08	1.15009e-07	6.93927
BP0091	putative exported protein	475.703	467.79	470.871	323.195	312.093	290.207	-0.611728	2.77006e-09	1.28406e-08	7.89142
BP0092	chemotaxis protein CheY (Pseudogene)	206.143	204.996	178.023	112.416	128.376	92.7175	-0.821175	1.21671e-09	5.81435e-09	8.2355
BP0093	probable oxidoreductase	646.064	635.863	614.969	330.832	385.127	274.435	-0.937499	8.94223e-14	5.70473e-13	12.2438
BP0094	probable heptosyltransferase	114.613	110.439	108.017	111.397	111.007	111.869	0.00477998	0.966647	0.976498	0.0103287
BP0095	3-deoxy-D-manno-octulosonic-acid transferase	51.2762	49.0385	54.4622	47.9599	56.3126	46.8657	-0.0334179	0.836051	0.869565	0.0606978
BP0096	putative exported protein	7.42786	9.33287	6.24046	9.06249	8.95393	7.66074	0.145713	0.410842	0.487662	0.311881
BP0097	Bvg accessory factor	54.9502	50.8396	48.6756	49.7928	63.8641	44.7252	0.0354881	0.839046	0.871044	0.0599599
BP0098	putative biotin protein ligase	97.1213	96.4397	102.003	112.416	107.555	80.0998	0.0227083	0.877148	0.903799	0.0439283
BP0099	putative integral membrane protein	80.1889	78.9201	70.2336	115.878	104.319	111.757	0.532175	5.4817e-05	0.000158982	3.79865
BP0100	probable ATP-binding component of ABC transporter	70.6046	63.2015	73.7509	73.2127	82.635	72.3264	0.137551	0.3389	0.415933	0.380977
BP0101	putative exported protein (Pseudogene)	55.9086	56.8159	63.3123	69.6488	67.4241	61.5113	0.175476	0.235176	0.305611	0.514832
BP0101A	putative exported protein	93.5272	79.9843	94.1743	77.2857	76.7017	58.0189	-0.335317	0.0309363	0.0525251	1.27963
BP0101B	conserved hypothetical protein	270.278	247.976	287.288	233.283	247.689	232.751	-0.174118	0.105544	0.153166	0.814838
BP0102	putative penicillin-binding protein precursor	1089.58	1039.55	1058.27	863.482	987.089	796.041	-0.268218	0.0191995	0.0343794	1.4637
BP0103	probable class IV aminotransferase	504.376	483.017	600.673	405.877	469.056	356.225	-0.366851	0.00405968	0.00848364	2.07142
BP0104	conserved hypothetical protein	109.98	102.989	89.8627	114.452	117.156	110.517	0.174531	0.163635	0.224889	0.648032
BP0105	lipoate-protein ligase B	60.9404	56.9796	60.4758	78.304	72.1708	75.4809	0.341268	0.0155629	0.0286505	1.54287
BP0106	lipoic acid synthetase	622.343	641.021	604.077	514.729	559.243	538.28	-0.212109	0.0371506	0.0618271	1.20882
BP0107	dTDP-4-dehydrorhamnose 3,5-epimerase	52.2346	51.6583	42.6621	64.5575	66.1296	66.2429	0.423799	0.0064561	0.0129189	1.88877
BP0108	dTDP-4-dehydrorhamnose reductase	65.7326	63.0378	64.22	51.2183	50.2714	49.2315	-0.356489	0.0154279	0.0284291	1.54624
BP0109	dTDP-glucose 4,6-dehydratase	176.352	174.623	150.338	186.647	184.472	183.069	0.143574	0.184156	0.248585	0.604525
BP0110	transposase	31.1491	43.6353	29.5004	21.2816	27.6169	39.543	-0.240676	0.297574	0.373392	0.427835
BP0111	putative membrane protein (pseudogene)	22.7628	22.9228	25.6426	32.686	33.8739	29.5164	0.432762	0.00582243	0.0117728	1.92912
BP0112	cystathionine beta-lyase	70.365	67.213	79.651	77.5912	93.7465	68.0454	0.141451	0.368998	0.446633	0.35005
BP0113	thiol:disulfide interchange protein DsbA precursor	351.665	356.859	337.552	493.855	549.642	484.429	0.5464	2.40616e-07	9.21012e-07	6.03573
BP0114	putative exported protein	117.089	115.924	104.953	109.361	118.235	112.207	0.00679528	0.953906	0.96627	0.0149017
BP0115	arginyl-tRNA synthetase	572.584	591.491	560.053	604.437	613.829	583.568	0.0635259	0.527611	0.60134	0.22088
BP0116	conserved hypothetical protein	376.664	377.572	347.424	547.924	434.967	541.885	0.468689	6.60624e-05	0.000188903	3.72376
BP0117	hypothetical protein	124.676	149.08	138.198	182.879	134.093	195.236	0.314263	0.0299275	0.051014	1.29231
BP0118	transposase for IS1663	75.9559	79.575	50.7179	78.2021	65.4823	88.8872	0.170727	0.357756	0.434795	0.361715
BP0119	inner membrane component of binding-protein-dependent transport system	14.8557	14.818	13.9559	21.4852	24.7042	25.348	0.709699	8.53197e-06	2.75101e-05	4.56051
BP0120	inner membrane component of binding-protein-dependent transport system	24.9193	22.7591	26.4369	49.5891	52.7526	45.7391	1.00039	2.45902e-09	1.14675e-08	7.94053
BP0121	probable extracellular solute-binding protein	120.204	111.34	149.09	305.884	348.879	247.51	1.2466	1.14832e-17	9.79673e-17	16.0089
BP0122	putative exported protein	45.7652	41.5886	46.066	155.59	167.32	127.078	1.75459	4.53474e-33	7.90939e-32	31.1019
BP0123	putative cAMP phosphodiesterase	22.2037	21.2855	18.381	14.7647	14.5636	14.9835	-0.486044	0.00240055	0.00524027	2.28065
BP0124	transposase	30.2705	42.571	29.6138	23.1144	23.6254	38.867	-0.261916	0.246464	0.31814	0.497381
BP0125	probable ABC transporter, ATP-binding protein (Pseudogene)	9.50447	9.4966	7.82894	13.3392	14.8872	12.7304	0.599376	0.000141548	0.000381076	3.41899
BP0126	ABC transporter, permease protein	4.95191	2.21042	3.40389	7.9424	11.3273	10.2519	1.47202	8.69109e-10	4.17907e-09	8.37892
BP0127	putative lysR-family transcriptional regulator	4.23308	5.40324	4.76544	14.9684	13.7006	10.7025	1.45203	1.75909e-15	1.28556e-14	13.8909
BP0128	probable periplasmic solute-binding protein	23.9608	21.3674	28.0254	60.9936	63.2169	52.1607	1.26938	1.13708e-12	6.77342e-12	11.1692
BP0129	probable LacI-family transcriptional regulator (Pseudogene)	37.0594	30.7821	27.7984	117.303	104.858	107.25	1.78041	1.7848e-29	2.69533e-28	27.5694
BP0130	amidase	45.1263	47.2374	48.3352	70.2597	58.4702	67.1442	0.477965	0.0019417	0.00430672	2.36585
BP0131	2-isopropylmalate synthase	2597.12	2670.59	2278.45	1139.02	1034.88	908.249	-1.2918	3.07575e-23	3.46672e-22	21.4601
BP0132	putative exported protein	138.174	159.887	118.228	153.96	94.5017	144.428	-0.0841153	0.624431	0.688156	0.162313
BP0133	RNA polymerase sigma-54 factor	118.686	120.672	117.548	141.64	134.74	133.162	0.198416	0.0731624	0.111444	0.952942
BP0134	phenylacetate-coenzyme A ligase	29.8712	26.9343	18.0406	60.5863	40.1308	54.1885	1.04427	1.74028e-06	6.02861e-06	5.21978
BP0135	putative transmembrane efflux protein	65.4131	72.2888	71.7086	411.172	322.126	400.387	2.43705	7.7112e-83	4.58639e-81	80.3385
BP0136	putative integral membrane protein (Pseudogene)	6.78891	8.7598	8.05587	16.6994	15.103	12.6177	0.916209	9.49857e-08	3.80139e-07	6.42006
BP0137	transposase	28.1939	38.5595	28.0254	20.2633	25.4594	32.4455	-0.281086	0.168555	0.230912	0.636553
BP0138	C-terminal region of an outer membrane porin (Pseudogene)	30.8296	24.6421	13.6156	10.9972	8.41453	18.1379	-0.88515	0.00317922	0.00679053	2.1681
BP0139	threonine dehydratase biosynthetic	183.061	167.419	169.287	175.955	211.118	151.75	0.0518883	0.682381	0.740412	0.130527
BP0140	conserved hypothetical protein (pseudogene)	14.9356	14.7361	14.8636	19.0414	20.8206	19.3772	0.41116	0.00754307	0.0148556	1.82811
BP0141	putative membrane protein	2665.88	2812.8	2603.07	1649.37	1505.55	1561.67	-0.776926	3.81694e-11	2.07835e-10	9.68228
BP0142	GntR family transcriptional regulator	32.1075	34.6299	27.9119	24.6418	21.0363	28.7278	-0.350295	0.0442743	0.07213	1.14188
BP0143	conserved hypothetical protein	0.319478	0.818673	0.226926	0.71278	0.323636	0.788606	0.355882	0.528437	0.601572	0.220712
BP0144	putative lipase	0.0798695	0.0818673	0	0.101826	0	0	-0.578616	0.676563	0.734511	0.134002
BP0145	putative enoyl-CoA hydratase/isomerase	0.559086	0.327469	0.680778	0.305477	1.07879	0.337974	0.162463	0.774965	0.819961	0.086207
BP0146	putative hydroxylase (Pseudogene)	2.71556	1.80108	2.38272	1.42556	0.863029	1.23924	-0.953984	0.00318913	0.00680545	2.16714
BP0148	putative exported protein	4.7123	4.33897	3.9712	4.98946	3.34424	3.94303	-0.0894957	0.66944	0.728619	0.1375
BP0149	probable transcriptional regulator	121.961	118.216	97.0108	145.102	115.646	142.062	0.255139	0.0600264	0.0942193	1.02586
BP0150	conserved hypothetical protein (Pseudogene)	101.115	88.7441	112.442	160.07	158.366	137.105	0.593194	4.03042e-06	1.35375e-05	4.86846
BP0151	conserved hypothetical protein	85.3006	78.1833	93.8339	140.01	153.296	121.22	0.689326	1.90464e-07	7.334e-07	6.13466
BP0152	putative membrane protein	35.1426	29.3085	37.2159	97.8545	116.725	87.7606	1.57415	7.56825e-21	7.3886e-20	19.1314
BP0153	putative gamma-glutamyltranspeptidase (pseudogene)	13.8174	13.0169	13.8425	160.783	152.756	155.355	3.52698	2.39148e-118	2.37063e-116	115.625
BP0154	conserved hypothetical protein (Pseudogene)	17.8908	19.3207	21.558	341.727	287.389	287.503	3.96793	1.3566e-174	3.74615e-172	171.426
BP0155	D-3-phosphoglycerate dehydrogenase	154.627	167.992	139.106	138.483	127.836	157.496	-0.124621	0.321549	0.398177	0.399923
BP0156	putative exported protein	48.5606	43.3078	54.0084	47.5526	55.7732	52.2733	0.0945561	0.566966	0.636622	0.196118
BP0157	two-component sensor kinase	15.0155	14.3268	9.87128	14.8666	13.9163	12.2797	0.0561565	0.760517	0.807736	0.0927306
BP0158	two-component response regulator	24.1206	27.9986	27.685	27.3911	30.7454	25.686	0.0724985	0.652581	0.713282	0.146739
BP0159	phosphate regulon sensor protein	28.1939	29.0629	27.0042	43.5814	41.749	39.0923	0.561405	0.000515547	0.00127436	2.89471
BP0160	phosphate regulon transcriptional regulatory protein	86.898	86.7793	82.9414	113.637	116.077	120.093	0.446259	0.000260219	0.000672015	3.17262
BP0161	ubiquinone/menaquinone biosynthesis methyltransferase	404.938	398.939	382.257	427.77	399.475	417.961	0.0699601	0.492467	0.566967	0.246442
BP0162	putative membrane protein	682.405	675.405	563.344	1063.77	1100.36	900.25	0.673375	3.47443e-08	1.46479e-07	6.83422
BP0163	conserved hypothetical protein	156.225	142.122	167.131	141.741	159.445	128.655	-0.114089	0.356855	0.434282	0.362228
BP0164	probable ubiquinone biosynthesis protein	207.022	194.107	192.433	184.508	189.758	155.017	-0.165348	0.144419	0.201633	0.695438
BP0165	conserved hypothetical protein (Pseudogene)	109.261	112.158	91.7915	82.6825	77.9962	101.054	-0.260547	0.075957	0.115474	0.937516
BP0166	transposase	26.5167	41.343	29.7273	18.9396	22.5466	32.3328	-0.405019	0.07079	0.108214	0.965715
BP0167	C-terminal region of a probable ABC transporter, ATP-binding protein (Pseudogene)	52.4742	48.7929	43.2294	32.5842	27.6169	47.429	-0.426861	0.0380632	0.0631826	1.1994
BP0168	putative membrane protein	14.3765	14.7361	14.8636	23.5217	21.4678	23.3202	0.635903	3.72746e-05	0.000110934	3.95493
BP0169	putative exported protein	60.7008	55.0148	68.6451	85.8391	85.2241	72.3264	0.402724	0.00778176	0.0152867	1.81569
BP0170	putative ATP-dependent RNA helicase	521.548	544.172	561.301	332.97	351.576	334.369	-0.675047	4.26968e-11	2.31509e-10	9.63543
BP0171	LysE family efflux protein	64.6943	62.3829	60.8162	50.7092	61.9223	51.0341	-0.199619	0.197894	0.264268	0.577955
BP0172	peptide chain release factor 3	470.271	441.674	473.708	350.891	390.628	326.483	-0.375497	0.000575106	0.00140719	2.85165
BP0173	putative exported protein	274.991	270.08	229.763	275.948	262.792	273.534	0.067336	0.544579	0.615597	0.210703
BP0174	bacterioferritin	232.899	223.498	217.622	238.272	265.274	243.003	0.147119	0.160982	0.221717	0.654202
BP0175	transposase	74.9974	81.5398	66.1489	32.686	40.7781	63.3138	-0.704857	0.000968052	0.00227369	2.64327
BP0176	two-component response regulator (Pseudogene)	5.99021	6.95872	7.0347	14.5611	12.6218	12.7304	1.00494	1.83965e-10	9.44502e-10	9.0248
BP0177	putative lipoprotein	242.324	258.455	258.355	196.524	185.875	199.292	-0.383909	0.000181738	0.00047959	3.31913
BP0178	putative lipoprotein	38.9763	37.1677	41.6409	41.6467	43.0436	36.2759	0.0400348	0.808586	0.847955	0.071627
BP0179	conserved hypothetical protein	16.6129	15.8823	15.6579	22.0962	20.6048	25.9113	0.508334	0.00183609	0.00410308	2.38689
BP0180	methionyl-tRNA synthetase	626.816	608.192	645.945	608.001	671.652	506.51	-0.0744572	0.528796	0.601804	0.220545
BP0181	putative exported protein	278.345	306.675	203.666	453.023	347.585	511.918	0.734063	6.29711e-06	2.05961e-05	4.68621
BP0182	putative iron sulfur binding protein	267.962	256.818	252.909	338.57	294.724	317.583	0.289942	0.00679861	0.0135621	1.86767
BP0183	putative exported protein	214.21	214.656	224.543	238.272	228.811	200.531	0.0315195	0.770775	0.816836	0.0878653
BP0184	putative exported protein	163.253	164.144	161.685	179.111	173.253	171.24	0.0983838	0.345974	0.422469	0.374205
BP0185	deoxycytidine triphosphate deaminase	277.786	263.94	257.788	281.344	315.976	266.661	0.111685	0.311397	0.387218	0.412044
BP0186	conseved hypothetical protein	45.286	49.366	48.1083	27.1875	30.8533	32.7835	-0.652779	8.83105e-05	0.000246327	3.60849
BP0187	putative lyase	14.7759	18.9932	13.0482	17.4122	17.9079	20.8417	0.255054	0.160537	0.221182	0.65525
BP0188	putative acetyltransferase (Pseudogene)	46.7236	51.7401	40.0524	54.2731	52.7526	61.6239	0.281495	0.0930992	0.137756	0.86089
BP0189	conserved hypothetical protein	965.462	1104.47	803.318	811.754	558.272	830.74	-0.384817	0.0144203	0.0267905	1.57202
BP0190	probable orn/arg/lys decarboxylase	1246.28	1221.54	1198.17	958.791	1076.2	834.796	-0.353253	0.00328501	0.00698177	2.15603
BP0191	putative exported protein	51.7554	52.3132	52.9872	39.8138	43.6908	41.1202	-0.333515	0.032492	0.0547816	1.26137
BP0192	transposase	70.1254	80.8849	65.1277	29.1221	40.1308	58.2442	-0.763113	0.000469789	0.00116798	2.93257
BP0193	superoxide dismutase [Mn]	2.55582	2.86535	3.29043	6.00772	4.09939	5.97087	0.89817	5.19468e-05	0.000151225	3.82038
BP0194	probable metal transporter	2.47595	1.39174	2.60965	6.00772	3.99151	3.4924	1.08114	8.30239e-05	0.000232756	3.6331
BP0195	glycine cleavage system T protein	384.891	385.431	356.16	398.953	405.624	362.308	0.0506428	0.631139	0.694164	0.158538
BP0196	3-isopropylmalate dehydratase large subunit (Pseudogene)	406.216	394.437	441.031	359.139	402.927	299.22	-0.226149	0.0658025	0.101879	0.991915
BP0197	putative amino-acid ABC transporter, ATP-binding protein	1042.86	991.576	1164.81	1004.82	1127.66	922.894	-0.066239	0.580261	0.649099	0.187689
BP0198	putative GntR-family transcriptional regulator	132.743	136.718	103.024	207.419	143.155	219.007	0.611529	0.000171327	0.000454599	3.34237
BP0199	conserved hypothetical protein	5.11165	6.22191	6.35393	7.43328	5.93332	9.9139	0.399385	0.0453667	0.0737543	1.13221
BP0200	putative exported protein	6.07008	5.97631	7.94241	10.8953	10.1406	8.44935	0.581367	0.000813673	0.00194057	2.71207
BP0201	probable enoyl-CoA hydratase (Pseudogene)	1.35778	0.90054	0.794241	1.73104	2.69697	2.36582	1.109	0.000857822	0.00203332	2.69179
BP0202	transposase	87.8564	97.5858	68.0778	46.5343	51.4581	78.41	-0.525141	0.00937158	0.0181243	1.74174
BP0202A	transposase (pseudogene)	2.23635	2.53789	1.81541	2.54564	2.26545	3.4924	0.306254	0.253174	0.325173	0.487885
BP0203	transposase	28.9127	41.9979	28.7061	23.929	20.6048	32.8961	-0.366116	0.0855091	0.12776	0.893607
BP0204	putative restriction endonuclease	404.858	404.916	429.344	270.653	267.215	278.04	-0.602643	3.89399e-09	1.78328e-08	7.74878
BP0205	putative exported protein	1066.1	1067.96	1144.5	1102.16	963.572	1083.32	-0.058059	0.602107	0.668478	0.174913
BP0206	thiamine biosynthesis protein	525.861	498.817	556.649	552.506	608.651	505.947	0.0764312	0.487241	0.562171	0.250132
BP0207	putative aldehyde dehydrogenase	47.6022	51.7401	56.0507	174.122	173.361	138.344	1.64635	4.4724e-32	7.35757e-31	30.1333
BP0208	putative inositol monophosphatase	241.845	247.239	241.676	582.443	567.549	493.78	1.16954	9.8345e-27	1.31558e-25	24.8809
BP0209	molybdopterin-guanine dinucleotide biosynthesis protein A	180.665	180.517	145.8	331.85	259.664	395.768	0.9606	1.41778e-10	7.387e-10	9.13153
BP0210	transposase	65.7326	71.2245	59.3411	35.5372	41.9648	58.3568	-0.532723	0.00530683	0.0108037	1.96643
BP0211	transposase	72.4416	77.7739	69.5528	31.2605	38.2969	58.9201	-0.775861	0.000190297	0.000500469	3.30062
BP0212	putative hydrolase	24.8394	23.9871	21.4445	35.028	33.8739	44.3873	0.685369	6.70958e-05	0.000191716	3.71734
BP0213	putative acetyltransferase	11.1817	11.6252	10.3251	9.87709	13.4848	11.1531	0.0528639	0.746466	0.796973	0.0985565
BP0214	probable LysR-familyt ranscriptional regulator	99.1979	97.0127	113.123	221.675	242.295	185.998	1.07249	9.49284e-17	7.52036e-16	15.1238
BP0215	phosphoenolpyruvate carboxylase	214.45	210.481	244.172	222.184	240.246	190.392	-0.0347247	0.769373	0.815573	0.0885371
BP0216	autotransporter subtilisin-like protease	1.43765	1.96481	2.49619	4.48033	3.66787	4.84429	1.16913	2.69692e-06	9.23498e-06	5.03456
BP0217	3-hydroxybutyryl-CoA dehydrogenase	368.757	367.175	353.551	1038.32	986.658	996.685	1.47153	1.11991e-46	3.13736e-45	44.5034
BP0218	putative exported protein	288.009	280.887	295.231	924.17	1018.91	843.808	1.68948	2.24287e-52	7.41104e-51	50.1301
BP0219	probable short-chain dehydrogenase	144.324	155.384	154.423	392.233	404.761	393.064	1.39006	2.73202e-39	6.07011e-38	37.2168
BP0220	probable transcriptional regulator	97.3609	103.644	92.4723	77.0821	64.1878	89.4505	-0.347859	0.0212863	0.0376971	1.42369
BP0221	3-oxoadipate CoA-transferase subunit A	178.828	157.595	141.375	175.649	160.092	178.676	0.105424	0.380793	0.457971	0.339162
BP0222	3-oxoadipate CoA-transferase subunit B	135.538	126.076	145.686	138.89	161.279	120.544	0.0475606	0.717585	0.773069	0.111782
BP0223	methylmuconolactone isomerase	105.987	113.632	111.421	98.4654	103.132	94.2947	-0.16166	0.181828	0.24613	0.608836
BP0224	conserved hypothetical protein	90.2525	90.1359	87.253	84.9226	100.435	83.1416	0.00433866	0.974595	0.981961	0.00790555
BP0225	3-oxoadipate enol-lactone hydrolase	79.7097	72.6981	82.828	88.9957	100.543	85.7327	0.227528	0.100637	0.147596	0.830924
BP0226	conserved hypothetical protein	147.439	136.636	133.886	169.234	188.68	167.86	0.330547	0.00356704	0.00754386	2.12241
BP0227	phosphate starvation-inducible protein precursor	162.694	179.862	161.685	152.637	148.657	176.197	-0.0792041	0.495425	0.569525	0.244487
BP0228	transposase	28.9127	39.9512	31.6562	18.9396	22.0072	34.6987	-0.41231	0.0641261	0.0996829	1.00138
BP0229	beta-D-hydroxybutyrate dehydrogenase	3.51426	2.04668	1.81541	4.07303	3.55999	4.281	0.657554	0.00961528	0.0185585	1.73146
BP0230	putative exported protein	36.5003	43.3897	29.0465	21.7907	21.2521	22.081	-0.74565	3.74941e-05	0.000111487	3.95278
BP0231	conserved hypothetical protein	64.854	74.7448	45.0448	63.1319	53.7236	58.3568	-0.0781144	0.675908	0.734354	0.134094
BP0232	probable oxidoreductase (Pseudogene)	19.4083	22.6772	17.8137	45.4143	41.1018	32.2202	0.984487	6.6023e-08	2.69246e-07	6.56985
BP0233	GntR family transcriptional regulator	213.89	212.446	227.153	150.498	140.566	142.85	-0.590185	1.55958e-08	6.80513e-08	7.16716
BP0234	putative solute-binding periplasmic protein	140.65	111.094	69.4393	96.0216	97.8459	119.981	-0.0352868	0.861741	0.890535	0.0503491
BP0235	putative membrane protein	3.83373	4.17523	3.63081	4.98946	4.42302	4.84429	0.285145	0.156253	0.216049	0.665447
BP0236	conserved hypothetical protein (Pseudogene)	8.14669	7.61366	10.3251	18.0231	18.8788	14.1949	0.983157	4.28556e-08	1.78534e-07	6.74828
BP0237	putative exported protein	18.2102	14.8998	16.5656	22.2998	20.7127	15.9974	0.24983	0.158426	0.218741	0.660069
BP0238	2-amino-4-hydroxy-6-hydroxymethyldihydropteridi ne pyrophosphokinase	32.5867	34.0568	37.7832	35.4353	25.783	26.8126	-0.243428	0.172573	0.235416	0.628164
BP0239	poly(A) polymerase	172.358	189.277	199.354	214.445	209.069	191.406	0.133265	0.21734	0.287064	0.542021
BP0240	conserved hypothetical protein	84.1824	79.9025	90.43	100.298	102.377	92.6049	0.215396	0.103007	0.149878	0.824262
BP0241	conserved hypothetical protein	106.785	96.7671	96.7839	98.0581	126.434	92.8302	0.0790188	0.581606	0.649853	0.187185
BP0242	phosphoribosylformylglycinamidine cyclo-ligase	454.457	438.481	485.735	490.087	452.119	427.424	-0.00916176	0.93122	0.947893	0.0232407
BP0243	tRNA delta(2)-isopentenylpyrophosphate transferase	83.7831	77.3646	84.6434	71.278	72.6023	66.4682	-0.224005	0.102245	0.149218	0.826178
BP0244	DNA mismatch repair protein	365.323	341.714	379.307	392.233	373.476	346.987	0.034922	0.742514	0.794069	0.100142
BP0245	putative membrane protein	56.7073	57.6346	50.1506	48.5709	48.9769	67.7075	0.00487253	0.977817	0.98442	0.00681974
BP0246	N-acetylmuramoyl-L-alanine amidase	1555.54	1536.08	1773.09	1289.52	1129.81	1085.01	-0.473078	8.70494e-05	0.000242984	3.61442
BP0247	conserved hypothetical protein	783.679	797.551	606.119	798.11	748.354	1017.19	0.228713	0.106329	0.154213	0.81188
BP0248	fumarate hydratase class II	223.155	224.234	218.189	402.313	379.409	373.461	0.795326	1.66256e-14	1.10628e-13	12.9561
BP0249	putative membrane protein	18.0505	18.6657	20.0829	20.1615	18.7709	18.9265	0.0300912	0.845991	0.876132	0.0574302
BP0250	putative exported protein	1507.54	1367.27	1790.45	1291.05	1597.25	1202.17	-0.189574	0.179613	0.243817	0.612936
BP0251	LysR family transcriptional regulator	57.9054	48.6292	53.668	38.5919	50.703	38.867	-0.321934	0.0642547	0.0998428	1.00068
BP0252	gamma-glutamyltranspeptidase	110.699	115.515	147.161	202.939	188.356	183.633	0.624713	1.49728e-06	5.20546e-06	5.28354
BP0253	putative membrane protein	9.74408	7.77739	10.6655	8.85884	6.90423	7.43543	-0.267821	0.126348	0.179978	0.744781
BP0254	putative exported protein	8.6259	7.53179	6.24046	6.7205	6.90423	5.40758	-0.246901	0.169326	0.231721	0.635034
BP0255	C-terminal region of a putative oxidoreductase (Pseudogene)	69.0871	62.9559	51.2853	40.0175	35.9236	44.7252	-0.605482	0.000568175	0.00139111	2.85664
BP0256	transposase	73.4799	73.1075	61.6104	34.3153	40.023	57.9062	-0.656644	0.00080142	0.00191371	2.71812
BP0257	C-terminal region of TonB dependent receptor protein (Pseudogene)	3.27465	3.35656	2.60965	2.64747	2.58909	3.04177	-0.179135	0.45458	0.531581	0.274431
BP0258	conserved hypothetical protein	1042.78	1144.26	739.098	820.206	630.227	1116.1	-0.18935	0.325049	0.401739	0.396056
BP0259	cytochrome D ubiquinol oxidase subunit I	2023.73	2018.85	1907.88	2340.87	2291.45	2106.25	0.179423	0.125725	0.179158	0.746765
BP0260	cytochrome D ubiquinol oxidase subunit II	586.641	603.935	628.812	915.922	918.479	861.158	0.567273	3.1466e-08	1.33265e-07	6.87528
BP0261	putative exported protein	16.0538	19.73	11.1194	23.8272	28.5878	32.7835	0.85144	5.62837e-05	0.00016287	3.78816
BP0262	probable ATP-binding component of ABC transporter	289.127	304.219	314.065	406.59	360.099	390.585	0.351188	0.000866546	0.00205274	2.68767
BP0263	probable ATP-binding component of ABC transporter	130.347	120.509	157.373	180.435	185.767	161.777	0.372698	0.00356529	0.00754386	2.12241
BP0264	conserved hypothetical protein	75.7163	62.2191	83.7357	86.45	110.036	76.1568	0.299966	0.0770723	0.116939	0.932039
BP0265	probable LysR-family transcriptional regulator (Pseudogene)	73.2403	79.9025	67.1701	131.05	133.769	133.274	0.851925	1.63563e-11	9.11145e-11	10.0404
BP0266	putative exported protein	30.7497	36.6765	26.0965	50.0982	36.463	51.4847	0.558784	0.00434874	0.00904996	2.04335
BP0267	N-terminal region of an outer membrane porin (Pseudogene)	26.1972	27.3437	25.0753	34.4171	36.2472	32.5582	0.391521	0.0115814	0.021991	1.65775
BP0268	transposase	107.025	135.982	87.3665	114.758	103.563	150.962	0.159052	0.359708	0.436756	0.359761
BP0270	hypothetical protein	22.2037	27.753	18.8349	20.2633	16.6133	32.5582	0.00924139	0.969088	0.978452	0.00946026
BP0271	hypothetical protein	30.8296	35.6941	27.0042	43.5814	30.9612	54.0758	0.457108	0.0309881	0.0525716	1.27925
BP0272	integrase (remnant)	15.1752	21.6948	10.5521	23.0126	18.3394	32.2202	0.626067	0.0153555	0.0283093	1.54807
BP0273	probable transcriptional regulator	243.043	214.492	212.516	123.922	139.056	101.505	-0.878376	1.07883e-11	6.07099e-11	10.2167
BP0274	putative membrane protein (Pseudogene)	711.477	707.006	715.724	359.241	400.877	378.418	-0.906533	1.40473e-18	1.24843e-17	16.9036
BP0275	probable transcriptional regulator	979.359	912.902	983.61	609.019	636.592	561.938	-0.669867	2.80331e-10	1.41668e-09	8.84873
BP0276	cysteine synthase B	955.239	911.101	890.344	643.742	637.886	524.536	-0.609966	7.93764e-08	3.20323e-07	6.49441
BP0277	ubiquinol-cytochrome C reductase iron-sulfur subunit	1217.69	1252.32	999.268	562.689	572.62	537.717	-1.05233	3.22702e-19	2.95632e-18	17.5292
BP0278	large-conductance mechanosensitive channel	408.452	430.786	376.47	493.651	407.35	533.774	0.238732	0.0485154	0.0782154	1.10671
BP0279	conserved hypothetical protein	166.528	164.226	158.508	162.717	175.411	187.576	0.103074	0.34479	0.421422	0.375283
BP0280	protease	68.6079	70.4059	65.2412	104.473	98.8168	102.969	0.583601	9.83266e-06	3.15723e-05	4.50069
BP0281	transposase	27.555	42.4891	30.4081	17.7177	20.9285	33.5721	-0.478418	0.0457211	0.0742679	1.1292
BP0282	putative regulatory protein	8.22656	6.95872	6.80778	7.33145	8.63029	6.75948	0.0401203	0.813091	0.851098	0.0700202
BP0283	putative 2-hydroxyacid dehydrogenase	6.78891	7.20432	8.2828	6.51684	9.16968	6.08353	-0.0227747	0.90178	0.923519	0.0345544
BP0284	probable extracellular solute-binding protein, family 5	4.55256	4.9939	3.40389	4.07303	3.77575	4.16835	-0.131054	0.531102	0.603895	0.219039
BP0285	putative acetyl esterase	0.798695	1.80108	2.04233	1.52739	1.40242	2.02784	0.126332	0.722177	0.776833	0.109672
BP0286	conserved hypothetical protein	15.0953	17.7652	17.0194	36.9627	36.463	28.1645	1.02776	4.49942e-09	2.05127e-08	7.68798
BP0287	2-isopropylmalate synthase	6.94864	6.54938	6.24046	15.0702	18.8788	18.7012	1.40698	4.01211e-17	3.27232e-16	15.4851
BP0288	possible exonuclease	22.9225	21.3674	23.1464	113.943	92.6677	112.771	2.24407	7.80235e-44	1.98447e-42	41.7024
BP0289	dihydroxy-acid dehydratase	595.746	625.302	676.126	420.438	474.774	393.514	-0.557663	5.90347e-07	2.15717e-06	5.66612
BP0290	conserved hypothetical protein	70.365	63.0378	69.4393	690.48	1042.22	619.844	3.53583	1.06818e-85	6.99928e-84	83.1549
BP0291	putative outer membrane protein	27.2355	25.9519	21.331	71.0743	59.8726	65.1163	1.39146	1.13327e-15	8.39315e-15	14.0761
BP0292	conserved hypothetical protein (Pseudogene)	260.374	268.115	248.257	245.196	203.891	244.468	-0.163675	0.143939	0.201109	0.696568
BP0294	putative 5'(3')-deoxyribonucleotidase	65.2534	65.3301	61.0431	54.1713	63.8641	58.3568	-0.120403	0.41548	0.492865	0.307272
BP0295	transposase	33.9445	45.6001	31.8831	25.4564	31.7163	41.6835	-0.175527	0.408565	0.485406	0.313895
BP0296	hypothetical protein	74.5981	83.0953	48.6756	59.9753	47.2508	76.8328	-0.167304	0.437208	0.514691	0.288453
BP0297	transposase	85.9396	96.7671	78.176	54.6804	58.2545	87.7606	-0.379824	0.0382976	0.0634354	1.19767
BP0298	conserved hypothetical protein	26.6764	22.3498	25.8696	41.0358	38.8363	38.4164	0.660299	5.01992e-05	0.000146689	3.8336
BP0299	MarR-family transcriptional regulator	59.1034	50.8396	53.668	107.121	101.19	90.1264	0.866927	1.8197e-09	8.56875e-09	8.06708
BP0300	putative esterase	45.3659	44.6177	49.1295	134.41	133.662	121.783	1.48803	1.15617e-27	1.61948e-26	25.7906
BP0301	putative ABC transporter substrate binding protein	320.836	308.803	331.312	724.999	706.821	621.759	1.09584	3.48696e-24	4.10993e-23	22.3862
BP0302	probable branched-chain amino acid transport system, permease component	36.6601	36.5947	42.7755	76.5729	63.4326	65.229	0.825103	4.5558e-07	1.68543e-06	5.77329
BP0303	probable branched-chain amino acid transport system, permease component	20.7661	21.2855	17.8137	35.1299	31.2848	36.9518	0.783336	1.45283e-06	5.05549e-06	5.29624
BP0304	putative branched-chain amino acid transporter, ATP-binding protein	39.136	38.6414	43.3429	39.1011	32.903	33.0088	-0.203729	0.222799	0.292774	0.533467
BP0305	high-affinity branched-chain amino acid transporter, ATP-binding protein	27.1556	23.5778	27.9119	24.4382	22.9781	23.9962	-0.13699	0.388409	0.465177	0.332382
BP0306	probable bifunctional hydroxylase/oxidoreductase (Pseudogene)	18.5297	18.1745	16.2252	67.0013	52.8605	59.5961	1.75815	3.99113e-23	4.48538e-22	21.3482
BP0308	cytochrome O ubiquinol oxidase	0.399347	0.245602	0.340389	2.24017	2.37333	1.91519	2.68851	9.09356e-11	4.78309e-10	9.32029
BP0309	putative enoyl-CoA hydratase/isomerase	3.75387	3.92963	4.53852	6.61867	6.79635	6.9848	0.750801	4.64931e-05	0.000136582	3.86461
BP0310	putative acyl-CoA dehydrogenase	0.958434	0.736806	0.680778	3.25842	1.61818	1.46455	1.39712	0.000392214	0.000987818	3.00532
BP0311	probable acid-coenzyme A ligase	1.43765	0.818673	0.794241	2.64747	2.91272	2.92911	1.4313	3.38781e-06	1.14587e-05	4.94087
BP0312	probable 4-hydroxybenzoyl CoA thioesterase	0.878564	0.491204	0.453852	1.01826	0.970908	1.80253	0.99637	0.0230752	0.0405311	1.39221
BP0313	conserved hypothetical protein	0.718825	0.736806	0.567315	1.52739	1.40242	1.68987	1.15331	0.00249008	0.00541931	2.26606
BP0314	conserved hypothetical protein	76.4351	70.9789	79.5375	85.1263	78.4278	74.3543	0.069068	0.61783	0.682242	0.166062
BP0315	glutamate-1-semialdehyde 2,1-aminomutase	278.106	273.519	320.987	259.35	261.606	231.963	-0.212118	0.0614831	0.0961544	1.01703
BP0316	thiamine-phosphate pyrophosphorylase	98.5589	87.7617	89.4088	96.0216	109.389	93.5061	0.116092	0.38274	0.459668	0.337556
BP0317	phosphomethylpyrimidine kinase	187.773	189.441	191.412	229.108	194.829	226.443	0.193926	0.0697784	0.106964	0.970762
BP0318	rubredoxin	686.957	667.628	525.901	608.51	661.404	698.818	0.0657344	0.591247	0.658721	0.181299
BP0319	putative transcriptional regulator	437.844	448.96	399.503	467.38	506.49	457.617	0.153977	0.144793	0.201937	0.694784
BP0320	conserved hypothetical protein	95.0447	105.691	89.2954	99.891	91.2653	89.3378	-0.0489003	0.713557	0.769273	0.11392
BP0321	aspartate carbamoyltransferase	70.4449	69.5053	67.6239	76.6748	80.5853	75.2555	0.163321	0.230617	0.301204	0.521139
BP0322	dihydroorotase	56.7872	50.0209	50.3776	75.8601	88.7841	72.2138	0.590758	0.000108222	0.00029715	3.52702
BP0323	acyltransferase	14.696	14.9817	13.3886	22.2998	23.086	24.2215	0.687873	9.93114e-06	3.18621e-05	4.49673
BP0324	diadenosine-tetraphosphatase	368.358	345.644	377.264	277.679	252.76	263.056	-0.459426	1.25123e-05	3.96821e-05	4.40141
BP0325	putative membrane protein	185.697	164.308	140.581	164.449	187.493	173.043	0.096456	0.43859	0.515842	0.287484
BP0326	monofunctional biosynthetic peptidoglycan transglycosylase	48.5606	52.3132	37.3293	31.2605	29.343	40.2189	-0.45796	0.0173794	0.0315738	1.50067
BP0327	transposase	75.3169	78.4289	59.5681	41.3412	40.886	64.4404	-0.542454	0.00587298	0.0118688	1.92559
BP0328	conserved hypothetical protein	1.59739	3.02909	2.26926	4.98946	5.82545	4.84429	1.18059	5.14577e-07	1.89462e-06	5.72248
BP0329	putative coenzyme A ligase	6.86877	6.71312	7.48856	16.1903	17.2606	10.8152	1.07699	1.52539e-08	6.66347e-08	7.1763
BP0330	conserved hypothetical protein	5.11165	5.15764	7.71548	11.71	12.1903	11.7164	1.0126	5.46679e-09	2.47768e-08	7.60595
BP0331	conserved hypothetical protein	1.0383	1.30988	1.36156	1.42556	2.37333	1.57721	0.542241	0.107114	0.155211	0.809076
BP0332	conserved hypothetical protein	8.54603	11.134	9.64435	24.1327	22.0072	28.1645	1.33925	6.37684e-14	4.10197e-13	12.387
BP0333	metallo-beta-lactamase family protein	95.3641	80.3118	89.4088	278.188	289.87	270.717	1.66184	2.72372e-49	8.2265e-48	47.0848
BP0334	ABC transport protein inner membrane component	57.7456	56.4884	61.7239	294.582	273.149	261.705	2.2382	4.78185e-83	2.88854e-81	80.5393
BP0335	LysR-family transcriptional regulator (Pseudogene)	638.477	634.553	663.872	521.551	470.243	572.19	-0.308488	0.00461067	0.00954732	2.02012
BP0336	putative exported protein (pseudogene)	478.099	468.363	440.917	338.978	327.735	288.404	-0.538636	6.73353e-07	2.43891e-06	5.6128
BP0337	putative exported protein	322.353	312.569	343.679	273.097	261.606	237.483	-0.341299	0.00165696	0.00371998	2.42946
BP0338	putative membrane protein	9.26486	9.74221	8.62319	8.85884	11.3273	8.89998	0.0681276	0.6701	0.729132	0.137194
BP0339	methylated-DNA--protein-cysteine methyltransferase	5.67073	7.20432	7.71548	10.8953	8.73817	7.99872	0.439489	0.0145253	0.0269586	1.5693
BP0340	alkylated DNA repair protein	11.3415	10.6427	16.2252	17.1067	16.5054	11.9417	0.26637	0.189295	0.254102	0.594992
BP0341	conserved hypothetical protein	9.98368	10.8065	12.4809	12.3209	13.9163	13.4063	0.261099	0.0989019	0.145272	0.837819
BP0342	conserved hypothetical protein	23.0823	22.0223	29.9542	27.2893	33.3345	29.5164	0.269115	0.125702	0.179158	0.746765
BP0343	putative ATP-binding component of hemin transport system	12.6992	9.0054	12.3675	14.4592	16.5054	11.1531	0.310879	0.106345	0.154213	0.81188
BP0344	putative hemin permease	9.18499	8.02299	10.779	12.1173	14.9951	10.2519	0.427661	0.0176871	0.0319824	1.49509
BP0345	putative hemin binding protein	23.3219	23.3322	26.7773	27.1875	28.0484	23.3202	0.101119	0.533884	0.606166	0.217409
BP0346	putative hemin transport protein	79.8695	80.7211	77.7221	111.295	108.418	107.138	0.455439	0.000294988	0.000758259	3.12018
BP0347	putative integral membrane protein	22.3635	24.8058	25.8696	52.0329	48.5454	48.6683	1.03284	4.31814e-10	2.13751e-09	8.67009
BP0348	heme uptake transmembrane sensor	17.8109	18.9113	19.0618	51.8293	45.309	36.9518	1.26656	1.42282e-12	8.44947e-12	11.0732
BP0349	heme uptake regulator	15.894	16.3735	17.3598	53.6621	49.9478	41.4581	1.5495	7.78775e-19	6.97037e-18	17.1567
BP0350	hypothetical protein	317.721	369.795	203.779	371.867	315.437	360.731	0.232955	0.175212	0.23851	0.622494
BP0351	putative ferredoxin	2.47595	2.53789	3.40389	6.10954	5.0703	5.06961	0.976189	5.99616e-06	1.96784e-05	4.70601
BP0352	hypothetical protein	1.0383	0.654938	1.58848	1.42556	2.15757	1.01392	0.534887	0.169583	0.231828	0.634834
BP0353	putative ferredoxin	3.35452	3.52029	4.08467	5.29494	5.93332	5.52024	0.624231	0.0015959	0.00359752	2.444
BP0354	probable ornithine cyclodeaminase	9.66421	9.16914	16.5656	8.85884	10.0327	7.7734	-0.391862	0.0793732	0.11996	0.920965
BP0355	transposase	35.462	50.594	31.9966	24.2345	22.3309	35.8252	-0.521657	0.0200605	0.035772	1.44646
BP0356	integrase	177.949	195.99	148.183	137.465	92.7756	152.314	-0.449412	0.00775973	0.0152512	1.8167
BP0357	putative exported protein	121.801	114.45	96.3301	71.6853	68.1793	83.2543	-0.577399	7.31697e-05	0.000207843	3.68227
BP0358	putative membrane protein	20.207	19.4025	16.6791	17.0049	16.6133	18.5886	-0.114243	0.475898	0.551505	0.258451
BP0359	conserved hypothetical protein	71.7228	80.0662	64.1066	42.2577	41.1018	39.9936	-0.808495	3.0255e-07	1.14224e-06	5.94224
BP0360	probable aldehyde dehydrogenase	48.0016	53.8687	52.0795	38.1846	37.326	31.2063	-0.527558	0.00158087	0.00356934	2.44741
BP0361	conserved hypothetical protein	8.30643	9.16914	10.8924	8.85884	6.5806	8.78732	-0.214654	0.216937	0.286728	0.54253
BP0362	CDP-6-deoxy-delta-3,4-glucoseen reductase	18.2901	21.0399	18.4945	16.1903	15.7503	17.0114	-0.242177	0.124513	0.177822	0.750013
BP0363	probable extracellular solute-binding protein	63.1768	63.9383	80.1049	69.2415	67.2084	59.4834	-0.0783853	0.615582	0.679954	0.16752
BP0364	putative exported protein	50.4775	50.4302	38.9178	42.1558	37.2181	48.105	-0.136049	0.448053	0.525378	0.279528
BP0365	probable acetyltransferase	774.894	857.232	538.836	114.147	95.5805	159.524	-2.55605	2.06757e-38	4.46548e-37	36.3501
BP0366	conserved hypothetical protein	4138.92	3988.16	3780.02	742.106	578.553	880.648	-2.43542	9.52752e-54	3.25959e-52	51.4868
BP0367	putative membrane protein	44.647	37.4133	38.3505	45.7197	47.143	45.0632	0.194902	0.233491	0.303931	0.517224
BP0368	NADP-specific glutamate dehydrogenase	165.969	149.08	145.913	147.953	172.174	126.628	-0.0454298	0.729389	0.783776	0.105808
BP0369	putative endonuclease	234.018	227.1	260.965	298.757	340.896	260.24	0.31816	0.00981386	0.018904	1.72345
BP0370	orotate phosphoribosyltransferase	109.341	96.1122	128.1	152.433	152.864	136.429	0.407036	0.00183234	0.00409752	2.38748
BP0371	glutamyl-tRNA(GLN) amidotransferase subunit B	371.074	392.963	398.595	291.731	309.935	246.383	-0.454883	7.07583e-05	0.000201289	3.69618
BP0372	glutamyl-tRNA(GLN) amidotransferase subunit A	275.31	267.051	290.692	196.422	196.447	148.483	-0.621236	4.97385e-07	1.83657e-06	5.73599
BP0373	glutamyl-tRNA(GLN) amidotransferase subunit C	85.6201	94.0655	52.8737	55.6987	49.1927	65.229	-0.45334	0.0258456	0.0448671	1.34807
BP0374	rod shape-determining protein	993.896	960.958	950.82	458.928	508	407.709	-1.07977	8.16632e-22	8.48683e-21	20.0713
BP0375	rod shape-determining protein	146.481	140.894	150.679	97.9563	102.485	88.0986	-0.60169	3.57673e-07	1.3373e-06	5.87377
BP0376	rod shape-determining protein	37.0594	37.9864	39.1447	28.8167	28.5878	27.1506	-0.432347	0.00612201	0.0122949	1.91028
BP0377	penicillin-binding protein 2	135.219	133.362	143.304	76.3693	93.0993	85.7327	-0.690396	2.35254e-08	1.0083e-07	6.99641
BP0378	rod shape-determining protein	32.427	38.6414	31.2023	23.5217	23.1939	24.8974	-0.516122	0.00153367	0.00347548	2.45898
BP0379	putative membrane protein (pseudogene)	3152.53	3163.6	3037.18	742.208	742.529	613.873	-2.15597	5.57138e-64	2.19785e-62	61.658
BP0380	DNA-directed RNA polymerase beta' chain	6206.74	6646.97	5442.93	905.129	784.385	950.721	-2.79285	4.57536e-84	2.80767e-82	81.5517
BP0381	flagellar transcriptional activator FlbB	229.944	236.187	188.235	148.462	134.093	152.764	-0.588984	8.35829e-07	2.98919e-06	5.52445
BP0382	putative hydrolase	113.335	113.304	101.776	38.4901	33.4424	36.3885	-1.60029	1.08393e-27	1.52938e-26	25.8155
BP0383	acetylglutamate kinase	534.247	522.641	524.766	270.042	249.415	276.463	-0.990748	1.81428e-21	1.82656e-20	19.7384
BP0385	putative exported protein	243.362	213.019	256.199	352.724	468.84	320.174	0.680445	1.77041e-06	6.11107e-06	5.21388
BP0386	putative thioredoxin	127.472	113.304	104.84	168.012	182.207	177.662	0.609671	2.99424e-07	1.13155e-06	5.94633
BP0387	putative exported protein	269.24	270.408	281.729	350.79	337.013	294.375	0.258277	0.018594	0.033419	1.47601
BP0388	probable phosphosugar isomerase	49.3593	61.6461	51.2853	80.4423	64.0799	86.1834	0.506638	0.00226324	0.00496296	2.30426
BP0389	conserved hypothetical protein (Pseudogene)	0.559086	1.14614	0.680778	0.71278	0.863029	1.12658	0.15423	0.726235	0.780981	0.10736
BP0390	putative tetrapyrrole methylase	119.964	127.631	147.161	150.193	145.097	116.376	0.0619696	0.642411	0.704556	0.152084
BP0391	methylated-DNA--protein-cysteine methyltransferase	35.9413	32.5013	41.1871	42.2577	45.5248	39.0923	0.213389	0.21227	0.281136	0.551083
BP0392	transposase	32.5867	43.2259	31.0889	21.9944	23.9491	46.6404	-0.209797	0.41697	0.49448	0.305851
BP0393	putative membrane protein (Pseudogene)	26.9959	31.2733	20.9906	15.2739	16.7212	23.8835	-0.509798	0.0147186	0.027265	1.56439
BP0394	putative membrane protein	34.3439	36.5128	32.3369	25.9656	26.3224	25.9113	-0.401513	0.00963251	0.0185825	1.7309
BP0395	putative exported protein	21.5648	20.3031	22.2387	68.6305	64.0799	62.0746	1.60436	3.96715e-22	4.19043e-21	20.3777
BP0396	putative exported protein (Pseudogene)	28.1141	32.7469	27.7984	38.3883	37.326	43.3733	0.423768	0.0117364	0.0222417	1.65283
BP0397	conserved hypothetical protein	6.38956	7.77739	7.26163	11.5063	8.0909	7.88606	0.365294	0.0468829	0.0758365	1.12012
BP0398	putative membrane protein	4.87204	4.7483	3.51735	8.14606	7.44362	6.87214	0.75213	3.9971e-05	0.000118503	3.92627
BP0399	putative mandelate racemase	9.4246	8.02299	8.96357	8.85884	8.0909	7.66074	-0.0981987	0.53887	0.610572	0.214263
BP0400	putative acetyltransferase (pseudogene)	46.6438	49.0385	36.0812	56.7169	53.7236	64.6657	0.407111	0.019874	0.0354886	1.44991
BP0401	transposase (Pseudogene)	76.515	80.6393	62.2912	39.6102	42.7199	67.2568	-0.554798	0.0059702	0.0120299	1.91974
BP0402	putative sodium/glutamate symport carrier protein	56.1482	52.8863	45.839	55.495	47.5745	50.0202	-0.0181965	0.911314	0.931555	0.0307914
BP0403	putative exported protein	72.202	69.5053	72.3894	70.667	66.7769	60.1594	-0.11502	0.420927	0.497799	0.302946
BP0404	putative short-chain fatty acids transporter	248.234	234.713	236.003	154.979	161.279	147.469	-0.632633	7.51106e-10	3.64796e-09	8.43795
BP0405	conserved hypothetical protein	293.76	276.384	188.122	73.8236	65.9138	82.8036	-1.76957	2.0213e-27	2.79084e-26	25.5543
BP0406	DNA polymerase III, epsilon chain	99.5972	91.7732	102.911	82.2752	99.3562	76.1568	-0.190374	0.18395	0.248408	0.604834
BP0407	probable membrane protein (Pseudogene)	43.7685	47.6468	32.4504	37.0646	35.8157	53.1746	0.0219531	0.915418	0.934761	0.0292994
BP0408	transposase	74.1189	75.891	65.1277	32.7879	38.6205	58.8075	-0.726036	0.000367383	0.000928303	3.03231
BP0409	N-terminal region of elongation factor G (Pseudogene)	101.594	102.989	82.828	143.88	156.748	170.114	0.70967	3.02467e-08	1.28498e-07	6.8911
BP0410	LysR family transcriptional regulator	4833.06	4566.23	4279.26	1649.58	1684.96	1733.81	-1.43235	3.16403e-31	5.0546e-30	29.2963
BP0411	conserved hypothetical protein	140.73	171.348	159.756	182.573	161.71	175.746	0.140595	0.231144	0.301689	0.52044
BP0412	putative GntR-family transcriptional regulator	5.59086	6.22191	5.33276	9.16431	7.5515	8.11138	0.528431	0.00181252	0.00405744	2.39175
BP0413	C-terminal region of elongation factor G (Pseudogene)	6.07008	5.81258	5.78661	10.1826	6.68847	8.22403	0.507003	0.00542875	0.0110345	1.95725
BP0414	putative Mg(2+) transporter	50.797	59.1082	51.2853	72.2962	57.7151	83.9302	0.407558	0.0163372	0.029891	1.52446
BP0415	putative membrane protein	57.506	57.6346	46.066	63.6411	69.2581	73.115	0.351148	0.024916	0.0434484	1.36203
BP0416	conserved hypothetical protein	17.3317	17.8471	18.1541	19.2451	16.0739	20.2784	0.0606998	0.706112	0.762309	0.117869
BP0417	probable enoyl-CoA hydratase	3.43439	3.43843	2.72311	3.36025	3.66787	3.60506	0.127631	0.566248	0.636001	0.196542
BP0418	putative exported protein	3.03504	2.37415	3.51735	3.66573	3.23636	4.16835	0.328255	0.157436	0.217608	0.662326
BP0419	carboxynorspermidine decarboxylase	230.983	236.433	156.692	144.287	105.937	178.563	-0.542428	0.00304281	0.00652079	2.1857
BP0420	probable acyl-CoA dehydrogenase	14.2966	11.9526	15.8848	14.7647	15.2109	13.4063	0.049675	0.766436	0.813129	0.0898405
BP0421	putative acyl-CoA dehydrogenase	5.19152	5.48511	4.19813	4.27668	5.50181	4.61898	-0.0651978	0.739642	0.791873	0.101344
BP0422	probable thiolase	7.02851	5.97631	9.75782	7.84058	7.65938	7.43543	0.0344097	0.854277	0.884003	0.0535463
BP0423	putative fatty acid CoA ligase (Pseudogene)	19.9674	21.1218	21.4445	22.0962	20.9285	23.5455	0.0910993	0.559381	0.629019	0.201336
BP0424	transposase	28.753	41.8342	31.5427	22.2998	21.36	37.6278	-0.331267	0.148479	0.206407	0.685275
BP0425	probable LysR-family transcriptional regulator	86.7382	77.3646	80.7856	81.9697	86.3029	83.5922	0.0402554	0.762533	0.809433	0.0918193
BP0426	cold shock protein	556.93	638.483	328.362	205.993	155.237	266.661	-1.27943	6.10143e-09	2.73962e-08	7.56231
BP0427	putative exported protein	25.3985	26.8525	21.6714	15.9866	16.1818	15.4341	-0.63841	0.000100254	0.000277637	3.55652
BP0428	putative GntR-family transcriptional regulator	150.155	136.636	135.702	222.387	164.407	204.587	0.484881	0.000148421	0.000397365	3.40081
BP0429	delta-1-pyrroline-5-carboxylate dehydrogenase precursor	11.9804	10.2334	12.7079	30.5477	29.5587	27.0379	1.32404	2.12912e-15	1.54431e-14	13.8113
BP0430	alanine racemase, catabolic	8.78564	8.43233	9.07704	25.9656	24.7042	26.5873	1.55606	3.91955e-22	4.1515e-21	20.3818
BP0431	conserved hypothetical protein	20.7661	20.0575	22.3522	101.215	82.0956	83.7049	2.08124	9.16542e-35	1.69538e-33	32.7707
BP0432	hypothetical protein	14.696	13.0988	15.431	25.3546	33.6581	27.7139	1.00657	9.19438e-09	4.08569e-08	7.38873
BP0433	putative exported oxidoreductase (Pseudogene)	62.1384	65.5757	72.6163	151.822	133.446	128.768	1.04911	3.00082e-15	2.13649e-14	13.6703
BP0434	putative exported protein (Pseudogene)	13.3382	12.1982	12.5944	19.0414	21.8994	19.6025	0.665461	3.00283e-05	9.0624e-05	4.04276
BP0435	putative gntR-family transcriptional regulator	5.11165	4.42083	6.46739	9.97892	9.0618	8.56201	0.810046	4.21695e-06	1.41271e-05	4.84995
BP0436	conserved hypothetical protein	5.51099	6.14005	3.40389	15.3757	13.0533	16.786	1.55557	2.15483e-16	1.66279e-15	14.7792
BP0437	putative aldolase	46.5639	51.9857	48.3352	153.553	152.001	153.666	1.64401	5.64535e-38	1.19917e-36	35.9211
BP0438	conserved hypothetical protein	57.8255	59.6812	53.8949	45.5161	36.5709	56.1037	-0.31178	0.0852457	0.127489	0.894526
BP0439	transposase	68.6877	81.2123	61.4969	36.0463	41.4254	69.0594	-0.530412	0.0161982	0.0296788	1.52755
BP0440	conserved hypothetical protein	81.9461	88.9079	60.1354	64.7611	52.2133	67.1442	-0.329163	0.0607315	0.0951715	1.02149
BP0441	MerR-family transcriptional regulator	84.2623	82.2766	59.5681	121.173	104.211	120.882	0.612335	8.26282e-05	0.000232229	3.63408
BP0442	metallo-beta-lactamase family protein	1043.41	1145.16	892.046	854.725	727.318	876.479	-0.325601	0.00973004	0.0187613	1.72674
BP0443	transposase	31.3088	42.9803	32.7908	16.3939	22.6545	36.7265	-0.50118	0.0451516	0.0734354	1.13409
BP0444	C-terminal region of isovaleryl-CoA dehydrogenase (Pseudogene)	69.726	76.3003	60.5892	52.5421	49.5163	65.9049	-0.300621	0.0696693	0.106839	0.97127
BP0445	isocitrate dehydrogenase kinase/phosphatase (Pseudogene)	11.5811	13.6718	12.254	13.6446	12.2982	14.3076	0.100431	0.528054	0.601485	0.220775
BP0447	acetyl-CoA acetyltransferase	87.1376	90.9545	87.4799	95.5125	91.2653	86.8593	0.043225	0.738793	0.791203	0.101712
BP0448	carboxyltransferase subunit of acetyl-CoA carboxylase	9.4246	7.61366	8.96357	8.04423	7.22787	7.66074	-0.177487	0.278283	0.353083	0.452123
BP0449	biotin carboxylase subunit of acetyl-CoA carboxylase	6.94864	6.22191	8.05587	10.9972	10.2485	10.5899	0.598572	0.000173725	0.000459698	3.33753
BP0450	conserved hypothetical protein	52.3944	50.3484	52.7603	76.1656	78.7514	56.4417	0.44342	0.00713232	0.014147	1.84934
BP0451	succinylornithine transaminase	312.449	293.167	344.247	353.437	431.514	293.812	0.183969	0.179296	0.243555	0.613402
BP0452	putative exported protein	76.3552	74.4174	83.5087	79.2204	88.5683	73.0024	0.0406333	0.773612	0.819198	0.086611
BP0453	low-specificity D-threonine aldolase	135.459	125.912	152.04	154.775	140.782	143.301	0.0874288	0.464026	0.540823	0.266945
BP0454	putative exported protein	613.877	602.134	606.119	465.343	566.255	378.531	-0.369726	0.00574778	0.011634	1.93427
BP0455	putative membrane protein	112.217	105.854	105.747	80.8496	82.635	65.567	-0.499224	0.000343686	0.000871844	3.05956
BP0456	putative heme receptor	10.9421	9.82407	7.82894	13.7465	11.6509	12.7304	0.40185	0.0151492	0.0280089	1.5527
BP0457	conserved hypothetical protein	510.526	552.932	307.825	861.853	719.658	1013.47	0.919715	8.4427e-07	3.0138e-06	5.52089
BP0458	probable aminoacyl-tRNA synthetase (Pseudogene)	142.327	144.332	137.517	213.528	209.824	220.021	0.600515	4.60714e-09	2.0979e-08	7.67821
BP0459	putative membrane protein	166.049	167.664	175.073	188.276	182.315	187.914	0.134907	0.185972	0.250773	0.600719
BP0460	DNA topoisomerase iii	1668.87	1644.88	1707.73	2331.3	2376.24	1950.22	0.406957	0.000876664	0.00207543	2.68289
BP0461	putative exported protein	213.811	208.434	209.339	205.892	227.3	188.477	-0.0227768	0.833487	0.867832	0.0615642
BP0462	ABC-transporter, ATP-binding component	52.3944	53.2956	56.5046	52.9494	59.3332	50.3581	0.00482439	0.975162	0.98202	0.00787952
BP0463	ABC transporter, permease component	8.78564	11.707	7.71548	11.2008	11.9745	12.6177	0.330141	0.0575844	0.0907547	1.04213
BP0464	gluconate 5-dehydrogenase	128.35	113.141	116.413	125.551	126.326	138.006	0.1229	0.295033	0.371153	0.430447
BP0465	probable aldehyde dehydrogenase	226.031	217.931	248.03	169.031	155.345	156.144	-0.525332	8.09903e-07	2.90184e-06	5.53733
BP0466	alcohol dehydrogenase	90.8915	84.8145	93.38	76.7766	74.9756	72.2138	-0.264048	0.0472861	0.0764567	1.11658
BP0467	acetolactate synthase large subunit	66.0521	63.2834	71.9355	63.7429	56.3126	64.553	-0.123597	0.402701	0.479915	0.318836
BP0468	AsnC-family transcriptional regulator	87.3772	93.9836	76.701	74.9437	69.366	90.0137	-0.140729	0.351518	0.428562	0.367987
BP0469	putative DNA-binding protein	38.0179	36.3491	30.635	79.7295	73.789	86.8593	1.19155	1.47291e-13	9.21403e-13	12.0356
BP0470	putative membrane protein	51.5957	46.0094	49.1295	46.127	52.6448	43.824	-0.0411513	0.798716	0.840015	0.075713
BP0471	3,4-dihydroxy-2-butanone 4-phosphate synthase	147.279	166.764	88.955	54.0694	44.6617	71.6505	-1.24335	1.80486e-08	7.84881e-08	7.1052
BP0472	conserved hypothetical protein (Pseudogene)	3.11491	4.5027	3.74428	3.66573	2.58909	4.50632	-0.0810377	0.73241	0.785585	0.104807
BP0473	transposase	69.0072	78.347	62.745	34.5189	38.9442	61.6239	-0.638841	0.00217546	0.00478948	2.31971
BP0474	choloylglycine hydrolase	15.0953	16.7009	15.9983	18.0231	17.8	23.6582	0.314021	0.0673468	0.103751	0.984009
BP0475	ribonuclease E	2458.06	2362.12	3090.05	2081.62	2329.85	1624.53	-0.39005	0.0122478	0.0231313	1.6358
BP0477	ribosomal large subunit pseudouridine synthase C	149.675	149.817	141.261	147.953	178.108	151.3	0.114629	0.330378	0.407414	0.389964
BP0478	probable hydrolase	105.667	94.393	119.59	101.724	110.144	85.9581	-0.100555	0.480485	0.555822	0.255065
BP0479	conserved hypothetical protein	212.053	207.288	217.962	368.1	383.185	345.86	0.783948	1.06308e-13	6.73747e-13	12.1715
BP0480	putative membrane protein	28.1141	29.1448	24.0541	65.1684	57.6072	63.3138	1.19113	1.21382e-12	7.21946e-12	11.1415
BP0481	transposase	31.4686	40.8518	27.3446	20.5688	26.2145	35.4873	-0.280437	0.195655	0.261821	0.581996
BP0482	conserved hypothetical protein (Pseudogene)	187.534	182.564	195.043	223.507	226.329	210.67	0.225418	0.0272712	0.0470042	1.32786
BP0483	AraC-family transcriptional regulator	21.0855	18.5839	19.0618	28.4094	25.4594	25.1227	0.426773	0.00739011	0.0145915	1.8359
BP0484	L-lactate dehydrogenase	201.431	195.99	233.961	252.426	234.96	201.658	0.127109	0.289032	0.365043	0.437656
BP0485	probable acylphosphatase (Pseudogene)	26.3569	31.437	25.0753	48.5709	47.7902	48.6683	0.804865	1.75458e-06	6.06185e-06	5.21739
BP0486	50S ribosomal protein l36	31.3887	30.7821	39.5986	187.054	199.36	188.139	2.50228	4.39433e-75	2.15044e-73	72.6675
BP0487	LysR-family transcriptional regulator	19.9674	19.3207	18.7214	269.329	262.792	245.594	3.74224	2.00951e-177	6.47397e-175	174.189
BP0488	putative membrane permease	83.5435	99.0594	68.1912	404.859	320.831	395.88	2.15855	2.25754e-49	6.87218e-48	47.1629
BP0489	DNA gyrase subunit B	1762.8	1821.63	1838.89	1290.34	1265.96	1148.21	-0.549849	9.67639e-07	3.42259e-06	5.46564
BP0490	DNA polymerase iii, beta chain	1370.8	1330.34	1337.5	718.788	726.131	626.716	-0.963044	5.11686e-18	4.42546e-17	16.354
BP0491	chromosomal replication initiator protein	1331.5	1433.5	1103.88	657.387	610.701	715.378	-0.964062	1.75885e-14	1.16834e-13	12.9324
BP0492	50S ribosomal protein L34	343.678	396.32	301.698	155.793	195.368	145.554	-1.06877	1.3308e-14	8.94763e-14	13.0483
BP0493	ribonuclease P protein component	128.51	145.806	139.219	62.2155	63.8641	50.0202	-1.23072	2.04069e-18	1.79302e-17	16.7464
BP0494	conserved hypothetical protein	20.7661	19.73	11.8001	8.04423	11.4351	13.4063	-0.678923	0.00407534	0.00851175	2.06998
BP0495	probable inner-membrane protein	672.341	613.35	645.377	442.433	519.543	418.75	-0.48394	1.96813e-05	6.07731e-05	4.21629
BP0496	transposase	49.7587	55.9154	44.7044	47.2471	45.5248	59.3708	0.0148096	0.932201	0.948392	0.0230123
BP0497	hypothetical protein	14.1369	16.7009	12.5944	51.0147	40.3466	59.1454	1.78736	1.01598e-19	9.5799e-19	18.0186
BP0498	LysR-family transcriptional regulator	196.319	203.686	173.371	123.311	91.9126	114.348	-0.79924	1.94798e-09	9.15051e-09	8.03855
BP0499	hypothetical protein	4.23308	4.83017	5.2193	3.36025	3.34424	3.15442	-0.520166	0.0136286	0.0255395	1.59279
BP0500	hypothetical protein	12.0603	14.818	12.4809	23.6236	25.1357	19.1519	0.785333	7.29923e-06	2.37532e-05	4.62428
BP0501	conserved hypothetical protein	1.51752	1.80108	2.38272	26.7802	24.0569	25.2354	3.76284	1.31867e-76	6.98352e-75	74.1559
BP0502	probable cytochrome C oxidase subunit (Pseudogene)	179.946	180.354	175.868	525.93	508.756	426.411	1.4462	1.85128e-36	3.63302e-35	34.4397
BP0503	phage-related conserved hypothetical protein	24.2803	19.6481	22.0118	16.5976	17.3685	15.4341	-0.4161	0.0110427	0.0210301	1.67716
BP0504	phage-related hypothetical protein	0.159739	0.573071	0.907704	0.610954	0	0.225316	-0.851917	0.232256	0.302625	0.519095
BP0505	dihydrolipoamide succinyltransferase component of 2-oxoglutarate dehydrogenase complex	21.8044	22.5135	24.7349	17.8195	19.0945	15.6595	-0.389528	0.0168108	0.030627	1.5139
BP0506	phage-related hypothetical protein	226.909	220.878	250.526	160.477	192.671	163.354	-0.434567	0.000125488	0.000341164	3.46704
BP0507	hypothetical protein	50.6372	51.9039	58.8873	45.007	50.703	39.0923	-0.258287	0.124153	0.177441	0.750947
BP0508	phage-related exonuclease	71.7228	63.4471	64.9008	64.252	66.4532	56.1037	-0.0990622	0.507035	0.580972	0.235845
BP0509	phage-related DNA recombination protein	47.6022	49.8572	45.4986	44.396	51.1345	42.5847	-0.0503908	0.755313	0.803755	0.0948763
BP0510	phage-related putative membrane protein	0.559086	0.0818673	0.340389	0.610954	0.539393	0.225316	0.484996	0.450996	0.528508	0.276948
BP0511	phage-related hypothetical protein	6.94864	5.32137	4.99237	6.61867	5.28605	5.40758	-0.00637734	0.973388	0.981512	0.00810443
BP0512	phage-related hypothetical protein (pseudogene)	22.044	20.958	18.1541	16.0885	17.2606	14.0822	-0.369955	0.025072	0.0436696	1.35982
BP0513	phage-related hypothetical protein	71.8027	66.7218	65.0143	63.4374	56.0969	60.61	-0.176632	0.224567	0.294696	0.530625
BP0514	transposase	38.4172	56.8978	39.939	31.8714	33.766	54.5265	-0.172473	0.452581	0.530045	0.275688
BP0515	phage-related hypothetical protein	5.35125	4.7483	5.67315	3.1566	3.0206	3.71771	-0.665453	0.00135803	0.00310659	2.50772
BP0516	hypothetical protein	1232.07	1185.11	805.587	1042.9	851.594	1243.29	-0.0387508	0.818192	0.854438	0.0683192
BP0517	transposase	40.0146	59.2719	38.8043	25.6601	31.7163	43.3733	-0.457131	0.0429891	0.0703325	1.15284
BP0518	probable arginase (Pseudogene)	7.82721	9.08727	11.8001	11.71	14.3479	16.4481	0.576855	0.00229332	0.00502321	2.29902
BP0519	probable glutathione S-transferase	82.7448	87.9255	81.9203	178.806	176.597	172.479	1.06287	3.86947e-21	3.82593e-20	19.4173
BP0520	putative exported protein	73.0806	68.1954	63.5393	75.351	81.6641	74.0163	0.172623	0.220263	0.290033	0.537553
BP0521	conserved hypothetical protein	82.4253	80.0662	67.8509	73.3145	65.1587	74.0163	-0.117918	0.420491	0.497582	0.303135
BP0522	putative metal-activated pyridoxal enzyme	38.8964	36.5947	33.3581	36.6573	40.1308	35.1493	0.0386633	0.815179	0.851752	0.0696869
BP0523	probable haloacid dehalogenase	15.1752	15.9641	17.5868	17.7177	18.8788	13.519	0.0457921	0.79365	0.836264	0.0776566
BP0524	probable transcriptional regulator (Pseudogene)	227.788	213.919	236.457	218.722	197.094	229.597	-0.0711021	0.510723	0.584158	0.23347
BP0525	putative integrase (Remnant)	44.8866	41.0155	40.3928	42.5631	47.6824	43.5986	0.082781	0.607852	0.673725	0.171517
BP0526	hypothetical protein	5.35125	6.38565	5.67315	5.90589	4.42302	6.87214	-0.0211084	0.912252	0.932267	0.0304597
BP0527	entericidin A anti-toxin precursor	15.7343	16.1279	18.1541	14.7647	14.7794	15.0962	-0.159284	0.308663	0.384684	0.414896
BP0529	autotransporter	152.95	155.875	181.2	324.824	317.271	298.994	0.942668	3.19267e-17	2.64868e-16	15.577
BP0530	conserved hypothetical protein	45.3659	45.6001	44.5909	57.4297	49.4084	54.8644	0.254289	0.105502	0.153166	0.814838
BP0531	putative membrane protein	12.7791	10.8883	10.2117	939.037	835.736	874.226	6.27941	0	0	#NUM!
BP0532	probable ATP-binding ABC transporter protein (pseudogene)	26.9959	23.9052	27.5715	869.286	830.989	760.892	4.97284	1.5684e-305	2.02115e-302	301.694
BP0533	putative exported protein	20.6862	18.9113	26.3234	308.837	281.671	291.334	3.75014	1.99621e-150	3.08694e-148	147.51
BP0534	endonuclease III	48.0016	47.6468	51.8526	631.319	663.022	626.153	3.70418	2.9279e-219	1.61704e-216	215.791
BP0535	putative ABC transport protein, ATP-binding component	83.224	78.6745	86.7992	490.189	510.374	478.909	2.57342	4.64817e-116	4.49246e-114	113.348
BP0536	anthranilate synthase component II	34.903	29.2266	39.5986	236.134	241.972	227.119	2.76958	1.29697e-92	9.64246e-91	90.0158
BP0537	transposase	29.9511	44.7814	34.1524	27.1875	27.6169	38.7544	-0.220404	0.283137	0.358771	0.445183
BP0538	arginase	19.0888	16.5372	15.0906	18.6341	18.8788	18.4759	0.137273	0.39529	0.472247	0.325831
BP0539	ornithine aminotransferase	52.4742	53.4593	54.2353	45.3124	38.7284	54.3012	-0.211536	0.21632	0.28601	0.543619
BP0540	transposase	73.7994	77.692	59.6815	34.1116	40.9939	57.3429	-0.675112	0.000669317	0.00162129	2.79014
BP0541	putative IIa component of sugar transport PTS system	60.2216	54.8511	65.0143	88.9957	89.755	79.3112	0.520526	0.000311153	0.00079348	3.10046
BP0542	putative exported protein	12.5395	11.0521	12.4809	38.7956	33.6581	34.6987	1.57214	3.83507e-21	3.80164e-20	19.42
BP0543	conserved hypothetical protein	14.2168	17.5196	14.9771	28.4094	23.1939	22.3063	0.661448	0.000146741	0.000393413	3.40515
BP0544	UDP-N-acetylglucosamine 2-epimerase	8.14669	8.2686	5.10583	5.80406	4.20727	5.29493	-0.50992	0.0144178	0.0267905	1.57202
BP0545	conserved hypothetical protein	330.021	325.259	356.841	237.967	264.195	213.6	-0.499423	1.3028e-05	4.12163e-05	4.38493
BP0546	conserved hypothetical protein	1133.99	1237.18	1147.34	659.627	586.212	708.393	-0.848402	9.57569e-14	6.09879e-13	12.2148
BP0547	putative lysine decarboxylase	103.91	105.281	105.634	157.423	150.167	155.919	0.558131	4.525e-07	1.67564e-06	5.77582
BP0548	hypothetical protein	128.989	114.45	127.079	160.274	188.356	125.952	0.357502	0.0136458	0.0255471	1.59266
BP0549	probable haloacid dehalogenase-like hydrolase	32.427	33.32	35.7408	45.1088	44.2302	43.7113	0.392044	0.0145554	0.0270009	1.56862
BP0550	conserved hypothetical protein	53.832	54.9329	62.9719	65.5757	61.3829	59.5961	0.121306	0.419704	0.497112	0.303545
BP0551	hydantoin utilization protein A	112.296	121.737	108.13	83.1916	75.515	64.553	-0.615766	1.16146e-05	3.69869e-05	4.43195
BP0552	lysyl-tRNA synthetase	489.44	496.607	364.783	300.997	240.461	332.679	-0.628377	1.71807e-05	5.35219e-05	4.27147
BP0553	conserved hypothetical protein	127.472	138.519	123.902	148.971	130.317	153.553	0.150192	0.205166	0.272943	0.563928
BP0554	leucine-responsive regulatory protein	28.6731	34.2205	27.685	55.5968	51.2423	50.0202	0.790382	2.95832e-06	1.00854e-05	4.99631
BP0555	conserved hypothetical protein	50.797	46.255	47.7679	73.009	84.2532	68.1581	0.638077	2.84924e-05	8.62581e-05	4.0642
BP0556	hydroxymethylglutaryl-CoA lyase	267.163	259.028	291.827	247.131	247.366	247.51	-0.140199	0.183823	0.248408	0.604834
BP0557	putative membrane protein	67.0904	72.2069	63.4258	53.5603	47.6824	51.0341	-0.413406	0.00588856	0.011894	1.92467
BP0558	amino acid-binding periplasmic protein	390.322	353.667	407.559	323.602	339.602	287.616	-0.275957	0.0135595	0.0254348	1.59457
BP0559	probable aminotransferase	139.452	138.438	157.6	138.279	128.376	119.192	-0.173386	0.143709	0.200861	0.697105
BP0560	conserved hypothetical protein (Pseudogene)	283.856	274.501	242.924	447.728	360.53	458.18	0.659866	6.19002e-08	2.52966e-07	6.59694
BP0561	putative exported protein	464.201	451.826	510.924	424.715	442.41	397.345	-0.174055	0.100879	0.147839	0.830211
BP0562	putative exported protein	301.907	291.284	397.574	418.198	404.761	404.893	0.310357	0.0145621	0.0270009	1.56862
BP0563	aspartate transcarbamoylase	16.6129	21.1218	25.6426	51.422	54.0472	48.6683	1.2879	1.01085e-11	5.71338e-11	10.2431
BP0564	probable transporter	45.9249	46.8281	35.9678	235.319	188.464	205.939	2.28634	1.64137e-57	5.98634e-56	55.2228
BP0565	transposase	34.903	44.8633	30.9754	26.7802	28.5878	40.1062	-0.217145	0.290623	0.366693	0.435697
BP0566	lipopolysaccharide biosynthesis protein	189.131	203.85	149.317	106.001	82.635	99.815	-0.911545	2.92635e-10	1.475e-09	8.83121
BP0567	probable Binding-protein-dependent transport system, permease protein (Pseudogene)	53.5125	59.5994	51.0583	45.6179	33.766	41.7961	-0.438451	0.0108696	0.020731	1.68338
BP0568	putative amino acid efflux protein	12.7791	11.5433	12.4809	13.6446	13.2691	13.8569	0.148418	0.331604	0.408665	0.388632
BP0569	conserved hypothetical protein	90.6519	96.7671	104.159	125.042	127.405	108.715	0.310006	0.0136453	0.0255471	1.59266
BP0570	putative exported protein	61.9787	58.8626	33.9254	103.353	71.955	117.502	0.916804	5.0543e-05	0.000147583	3.83096
BP0571	putative two-component sensor kinase	188.252	190.096	157.033	201.411	181.991	212.698	0.153856	0.187976	0.252605	0.597559
BP0572	putative two-component response regulator	1867.35	1707.42	1634.77	1522.4	1315.8	1446.3	-0.282075	0.0168007	0.030627	1.5139
BP0573	Trk system potassium uptake protein	1172	1145.9	1152.56	715.529	682.44	659.951	-0.753897	7.42943e-13	4.47386e-12	11.3493
BP0574	Trk system potassium uptake protein	79.4701	84.7326	66.0354	77.5912	76.8096	75.9315	-0.00120056	0.9934	0.995202	0.00208895
BP0575	probable MarR-family transcriptional regulator	136.657	151.7	112.896	198.662	160.631	192.758	0.458972	0.000720176	0.00173579	2.7605
BP0576	conserved hypothetical protein	38.6568	39.2144	42.889	67.7141	60.6278	58.5822	0.63187	7.34156e-05	0.000208388	3.68113
BP0577	conserved hypothetical protein	18.37	17.9289	23.8272	23.7254	18.5551	21.5177	0.0924233	0.605611	0.671435	0.172996
BP0578	conserved hypothetical protein	8.46616	8.92353	7.71548	35.3335	25.2436	28.1645	1.81646	2.15641e-22	2.32219e-21	20.6341
BP0579	maleate cis-trans isomerase	3.03504	5.48511	4.31159	9.06249	5.50181	8.22403	0.830412	0.000430534	0.00107871	2.96709
BP0580	probable hydrolase (Pseudogene)	1.99674	4.33897	5.44622	7.22962	4.74666	9.1253	0.860255	0.00435845	0.00905902	2.04292
BP0581	conserved hypothetical protein	14.057	16.046	18.9483	29.7331	19.4182	22.8696	0.560418	0.00435175	0.00904996	2.04335
BP0582	putative isochorismatase	7.42786	7.69552	9.1905	11.2008	9.49332	9.68859	0.336229	0.0359955	0.0600598	1.22142
BP0583	probable ring hydroxylating beta subunit	6.22982	5.97631	5.33276	9.46979	8.95393	12.843	0.820804	5.49497e-06	1.81104e-05	4.74207
BP0584	probable Ring hydroxylating alpha subunit	10.8622	10.479	11.8001	16.3939	16.7212	14.3076	0.522412	0.00098359	0.00230583	2.63717
BP0585	putative ferredoxin reductase	2.47595	2.37415	5.55969	6.51684	6.47272	5.85822	0.905235	0.000460973	0.00114827	2.93995
BP0586	ferredoxin	4.23308	3.35656	3.85774	5.80406	6.0412	5.40758	0.591583	0.00243526	0.00530732	2.27512
BP0589	putative exported protein	20.7661	25.0514	20.9906	57.1242	52.9684	59.0328	1.33785	5.77539e-15	4.023e-14	13.3954
BP0590	oxidoreductase, large chain	76.1955	75.8091	95.5358	115.674	111.115	85.7327	0.338318	0.0311732	0.0527882	1.27746
BP0591	oxidoreductase, medium chain	10.6226	10.9702	12.4809	15.3757	13.7006	11.9417	0.276736	0.0882782	0.131162	0.882192
BP0592	putative iron-sulfur binding protein	38.4971	36.2672	40.9601	35.2317	36.2472	35.1493	-0.116767	0.469886	0.545683	0.26306
BP0593	putative exported protein	11.4213	11.2158	13.729	12.83	13.1612	12.843	0.104032	0.5061	0.580244	0.236389
BP0594	probable ABC transporter, ATP-binding component	9.26486	7.53179	10.2117	10.9972	9.92483	9.01264	0.161552	0.329069	0.406034	0.391438
BP0595	ABC transporter, permease component	2.79543	2.78349	2.26926	3.1566	4.42302	2.70379	0.374458	0.129687	0.183922	0.735366
BP0596	putative membrane protein	20.7661	24.8877	22.2387	28.7148	26.7539	27.8265	0.294614	0.0639203	0.099483	1.00225
BP0597	putative membrane protein	48.321	49.8572	53.668	49.5891	49.0848	45.9645	-0.068837	0.658727	0.719593	0.142913
BP0598	conserved hypothetical protein	3400.28	3422.38	3216.9	4191.45	4066.81	4065.26	0.295702	0.0138044	0.0257986	1.5884
BP0599	conserved hypothetical protein	42.6503	40.2787	43.0025	39.6102	37.4339	49.4569	0.0062706	0.970893	0.979763	0.00887902
BP0600	conserved hypothetical protein	3.99347	4.2571	6.01354	8.65518	10.1406	9.1253	0.995468	4.86788e-08	2.00846e-07	6.69714
BP0601	rRNA methylase	17.2518	15.6367	19.2887	22.4017	21.8994	16.6734	0.23041	0.188717	0.253414	0.59617
BP0602	putative exported protein (Pseudogene)	155.586	160.214	155.444	117.405	128.915	109.391	-0.405705	0.000472683	0.00117442	2.93018
BP0603	glycerol-3-phosphate dehydrogenase [NAD(P)+]	228.666	215.72	253.476	144.389	168.83	122.009	-0.680435	1.65084e-07	6.40135e-07	6.19373
BP0604	protein-export protein	615.714	607.537	658.199	376.246	422.453	318.146	-0.752181	3.28986e-10	1.64535e-09	8.78374
BP0605	glutaredoxin 3	365.323	341.796	291.146	183.184	204.862	178.45	-0.817887	9.15359e-12	5.18123e-11	10.2856
BP0606	conserved hypothetical protein	209.657	241.59	201.056	140.112	123.737	165.833	-0.602915	2.83384e-06	9.67811e-06	5.01421
BP0607	phosphoglycerate mutase 1	278.505	272.7	303.287	370.747	409.507	336.509	0.386618	0.000609543	0.001483	2.82886
BP0608	putative peptidase	265.726	274.91	280.48	324.315	338.847	316.569	0.255	0.0134081	0.025163	1.59924
BP0609	putative carboxy-terminal processing protease precursor	1238.38	1261.41	1211.67	907.471	897.226	920.866	-0.445463	2.55174e-05	7.77385e-05	4.10936
BP0610	adenylyltransferase	376.425	380.274	401.432	270.144	237.441	265.31	-0.583197	4.77361e-08	1.97589e-07	6.70424
BP0611	transposase	28.5134	38.3139	31.2023	21.1797	26.3224	37.7404	-0.20366	0.340683	0.417325	0.379525
BP0612	putative exported protein	223.555	221.778	220.232	130.744	132.799	130.345	-0.756808	1.01185e-13	6.42335e-13	12.1922
BP0613	probable LysR-family transcriptional regulator	143.126	169.629	121.973	88.2829	79.5065	90.8023	-0.75059	8.43138e-08	3.38833e-07	6.47001
BP0614	putative GntR-family transcriptional regulatory protein	11.8207	10.9702	7.14817	30.7514	26.3224	26.1367	1.45973	4.10828e-14	2.66934e-13	12.5736
BP0615	conserved hypothetical protein (pseudogene)	5.51099	5.48511	3.9712	13.3392	11.6509	12.7304	1.3099	5.58426e-15	3.90394e-14	13.4085
BP0616	putative peptidase (Pseudogene)	6.30969	4.91204	4.87891	13.0337	12.2982	13.8569	1.26977	1.06434e-14	7.26983e-14	13.1385
BP0617	TetR-family transcriptional regulator	74.8377	62.301	69.0989	63.4374	67.8557	59.8214	-0.109736	0.461577	0.538786	0.268584
BP0618	dihydrolipoamide dehydrogenase	19.9674	17.1921	19.4022	25.5583	27.7248	30.305	0.563312	0.000560073	0.00137389	2.86205
BP0619	branched-chain amino acid ABC transporter, ATP-binding protein	10.0636	9.98781	9.87128	17.7177	16.5054	16.3354	0.755984	9.43004e-07	3.34157e-06	5.47605
BP0620	branched-chain amino acid ABC transporter, permease protein	9.90381	7.69552	8.05587	23.0126	20.2812	19.7151	1.29133	4.01308e-14	2.61188e-13	12.583
BP0621	branched-chain amino acid ABC transporter, permease protein	3.99347	2.70162	3.29043	10.5899	8.30665	9.9139	1.5233	3.46535e-15	2.44472e-14	13.6118
BP0622	putative leu/ile/val-binding protein precursor	39.3756	34.3843	39.5986	59.8735	59.6569	62.7505	0.68596	1.51591e-05	4.74536e-05	4.32373
BP0623	conserved hypothetical protein (Pseudogene)	504.855	443.721	522.383	320.649	386.421	297.868	-0.549416	7.89109e-06	2.56146e-05	4.59151
BP0624	putative substrate-CoA ligase	1584.13	1531.82	1813.37	1194.21	1273.08	1130.64	-0.454111	0.000121376	0.00033045	3.48089
BP0625	probable acyl-CoA dehydrogenase	1053.4	960.713	1197.94	839.146	847.926	776.326	-0.382642	0.000984122	0.00230583	2.63717
BP0626	probable 2-oxo acid dehydrogenases acyltransferase (pseudogene)	426.343	394.6	507.066	453.633	476.392	448.829	0.0547339	0.635821	0.698716	0.155699
BP0627	probable enoyl-CoA hydratase/isomerase	472.987	450.024	580.023	686.203	709.841	647.896	0.443975	0.000165054	0.000439161	3.35738
BP0628	putative pyruvate dehydrogenase E1 beta subunit	424.826	397.793	531.234	770.108	735.732	670.991	0.685734	3.81947e-08	1.59806e-07	6.79641
BP0629	putative lipoprotein	190.648	184.201	210.587	915.617	865.834	807.983	2.14575	1.379e-81	7.95701e-80	79.0993
BP0630	probable transcriptional regulator	192.885	220.141	176.321	143.574	132.691	189.04	-0.341795	0.0149544	0.0276753	1.55791
BP0631	porphobilinogen deaminase	3.03504	3.02909	3.17696	9.06249	9.0618	5.85822	1.38058	8.18736e-11	4.35383e-10	9.36113
BP0632	C-terminus truncated putative pimeloyl-CoA synthetase (Pseudogene)	13.0986	12.5257	16.5656	39.712	35.4921	28.1645	1.30019	7.21707e-12	4.09709e-11	10.3875
BP0633	putative exported protein	15.0155	15.1454	15.204	52.1348	44.7696	46.7531	1.66283	1.15177e-23	1.32918e-22	21.8764
BP0634	probable acyl-CoA dehydrogenase	43.8483	42.0798	40.0524	177.584	170.88	160.876	2.0138	4.30607e-56	1.51339e-54	53.82
BP0635	probable enoyl-CoA hydratase	13.5778	12.362	15.6579	71.0743	76.9175	63.5391	2.35092	8.01008e-38	1.68299e-36	35.7739
BP0636	autotransporter (pseudogene)	13.2583	15.5548	14.8636	59.9753	63.6484	57.1176	2.04934	6.04957e-32	9.91002e-31	30.0039
BP0637	conserved hypothetical protein	5.67073	5.40324	6.80778	23.7254	30.9612	25.686	2.17668	4.03764e-31	6.39735e-30	29.194
BP0638	putative exported protein	2.47595	3.60216	4.65198	17.9213	15.8582	15.5468	2.2332	7.67407e-33	1.31858e-31	30.8799
BP0639	D-amino acid dehydrogenase small subunit (pseudogene)	8.86551	9.90594	8.73665	40.8321	40.5624	36.2759	2.09291	7.08548e-35	1.31694e-33	32.8804
BP0640	probable LysR-family transcriptional regulator	33.8647	33.8112	36.6485	96.6326	102.269	90.0137	1.47082	4.68191e-23	5.20123e-22	21.2839
BP0641	putative exported protein	12.3798	11.134	17.2464	40.6285	44.3381	37.5151	1.59763	3.99298e-17	3.26361e-16	15.4863
BP0642	conserved hypothetical protein	14.696	13.8356	15.6579	33.908	38.2969	39.9936	1.34591	2.19454e-16	1.69006e-15	14.7721
BP0643	LysR-family transcriptional regulator	37.2192	39.9512	45.0448	42.665	41.5333	41.2328	0.0397039	0.808694	0.847955	0.071627
BP0644	putative dihydrodipicolinate synthase	7.82721	9.57847	6.24046	12.4227	12.2982	11.6038	0.602559	0.000342719	0.000869961	3.0605
BP0645	transposase	74.5981	83.259	66.1489	29.1221	40.1308	61.9619	-0.773244	0.000691949	0.00167221	2.77671
BP0646	transposase	72.1221	82.031	60.4758	32.7879	37.6496	58.1315	-0.741265	0.000446906	0.00111539	2.95257
BP0647	conserved hypothetical protein	2.95517	2.04668	2.49619	2.44382	2.69697	2.25316	-0.0207509	0.93726	0.951621	0.0215359
BP0648	conserved hypothetical protein (Pseudogene)	5.91034	6.54938	6.92124	6.51684	6.90423	7.43543	0.111728	0.50979	0.583782	0.23375
BP0649	putative exported protein	3.35452	3.60216	2.95004	4.48033	4.85454	5.06961	0.523171	0.0117347	0.0222417	1.65283
BP0650	LysR-family transcriptional regulator	46.0048	44.9451	41.9813	48.1636	48.006	49.3442	0.129313	0.408301	0.485406	0.313895
BP0651	D-lactate dehydrogenase	32.0277	33.32	31.2023	34.9262	32.903	30.4177	0.0249449	0.875731	0.902579	0.0445146
BP0652	probable acyl-CoA dehydrogenase	54.0716	55.4241	67.2835	45.9234	41.2096	43.7113	-0.43185	0.00878937	0.0171096	1.76676
BP0653	probable acyl-CoA dehydrogenase	135.059	137.373	156.125	136.854	131.073	133.387	-0.0936326	0.418761	0.496148	0.304389
BP0654	putative exported protein	71.9624	67.213	75.1125	104.371	75.4072	85.5074	0.308987	0.0440056	0.0718132	1.1438
BP0655	putative acetylornithine deacetylase	17.5713	18.7476	19.9695	40.5266	22.6545	30.0797	0.7308	0.000441797	0.00110478	2.95672
BP0656	conserved hypothetical protein	11.7408	11.7889	13.729	30.8532	18.5551	17.462	0.848872	0.000127363	0.000345533	3.46151
BP0657	putative endoribonuclease	21.9641	29.636	22.1253	42.5631	30.7454	33.5721	0.534167	0.00463466	0.00957545	2.01884
BP0658	conserved hypothetical protein	138.414	126.485	147.842	218.722	167.535	141.386	0.355203	0.0182526	0.032882	1.48304
BP0659	probable zinc-binding dehydrogenase	236.254	239.789	272.878	315.049	246.071	246.721	0.109994	0.38042	0.457878	0.339251
BP0660	LysR-family transcriptional regulator	144.963	140.73	133.206	138.992	127.62	134.964	-0.0614232	0.58423	0.65203	0.185732
BP0661	putative acetyl-CoA synthetase	1165.46	1207.95	1303.8	759.823	635.621	618.83	-0.868171	1.8982e-13	1.17981e-12	11.9282
BP0662	probable enoyl-CoA hydratase	555.492	579.538	607.027	472.471	349.419	426.185	-0.480881	7.99677e-05	0.000225496	3.64686
BP0663	conserved hypothetical protein	1742.27	1911.52	1360.99	1492.05	1279.44	1648.41	-0.182293	0.210604	0.279216	0.55406
BP0664	putative exported protein	1565.76	1458.63	1546.95	1297.56	1446.76	1151.82	-0.230539	0.0551441	0.0876951	1.05702
BP0665	thymidine diphosphoglucose 4,6-dehydratase	970.973	973.484	914.738	722.962	699.809	689.467	-0.436894	2.14764e-05	6.61576e-05	4.17942
BP0666	glucosamine--fructose-6-phosphate aminotransferase [isomerizing]	1540.28	1558.92	1840.26	1116.32	1152.9	985.307	-0.601771	8.61081e-07	3.06532e-06	5.51352
BP0667	probable Zinc-binding dehydrogenase	138.334	135.982	121.178	129.319	90.5102	131.134	-0.172922	0.241137	0.311993	0.505854
BP0668	probable thiolase	19.0089	19.5663	19.856	22.809	21.6836	19.6025	0.135296	0.38944	0.465978	0.331635
BP0669	probable enoyl-CoA hydratase/3-hydroxyacyl-CoA dehydrogenase, bifunctional enzyme	19.8875	22.5954	24.8484	29.9368	28.48	29.0658	0.381741	0.0174157	0.0316248	1.49997
BP0670	probable acyl-CoA dehydrogenase	7.98695	6.05818	7.94241	13.5428	12.0824	11.2658	0.754598	5.11076e-06	1.69453e-05	4.77095
BP0671	putative exported protein	8.78564	7.12245	7.48856	7.5351	10.1406	7.66074	0.109989	0.528206	0.601485	0.220775
BP0672	acetyl-CoA synthetase	10.7025	9.251	11.9136	7.5351	8.95393	6.42151	-0.46494	0.00671845	0.0134092	1.8726
BP0673	probable short chain dehydrogenase	3.75387	4.0115	4.53852	4.68398	3.12848	3.26708	-0.131395	0.551465	0.622289	0.206008
BP0674	probable LysR-family transcriptional regulator	23.0823	20.958	14.9771	19.6524	20.3891	20.8417	0.0368205	0.841324	0.872936	0.0590177
BP0675	probable LysR-family transcriptional regulator	51.2762	50.4302	50.0372	42.5631	34.4133	40.3316	-0.371174	0.0234046	0.0410536	1.38665
BP0676	transposase	76.1955	84.4052	66.2624	46.127	48.9769	66.0176	-0.495509	0.00456223	0.00945208	2.02447
BP0677	glutamyl-tRNA reductase	636.32	622.519	581.611	669.198	618.36	657.247	0.0794017	0.439444	0.516224	0.287162
BP0678	peptide chain release factor 1	283.856	292.921	294.096	249.371	242.295	206.615	-0.318333	0.00433762	0.00904001	2.04383
BP0679	heme biosynthesis protein	71.6429	65.3301	79.1972	78.5076	80.0459	66.3556	0.0588007	0.693297	0.750417	0.124698
BP0680	conserved hypothetical protein	296.396	293.33	206.276	291.731	242.08	288.292	0.0456779	0.750586	0.800266	0.0967655
BP0681	probable flavoprotein	80.3487	89.8084	79.3106	90.0139	86.195	98.9137	0.140419	0.303477	0.380059	0.420149
BP0682	putative exported protein	63.4164	53.7868	68.6451	155.793	161.171	117.39	1.22635	2.65372e-15	1.90339e-14	13.7205
BP0683	4,5-dihydroxyphthalate decarboxylase	201.75	192.634	249.392	355.372	336.689	308.232	0.636923	2.79884e-07	1.06082e-06	5.97436
BP0684	molybdopterin dehydrogenase (Pseudogene)	83.1441	79.6569	115.846	119.442	109.065	97.3365	0.228221	0.15383	0.21308	0.671457
BP0684A	probable 2Fe-2S ferredoxin	49.6788	44.6177	60.0219	64.7611	59.549	57.4556	0.23893	0.14621	0.203546	0.691337
BP0685	sn-glycerol-3-phosphate transport ATP-binding protein	241.206	227.1	277.077	226.155	227.84	190.505	-0.208892	0.0778322	0.117954	0.928289
BP0686	polypeptide deformylase	102.632	106.018	114.938	72.8054	61.8145	59.2581	-0.737626	1.91234e-07	7.35633e-07	6.13334
BP0688	transposase	24.9193	42.4891	27.3446	18.4305	19.0945	34.6987	-0.394136	0.130713	0.18497	0.732899
BP0689	putative lipoprotein	135.219	126.076	129.007	165.569	145.636	146.343	0.229413	0.046419	0.0751805	1.12389
BP0690	conserved hypothetical protein	189.131	172.576	166.904	275.54	304.973	277.477	0.698109	8.4278e-11	4.45717e-10	9.35094
BP0691	probable cytochrome C (pseudogene)	85.4603	67.6224	88.5011	105.695	109.928	96.4352	0.370543	0.0108921	0.0207638	1.68269
BP0692	cytochrome C	18.6096	18.4201	19.9695	29.4276	29.6666	27.8265	0.610985	8.29708e-05	0.000232756	3.6331
BP0693	Hpr serine kinase/phosphatase	268.841	258.209	240.201	219.638	219.317	202.221	-0.259319	0.0144208	0.0267905	1.57202
BP0694	nitrogen regulatory IIA protein	294.798	294.968	226.132	237.356	240.138	263.958	-0.138995	0.264762	0.337923	0.471182
BP0696	probable transcriptional regulator	7421.23	7410.22	4639.84	3865.2	3394.29	4555.44	-0.720768	8.45464e-05	0.000236852	3.62552
BP0697	ABC transporter	152.151	143.841	141.148	138.177	141.537	134.176	-0.0791875	0.476092	0.551565	0.258403
BP0698	putative exported protein	255.742	255.917	265.163	242.345	254.594	233.089	-0.0893944	0.387699	0.464902	0.332638
BP0699	putative exported protein	164.531	148.507	118.342	157.015	174.116	161.214	0.189115	0.154247	0.213525	0.670551
BP0700	probable hydrolase	151.433	131.97	141.034	169.54	177.892	154.116	0.240869	0.0382476	0.0634071	1.19786
BP0701	conserved hypothetical protein	164.691	152.519	161.458	220.453	238.628	195.011	0.45068	5.96028e-05	0.000171702	3.76522
BP0702	phosphoribosylglycinamide formyltransferase 2	153.03	143.186	181.654	183.388	187.493	153.102	0.134258	0.293147	0.369347	0.432566
BP0703	N-terminal region of TonB dependent receptor protein (Pseudogene)	10.2233	9.0054	7.48856	10.9972	10.68	11.2658	0.287121	0.0701867	0.10739	0.969035
BP0704	transposase	56.308	59.9268	45.6121	25.9656	31.1769	45.4012	-0.660889	0.00183254	0.00409752	2.38748
BP0705	putative C-terminal region of dehydrogenase (Pseudogene)	7.98695	8.67793	6.58085	5.09128	5.17817	6.9848	-0.447185	0.0151695	0.0280331	1.55233
BP0706	putative membrane protein	50.7171	46.5006	47.7679	64.9648	82.3114	55.6531	0.484951	0.00521591	0.010641	1.97302
BP0707	conserved hypothetical protein	76.3552	74.663	65.1277	46.0252	49.8399	62.1872	-0.453387	0.00544728	0.0110663	1.956
BP0708	putative membrane protein	102.153	92.7556	70.9144	72.1944	80.3696	79.6492	-0.197197	0.209308	0.27788	0.556143
BP0709	AsnC-family transcriptional regulator	861.552	858.051	941.97	616.453	650.077	510.904	-0.582288	6.52534e-07	2.37095e-06	5.62508
BP0710	putative endonuclease/exonuclease/phosphatase family protein	168.924	174.214	164.408	220.656	199.36	197.827	0.283556	0.00721758	0.0142873	1.84505
BP0711	putative phospholipase	58.0651	55.8335	49.1295	68.7323	65.5902	60.8353	0.258087	0.0881326	0.130996	0.882742
BP0712	putative membrane protein	28.5933	28.6535	24.508	26.9838	26.4303	24.6721	-0.0689219	0.663029	0.72327	0.1407
BP0713	flagellar L-ring protein precursor	222.516	256.572	181.2	168.725	118.666	210.332	-0.408404	0.0225585	0.0396956	1.40126
BP0715	putative membrane protein (Pseudogene)	10.6226	10.1515	10.3251	10.1826	7.65938	9.35061	-0.192229	0.222682	0.29272	0.533548
BP0716	transposase (Pseudogene)	30.5101	40.688	28.9331	21.3834	25.5672	44.2746	-0.13707	0.57905	0.64812	0.188344
BP0718	carboxyvinyl-carboxyphosphonate phosphorylmutase	91.2908	94.393	110.059	133.493	120.608	117.052	0.329495	0.00910942	0.0176881	1.75232
BP0720	glycine cleavage system P protein	213.651	167.091	164.862	222.082	192.24	226.217	0.230651	0.0673653	0.103751	0.984009
BP0721	probable aminotransferase	322.433	322.721	380.328	595.782	598.295	591.229	0.800467	1.33122e-13	8.38193e-13	12.0767
BP0722	probable amidase	154.388	149.572	154.99	360.056	427.415	346.987	1.30567	2.57274e-29	3.84024e-28	27.4156
BP0723	putative CDP-diacylglycerol--glycerol-3-phosphate 3-phosphatidyltransferase	158.062	157.185	146.367	534.789	500.665	513.045	1.74544	1.67428e-60	6.34583e-59	58.1975
BP0724	putative C4-dicarboxylate transporter (pseudogene)	33.5452	31.6826	26.2099	168.216	153.943	172.705	2.43104	3.9285e-63	1.5341e-61	60.8141
BP0725	exported SurF1-family protein	73.7994	69.7509	63.4258	334.599	304.757	322.315	2.21392	1.30073e-84	8.24365e-83	82.0839
BP0726	putative AsnC-family transcriptional regulator	444.074	423.581	442.619	3616.34	3436.26	3475.05	3.00626	5.36292e-133	6.91101e-131	130.16
BP0727	LysR-family transcriptional regulator	188.172	197.791	193.681	1634.4	1484.41	1492.27	2.99184	1.16605e-151	1.87832e-149	148.726
BP0728	probable transcriptional regulator	51.6755	47.483	40.0524	50.9128	55.5575	59.0328	0.246865	0.139393	0.195535	0.708776
BP0729	transposase	29.9511	38.6414	31.3158	18.8378	20.1733	34.924	-0.43659	0.0540177	0.0861165	1.06491
BP0731	putative membrane protein	225.392	222.024	196.745	176.668	132.583	125.614	-0.566798	2.80759e-05	8.51304e-05	4.06992
BP0732	putative universal stress protein	465.639	503.074	484.033	594.662	485.454	409.399	0.0362238	0.781685	0.825456	0.0833058
BP0733	transposase	68.7676	75.0723	63.0854	30.955	40.7781	58.0189	-0.674999	0.00116963	0.00270927	2.56715
BP0734	putative GntR-family transcriptional regulator	3.674	2.45602	1.58848	1.93469	1.61818	2.47848	-0.393023	0.206399	0.274316	0.561748
BP0735	putative exported protein	69.3267	62.8741	77.0414	78.9149	74.9756	69.848	0.0983881	0.499112	0.572912	0.241912
BP0736	putative ferric siderophore receptor	4.55256	3.27469	4.76544	6.10954	5.0703	4.95695	0.374192	0.0667713	0.102967	0.987303
BP0737	putative inner membrane sensor for iron transport	15.4947	15.9641	21.2176	39.712	30.5296	30.0797	0.93681	6.99604e-07	2.52537e-06	5.59768
BP0738	ECF-family sigma factor Pseudogene)	21.7245	23.4959	23.1464	38.4901	28.1563	43.486	0.687751	0.000192492	0.000505897	3.29594
BP0739	transposase	29.9511	40.4424	32.11	19.4487	22.1151	32.7835	-0.465583	0.0260514	0.0451433	1.34541
BP0739A	transposase (pseudogene)	0.399347	0.654938	0.226926	0.101826	0.323636	0.337974	-0.793099	0.237941	0.308478	0.510776
BP0740	putative DNA methylase	39.8549	39.0507	46.2929	52.6439	46.7114	42.3594	0.18126	0.284844	0.360578	0.443
BP0741	putative transcriptional regulator	37.2192	42.3254	24.6215	26.0674	20.0654	34.248	-0.377883	0.101504	0.14853	0.828187
BP0742	transposase (Pseudogene)	52.634	60.5818	47.4275	25.6601	32.2557	50.1328	-0.574213	0.0108405	0.0206858	1.68433
BP0744	putative transcriptional regulator	114.133	112.649	91.5646	208.335	197.849	196.025	0.917789	4.75355e-14	3.07826e-13	12.5117
BP0745	putative transcriptional regulator	13.0986	12.2801	12.5944	19.1432	15.8582	19.4898	0.52017	0.00129244	0.00297061	2.52715
BP0746	glutamate 5-kinase	43.7685	36.0216	41.414	34.7226	36.463	27.9392	-0.289037	0.102232	0.149218	0.826178
BP0747	probable GTP-binding protein	291.044	285.389	279.8	246.622	256.427	226.443	-0.231139	0.0290409	0.0496339	1.30422
BP0748	50S ribosomal protein L27	197.118	232.257	214.332	98.9746	98.0617	72.3264	-1.25613	1.84422e-19	1.71801e-18	17.765
BP0749	50S ribosomal protein L21	1247.24	1259.53	1037.05	383.781	424.287	404.555	-1.54736	2.98998e-40	6.75981e-39	38.1701
BP0750	conserved hypothetical protein	24.9991	24.3146	16.1117	31.2605	22.7624	27.4886	0.311194	0.120196	0.172593	0.762978
BP0751	octaprenyl-diphosphate synthase	169.723	167.091	169.514	153.35	149.088	134.063	-0.213774	0.0554862	0.0880942	1.05505
BP0752	LysR-family transcriptional regulator	286.013	266.642	278.098	267.903	258.369	247.51	-0.10237	0.327815	0.40464	0.392931
BP0753	putative hydantoin utilization protein A	16.7726	16.3735	18.7214	16.6994	18.1236	15.8848	-0.0281958	0.858885	0.888058	0.0515588
BP0754	hydantoin utilization protein B	14.3765	14.0812	19.2887	15.6812	14.6715	15.2088	-0.0576231	0.740114	0.792159	0.101187
BP0755	putative amino acid deaminase	6.62917	7.77739	7.60202	5.39676	6.79635	6.19619	-0.25697	0.138441	0.19434	0.711438
BP0756	putative exported protein (Pseudogene)	11.9804	12.362	12.3675	10.5899	9.92483	9.9139	-0.268463	0.072548	0.110596	0.956262
BP0756A	transposase (Pseudogene)	73.0007	79.6569	64.5604	34.3153	38.4048	59.8214	-0.714427	0.000441647	0.00110478	2.95672
BP0757	putative exported protein	14.6161	15.3092	15.7714	13.5428	12.5139	9.57593	-0.353469	0.0371885	0.0618635	1.20857
BP0758	cyclolysin-activating lysine-acyltransferase	3.99347	5.48511	3.29043	8.14606	7.11999	6.75948	0.765256	0.00010215	0.000282274	3.54933
BP0760	bifunctional hemolysin-adenylate cyclase precursor	56.6275	53.5412	60.2488	81.3587	76.9175	84.7188	0.512777	0.000309135	0.000788856	3.103
BP0761	cyclolysin secretion ATP-binding protein	17.0921	13.2625	18.7214	22.0962	22.9781	22.6443	0.469948	0.00635895	0.0127443	1.89468
BP0762	cyclolysin secretion protein	7.5876	6.05818	6.58085	8.55336	5.71757	6.75948	0.0572572	0.758438	0.806192	0.0935616
BP0763	cyclolysin secretion protein	3.35452	3.11096	3.85774	5.39676	4.5309	3.26708	0.37401	0.0961242	0.14173	0.848538
BP0764	probable LysR-family transcriptional regulator	5.99021	4.66643	4.99237	4.88763	5.39393	3.71771	-0.161854	0.419955	0.497258	0.303418
BP0765	probable extracellular solute-binding protein	7.42786	6.30378	4.31159	7.63693	9.6012	7.54809	0.433201	0.0268899	0.0464505	1.33301
BP0766	glutamate/aspartate transport system permease protein (Pseudogene)	0.718825	0.90054	0.680778	0.203651	0.539393	1.3519	-0.171169	0.738591	0.791203	0.101712
BP0767	glutamate/aspartate transport system permease protein	0.159739	0.163735	0	0.305477	0.323636	0.337974	1.35317	0.097754	0.143804	0.842229
BP0768	glutamate/aspartate transport ATP-binding protein	2.07661	1.39174	2.04233	2.44382	3.0206	1.91519	0.433783	0.134899	0.189919	0.721431
BP0769	probable aminotransferase	1.837	0.573071	0.453852	1.73104	1.29454	1.91519	0.72388	0.0911001	0.135095	0.869361
BP0770	putative membrane protein	29.7913	24.8058	24.6215	68.0196	65.806	66.6935	1.33737	7.32673e-16	5.48043e-15	14.2612
BP0771	hypothetical protein	4.7123	4.7483	6.01354	68.8342	74.7599	55.991	3.6986	5.67095e-68	2.38303e-66	65.6229
BP0772	putative outer membrane protein	1.51752	1.96481	1.70194	22.4017	23.3018	19.2645	3.63865	1.01748e-72	4.68284e-71	70.3295
BP0773	ABC transporter ATP-binding protein	4.79217	6.14005	4.87891	69.3433	68.6108	52.8366	3.58562	4.27566e-65	1.72184e-63	62.764
BP0774	probable GntR-family transcriptional regulator	45.0464	41.2611	38.4639	55.2914	47.0351	49.9075	0.285733	0.0805115	0.121301	0.916137
BP0775	hypothetical protein	18.9291	23.1684	20.8772	15.172	19.9575	16.6734	-0.28224	0.10118	0.148223	0.829085
BP0776	probable GntR-family transcriptional regulator	78.7513	81.0486	77.4952	72.8054	66.4532	72.8897	-0.161851	0.236387	0.306874	0.51304
BP0777	outer membrane heme receptor	95.6038	100.206	113.917	33.908	36.3551	36.3885	-1.537	9.98704e-25	1.21034e-23	22.9171
BP0778	GntR-family transcription regulator	33.2257	28.981	33.0177	14.9684	12.406	14.7582	-1.17447	2.58758e-12	1.50884e-11	10.8214
BP0779	conserved hypothetical protein	36.5802	39.6238	43.5698	26.3729	23.9491	22.7569	-0.709802	1.95664e-05	6.04666e-05	4.21848
BP0780	NADH-ubiquinone oxidoreductase, chain N	14.9356	14.3268	13.5021	11.099	8.41453	10.9278	-0.492713	0.00240942	0.00525667	2.27929
BP0781	probable ABC transporter, permease protein	41.6919	41.5886	52.0795	26.5765	25.4594	22.8696	-0.850146	1.25842e-06	4.41875e-06	5.3547
BP0782	conserved hypothetical protein	103.99	105.036	122.086	62.8265	59.3332	54.1885	-0.907238	1.73934e-10	8.9777e-10	9.04684
BP0783	putative dioxygenase	31.6283	32.8288	33.1312	19.856	19.9575	19.8278	-0.70945	3.72989e-06	1.25717e-05	4.90061
BP0784	putative acetolactate synthase large subunit	101.115	98.5682	121.746	70.5652	72.6023	64.6657	-0.627384	9.96532e-06	3.19452e-05	4.49559
BP0785	putative mechanosensitive channel protein	33.9445	30.7002	27.0042	34.3153	34.7369	31.4316	0.12999	0.432144	0.509661	0.292719
BP0786	transposase	30.5101	42.571	29.16	17.7177	21.4678	33.7974	-0.489406	0.0373572	0.062064	1.20716
BP0787	N-terminal region of a putative membrane protein (Pseudogene)	35.3023	30.209	23.2599	36.4536	25.9987	40.7822	0.213801	0.305222	0.381502	0.418503
BP0789	acetolactate synthase large subunit	436.966	443.066	379.193	270.653	275.954	269.027	-0.626952	5.65378e-09	2.54453e-08	7.59439
BP0790	conserved hypothetical protein	127.152	131.315	102.23	109.972	112.733	96.8859	-0.175841	0.186867	0.251542	0.599389
BP0791	conserved hypothetical protein	592.552	546.792	725.823	432.861	477.902	354.197	-0.55981	4.41548e-05	0.000130307	3.88503
BP0792	putative CDP-diacylglycerol--serine O-phosphatidyltransferase protein	959.552	987.483	723.213	723.573	630.766	811.25	-0.302476	0.0284939	0.048807	1.31152
BP0793	putative lipoprotein	66.5313	61.9735	61.3835	64.5575	76.3781	68.9467	0.143705	0.324977	0.401739	0.396056
BP0794	30S ribosomal protein S15	787.513	696.363	645.945	383.577	413.499	414.131	-0.814561	2.74044e-13	1.67901e-12	11.7749
BP0795	polyribonucleotide nucleotidyltransferase	2570.36	2460.44	3001.44	1321.09	1452.26	1041.07	-1.07425	1.49567e-13	9.34127e-13	12.0296
BP0796	putative lipoprotein	70.4449	71.9613	66.6028	69.6488	64.5114	70.8619	-0.0284944	0.83905	0.871044	0.0599599
BP0797	transposase	27.555	37.9864	29.8408	18.0231	18.7709	31.4316	-0.485684	0.0291585	0.049813	1.30266
BP0798	threonine dehydratase catabolic	38.8166	36.7584	25.6426	23.6236	20.7127	28.6151	-0.477026	0.015443	0.0284434	1.54602
BP0799	conserved hypothetical protein	7.26812	5.81258	8.96357	6.92415	7.33575	7.54809	0.00221816	0.990196	0.993279	0.00292874
BP0800	probable zinc-binding dehydrogenase	494.951	503.484	549.161	466.667	476.284	441.281	-0.160644	0.120226	0.172593	0.762978
BP0801	triosephosphate isomerase	331.139	326.978	358.316	171.576	162.789	144.202	-1.08606	3.88238e-22	4.12343e-21	20.3847
BP0802	protein-export membrane protein	234.177	219.159	221.253	124.431	132.906	106.349	-0.891079	1.26906e-14	8.56225e-14	13.0674
BP0804	high-affinity choline transport protein	87.8564	91.6914	83.6222	82.4788	66.5611	85.2821	-0.168056	0.244913	0.316349	0.499833
BP0805	putative aldolase (Pseudogene)	11.7408	10.5609	11.4598	200.902	194.397	193.659	4.12435	1.2459e-172	3.01042e-170	169.521
BP0806	putative enoyl-CoA hydratase/isomerase family protein	22.2836	22.1042	28.1388	454.448	464.957	381.685	4.17183	1.93732e-189	6.8088e-187	186.167
BP0807	putative lipoprotein	13.6577	13.3444	17.2464	173.918	173.577	170.339	3.55707	4.99865e-116	4.71336e-114	113.327
BP0808	UDP-N-acetylmuramate--alanine ligase	17.1719	15.391	20.6503	98.9746	92.7756	94.9707	2.43539	7.90831e-46	2.16834e-44	43.6639
BP0809	putative argininosuccinate lyase (Pseudogene)	31.1491	27.5074	36.0812	84.4135	93.7465	81.677	1.45873	5.59546e-19	5.05422e-18	17.2963
BP0810	putative exported protein	12.859	12.6076	14.4098	26.6783	26.2145	25.7987	0.985082	5.04947e-10	2.48047e-09	8.60547
BP0812	transposase for IS1663	71.1637	73.435	47.4275	83.8025	68.7187	85.2821	0.30573	0.0890999	0.132332	0.878335
BP0813	probable short-chain dehydrogenase	192.645	198.528	203.099	275.948	248.66	207.403	0.301217	0.0116439	0.022088	1.65584
BP0814	conserved hypothetical protein	221.718	263.203	171.329	268.413	205.94	281.532	0.203045	0.195862	0.262008	0.581686
BP0815	cystathionine beta-lyase	19.2485	19.4844	17.2464	21.587	20.2812	16.3354	0.0548437	0.744057	0.79506	0.0996004
BP0816	conserved hypothetical protein	17.8908	16.6191	20.5368	16.4958	15.103	13.519	-0.280069	0.0942104	0.13928	0.856111
BP0817	putative exported protein	18.0505	16.3735	20.3099	12.83	13.8085	12.9557	-0.461703	0.0045363	0.00940845	2.02648
BP0818	conserved hypothetical protein	64.6943	64.4295	75.7933	61.7064	62.3538	57.2303	-0.174927	0.23893	0.309656	0.50912
BP0819	putative exported protein	29.9511	30.0453	34.1524	110.786	112.517	112.771	1.8381	1.21854e-36	2.41584e-35	34.6169
BP0820	cell division protein FtsA	23.7212	24.4783	29.0465	120.765	120.5	115.812	2.21275	3.45926e-48	9.90629e-47	46.0041
BP0821	hypothetical protein	71.6429	65.0026	83.9626	429.093	404.653	391.036	2.47559	7.34888e-89	5.07335e-87	86.2947
BP0822	conserved hypothetical protein	61.7391	57.8802	58.8873	461.372	382.861	415.595	2.81869	8.04056e-122	8.4013e-120	119.076
BP0823	bacterial extracellular solute-binding protein (pseudogene)	105.188	108.802	102.911	1111.94	912.545	1004.57	3.25627	2.85745e-160	6.13717e-158	157.212
BP0824	putative membrane protein	6978.28	7212.75	6679.56	2743.29	2180.87	2781.98	-1.43739	1.05434e-24	1.27378e-23	22.8949
BP0825	conserved hypothetical protein	51.8353	45.6001	47.2006	35.7408	40.9939	42.9227	-0.274457	0.0964612	0.142173	0.847184
BP0826	outer membrane component of multidrug efflux system	10.8622	11.4614	11.6867	13.441	12.9454	16.1101	0.321583	0.0427398	0.0700135	1.15482
BP0827	integral membrane component of multidrug efflux system	8.14669	8.02299	9.75782	13.8483	13.7006	14.7582	0.71652	3.86458e-06	1.29917e-05	4.88633
BP0828	probable HlyD-family secretion protein	19.8076	22.0223	20.0829	22.198	18.663	19.9405	-0.02624	0.870192	0.897589	0.0469224
BP0829	putative transcriptional regulator	92.2492	88.0073	80.7856	178.908	155.561	182.168	0.983538	5.17639e-16	3.91623e-15	14.4071
BP0830	transposase	69.726	77.8558	62.6316	30.3441	40.2387	57.5682	-0.71576	0.000704052	0.00169798	2.77007
BP0831	high-affinity choline transport protein	139.452	132.052	124.809	203.142	231.292	198.503	0.674653	1.95362e-09	9.16589e-09	8.03783
BP0832	LysR-family transcriptional regulator	22.7628	19.9756	24.0541	30.0386	33.2266	25.9113	0.419851	0.0127678	0.0240665	1.61859
BP0833	conserved hypothetical protein (Pseudogene)	75.4767	67.7042	88.8415	112.721	108.31	104.547	0.490825	0.000519173	0.00128251	2.89194
BP0834	probable DNA repair exonuclease	7.74734	4.83017	5.10583	11.4045	11.4351	9.9139	0.876253	3.41178e-06	1.15297e-05	4.93818
BP0835	putative substrate-binding protein (Pseudogene)	6.22982	6.46752	6.24046	15.2739	14.8872	14.9835	1.25085	1.65013e-16	1.28617e-15	14.8907
BP0836	putative exported protein	2.23635	2.78349	2.26926	3.66573	2.69697	2.92911	0.346518	0.164897	0.226463	0.645004
BP0837	conserved hypothetical protein	3.51426	3.27469	2.72311	2.64747	2.58909	3.4924	-0.145915	0.539754	0.611243	0.213786
BP0838	probable TetR-family transcriptional regulator (Pseudogene)	4.07334	4.9939	2.60965	5.90589	2.80484	3.83037	0.0862111	0.751807	0.800905	0.0964188
BP0839	transposase	30.0309	40.5243	28.3657	20.2633	25.2436	38.7544	-0.234449	0.311028	0.386884	0.412419
BP0840	outer membrane porin protein precursor	43148	44846.1	50776.3	25016.4	24552	24555	-0.904695	2.68426e-09	1.24578e-08	7.90456
BP0841	putative ferrisiderophore receptor	95.3641	114.614	76.5875	102.437	90.5102	118.066	0.116274	0.475	0.55063	0.25914
BP0842	NADH-ubiquinone oxidoreductase, 20 kDa subunit	466.837	468.035	431.159	393.251	448.775	347.325	-0.19993	0.0879118	0.130768	0.883497
BP0843	respiratory-chain NADH dehydrogenase, 30 kDa subunit	314.047	336.475	281.842	285.927	282.426	276.688	-0.142366	0.191424	0.256604	0.590736
BP0844	respiratory-chain NADH dehydrogenase, 49 kDa subunit	903.324	905.043	915.419	926.716	970.908	819.587	-0.00343391	0.974983	0.98202	0.00787952
BP0845	respiratory-chain NADH dehydrogenase I, 24 kDa subunit	211.734	232.176	228.061	266.071	237.441	252.805	0.170838	0.108208	0.156503	0.805479
BP0846	respiratory-chain NADH dehydrogenase, 51 kDa subunit	1036.39	1009.59	1155.51	939.037	1013.74	879.634	-0.176562	0.11791	0.169458	0.770939
BP0847	NADH-ubiquinone oxidoreductase, 75 kDa subunit	1576.06	1633.09	1787.61	1116.93	1101.76	1083.32	-0.597557	8.78009e-08	3.52114e-07	6.45332
BP0848	NADH-ubiquinone oxidoreductase, chain H	391.44	409.091	420.38	279.919	279.837	268.915	-0.558843	5.03378e-08	2.07469e-07	6.68305
BP0849	conserved hypothetical protein	386.808	359.234	356.841	216.685	239.706	203.911	-0.740142	1.81343e-11	1.00874e-10	9.99622
BP0850	NADH-ubiquinone oxidoreductase, chain J	182.342	160.705	188.802	130.031	134.201	123.361	-0.455776	8.28208e-05	0.000232524	3.63353
BP0851	NADH-ubiquinone oxidoreductase, chain K	98.8784	83.7502	76.2471	51.8293	73.2496	49.6822	-0.567761	0.00135316	0.00309913	2.50876
BP0852	probable LysR-family transcriptional regulator	644.627	616.051	593.752	420.031	436.261	402.189	-0.559385	5.12111e-08	2.10844e-07	6.67604
BP0853	conserved hypothetical protein	413.404	403.933	360.699	288.37	299.471	275.336	-0.448994	2.81136e-05	8.5178e-05	4.06967
BP0854	conserved hypothetical protein (pseudogene)	355.739	341.141	376.243	252.12	266.46	221.148	-0.536344	1.7425e-06	6.03088e-06	5.21962
BP0855	putative membrane protein	106.226	117.561	112.669	65.4739	55.126	64.7783	-0.859667	6.43477e-10	3.14101e-09	8.50293
BP0856	probable TonB-dependent receptor for iron transport	5.83047	6.22191	6.24046	8.14606	7.33575	7.54809	0.33609	0.0427866	0.0700605	1.15453
BP0857	possible membrane efflux protein	140.011	143.35	168.266	272.689	255.888	200.531	0.692204	1.34096e-07	5.25776e-07	6.2792
BP0858	putative exodeoxyribonuclease III	84.422	82.686	86.9126	152.942	144.449	154.792	0.832351	4.08803e-13	2.49674e-12	11.6026
BP0859	short-chain dehydrogenase	3.43439	3.35656	2.60965	6.82232	7.98302	5.85822	1.11498	3.55748e-08	1.49817e-07	6.82444
BP0860	putative autotransporter (Pseudogene)	7.34799	9.41474	9.30396	28.613	23.086	20.1658	1.46814	1.63326e-14	1.09053e-13	12.9624
BP0861	NAD(P) transhydrogenase, subunit alpha part 1	7.10838	5.81258	5.55969	31.7696	27.509	30.1923	2.26479	2.77377e-37	5.67375e-36	35.2461
BP0862	putative inner membrane efflux protein	44.1678	39.2144	36.4216	347.938	277.68	356.112	3.03157	5.08241e-108	4.09345e-106	105.388
BP0863	phosphoserine phosphatase	88.8149	79.0838	105.407	84.2099	86.9502	78.8606	-0.126619	0.387651	0.464902	0.332638
BP0864	transcription-repair coupling factor	287.85	288.828	293.642	340.811	345.104	309.359	0.193713	0.0641205	0.0996829	1.00138
BP0865	4-diphosphocytidyl-2c-methyl-D-erythritol synthase	53.7522	51.0033	59.1142	67.9177	59.1175	57.1176	0.170066	0.275306	0.349879	0.456082
BP0866	2C-methyl-D-erythritol 2,4-cyclodiphosphate synthase	61.5794	60.4181	63.5393	64.863	63.8641	56.2163	-0.00381316	0.979223	0.984828	0.00663977
BP0867	transposase	67.8891	75.0723	63.1989	29.7331	37.6496	59.9341	-0.696896	0.0016395	0.0036872	2.4333
BP0868	fructose-1,6-bisphosphatase	661.239	695.708	775.066	538.963	568.305	513.157	-0.395569	0.000248621	0.000643784	3.19126
BP0869	aminopeptidase N	782.242	741.472	886.486	848.208	889.243	764.722	0.0542712	0.634211	0.697146	0.156676
BP0870	putative exported protein	45.0464	50.1846	37.4428	134.715	112.194	148.709	1.57309	2.24605e-22	2.41201e-21	20.6176
BP0871	transposase	75.876	85.9606	72.1624	42.1558	53.1842	74.129	-0.466891	0.0152853	0.0282067	1.54965
BP0872	ABC transporter, ATP-binding protein	72.6812	73.9262	70.2336	71.8889	70.8763	62.7505	-0.0774564	0.582057	0.650168	0.186974
BP0873	thiopurine S-methyltransferase	109.102	112.404	119.477	175.853	171.959	162.002	0.581127	2.75351e-07	1.04569e-06	5.9806
BP0874	vir-repressed protein	93.3674	74.5811	82.601	90.2176	81.8799	91.3656	0.0722529	0.610827	0.676054	0.170019
BP0875	putative exported protein	134.34	113.877	127.305	160.681	148.549	141.836	0.264775	0.0258298	0.0448671	1.34807
BP0876	putative lipoprotein	101.674	89.3172	106.655	60.2808	78.8593	57.3429	-0.59842	0.00014873	0.000397918	3.40021
BP0877	conserved hypothetical protein	66.4514	63.4471	43.0025	88.792	76.4859	93.7315	0.579863	0.00104517	0.00244	2.61261
BP0878	putative phospholipase	241.605	223.334	264.596	178.602	221.475	146.117	-0.417003	0.00325964	0.00693549	2.15892
BP0879	probable aldehyde dehydrogenase (Pseudogene)	1069.05	1199.44	1129.18	582.239	584.486	573.992	-0.964841	7.2856e-20	6.92042e-19	18.1599
BP0880	putative exported protein (Pseudogene)	17.2518	14.6542	15.3175	32.9915	29.9903	30.9809	0.990795	9.07739e-10	4.3594e-09	8.36057
BP0882	conserved hypothetical protein	0.239608	0.409336	0.567315	1.32373	1.18666	0.901264	1.52563	0.00135566	0.00310302	2.50822
BP0883	biotin carboxyl carrier protein	1.19804	0.654938	0.907704	0.814606	0.863029	0.675948	-0.228306	0.596613	0.663574	0.17811
BP0884	probable carboxylase	2.07661	1.47361	2.83657	2.54564	2.26545	2.36582	0.206711	0.469039	0.545496	0.263209
BP0885	conserved hypothetical protein	0.718825	0.818673	1.13463	0.203651	0.75515	0.788606	-0.590673	0.220515	0.290265	0.537205
BP0886	conserved hypothetical protein	1.19804	0.818673	2.26926	0.814606	1.29454	1.3519	-0.255635	0.527528	0.60134	0.22088
BP0887	conserved hypothetical protein	0.878564	1.47361	0.680778	1.83286	1.61818	0.675948	0.420381	0.30027	0.376408	0.424341
BP0888	GntR-family transcriptional regulator	68.2085	72.6163	76.0202	91.9486	74.652	89.6758	0.241861	0.0920128	0.136344	0.865364
BP0889	biotin carboxylase	113.654	102.17	130.482	96.4289	103.995	92.4922	-0.240083	0.068961	0.105914	0.975045
BP0890	putative acyl-CoA carboxylase (Pseudogene)	76.1955	80.803	81.6933	54.7822	58.5781	57.0049	-0.486162	0.000554481	0.00136103	2.86613
BP0891	transposase	63.9754	73.435	62.1777	28.0021	38.4048	53.6252	-0.735147	0.000526834	0.00129894	2.88641
BP0892	hypothetical protein	68.8475	71.9613	60.5892	130.133	137.761	137.443	1.00703	6.345e-15	4.40391e-14	13.3562
BP0893	putative transferase	149.995	191.733	120.952	914.598	675.428	1005.7	2.48693	1.61929e-44	4.22984e-43	42.3737
BP0894	probable short-chain dehydrogenase	105.508	98.7319	105.067	346.818	341.436	300.91	1.67748	4.81438e-52	1.56407e-50	49.8057
BP0895	conserved hypothetical protein	88.1759	88.9079	60.0219	191.84	150.383	203.686	1.20052	2.53206e-13	1.5538e-12	11.8086
BP0896	hypothetical protein	3.83373	3.11096	3.51735	9.77527	8.63029	9.57593	1.41669	5.65052e-15	3.94312e-14	13.4042
BP0897	transposase	60.3015	64.0202	53.3276	25.7619	31.1769	45.5138	-0.796101	0.000118082	0.000321937	3.49223
BP0898	probable enoyl-CoA hydratase/isomerase	5.35125	4.9939	4.76544	2.54564	4.09939	3.71771	-0.555693	0.00855782	0.0167009	1.77726
BP0899	ABC transporter, ATP-binding protein	26.9959	25.297	19.2887	23.6236	29.0193	32.6708	0.24699	0.186863	0.251542	0.599389
BP0900	probable oxidoreductase	736.476	675.978	855.397	678.261	665.287	617.478	-0.209395	0.068984	0.105914	0.975045
BP0901	putative oxidoreductase	776.651	740.162	916.1	613.296	591.498	512.143	-0.502519	2.60869e-05	7.93485e-05	4.10046
BP0902	putative membrane protein	2.15648	2.21042	2.38272	2.95295	3.99151	2.70379	0.521306	0.0402973	0.0664346	1.17761
BP0903	phage-related hypothetical protein	37.2192	35.9397	42.7755	76.4711	64.8351	56.329	0.771872	8.08092e-06	2.61649e-05	4.58228
BP0904	serine/threonine protein phosphatase 1	86.898	86.1244	91.905	86.8573	76.2702	86.296	-0.086395	0.520325	0.594413	0.225912
BP0905	penicillin-binding protein 1A	458.371	434.633	427.302	494.669	562.371	443.76	0.184786	0.102524	0.149531	0.825267
BP0906	putative peptidase	457.093	401.395	515.008	547.822	684.813	494.569	0.330911	0.015247	0.0281628	1.55032
BP0907	capsular polysaccharide biosynthesis protein	62.8573	63.2015	78.4029	78.7113	75.9465	74.0163	0.16376	0.267528	0.341003	0.467241
BP0908	conserved hypothetical protein	56.9469	49.4478	66.1489	53.8658	64.1878	50.1328	-0.0348975	0.838315	0.870983	0.0599903
BP0909	DNA-damage-inducible protein p	73.8793	65.985	73.4105	76.4711	76.0544	68.3834	0.051434	0.715417	0.771063	0.11291
BP0910	transposase	72.3617	74.9904	66.8297	29.1221	41.4254	62.2999	-0.690492	0.00211908	0.00467867	2.32988
BP0910A	N-terminal region of a putative decarboxylase (pseudogene)	0.399347	0.818673	0	0.407303	0.323636	0.675948	0.0939335	0.882914	0.908772	0.0415453
BP0911	putative decarboxylase	3.99347	4.2571	5.2193	4.58216	5.71757	8.11138	0.457489	0.0374072	0.0621204	1.20677
BP0912	LysR-family transcriptional regulator (Pseudogene)	94.8051	101.843	89.0684	114.452	107.123	117.615	0.246532	0.0480587	0.0775115	1.11063
BP0913	putative exported protein	88.3356	84.6508	90.8838	76.2674	59.549	64.1024	-0.39948	0.00604206	0.0121533	1.91531
BP0914	probable inner membrane component of binding-protein-dependent transport system	33.7848	33.5656	29.9542	27.5948	25.2436	26.2493	-0.300776	0.0530038	0.0847097	1.07207
BP0915	probable inner membrane component of binding-protein-dependent transport system	14.9356	16.046	17.0194	11.71	10.3563	12.6177	-0.465392	0.00377591	0.00794648	2.09983
BP0916	putative ATP-binding protein of a transporter (Pseudogene)	74.7578	61.4005	69.7797	32.4824	31.2848	33.5721	-1.08082	4.36446e-11	2.36317e-10	9.62651
BP0918	putative ferredoxin	75.237	74.1718	87.4799	43.9887	37.6496	41.7961	-0.938743	1.41542e-09	6.72356e-09	8.1724
BP0919	putative succinate-semialdehyde dehydrogenase [NADP+]	119.884	116.333	140.921	108.139	110.252	102.969	-0.229401	0.062468	0.0974581	1.01118
BP0920	putative exported protein	9.34473	10.0697	12.4809	8.55336	6.90423	8.22403	-0.41459	0.0143089	0.0266337	1.57457
BP0921	putative signal transduction protein	3.43439	2.37415	3.40389	4.78581	4.42302	3.83037	0.514757	0.0209067	0.0371162	1.43044
BP0922	conserved hypothetical protein	5.59086	4.5027	6.127	6.7205	5.60969	4.73164	0.0911038	0.64092	0.70352	0.152724
BP0923	conserved hypothetical protein	96.8817	74.1718	52.9872	108.037	91.9126	146.906	0.628338	0.0030317	0.00650418	2.18681
BP0924	putative transcriptional regulator	227.309	250.596	196.064	223.915	190.837	259.226	-0.000785654	0.995278	0.996567	0.00149345
BP0925	putative fumarylacetoacetate-family hydrolase	11.1817	9.4966	9.53089	16.2921	13.7006	10.3645	0.417417	0.0228453	0.0401637	1.39617
BP0926	conserved hypothetical protein	15.9739	18.1745	16.4521	21.6889	24.1648	17.6873	0.328468	0.0556717	0.0883163	1.05396
BP0927	putative exported protein	33.3854	33.5656	25.7561	48.7745	43.4751	51.372	0.627575	0.000377111	0.00095164	3.02153
BP0928	LysR-type transcriptional regulator	565.715	629.805	496.968	667.366	543.6	680.68	0.160205	0.199448	0.265956	0.57519
BP0929	putative membrane protein	30.59	31.3552	33.585	36.5554	46.9272	37.2898	0.339271	0.0499677	0.0802223	1.09571
BP0930	putative CoA ligase	4.07334	3.19282	3.74428	4.78581	4.42302	4.281	0.29555	0.155024	0.214504	0.668564
BP0931	putative exported protein	5.35125	4.66643	5.33276	7.73875	6.0412	6.08353	0.379551	0.0383425	0.0634827	1.19734
BP0932	conserved hypothetical protein	1.75713	2.04668	2.83657	4.68398	3.66787	4.39366	0.975009	5.27837e-05	0.000153545	3.81376
BP0933	conserved hypothetical protein (Pseudogene)	3.19478	4.5027	3.74428	6.10954	6.0412	7.54809	0.778064	8.91026e-05	0.000248357	3.60492
BP0934	hypothetical protein	2.23635	2.53789	2.72311	5.49859	4.5309	4.39366	0.957064	1.72311e-05	5.36356e-05	4.27055
BP0935	putative exported protein	5.91034	5.23951	6.92124	13.0337	10.7879	11.1531	0.968325	7.40693e-09	3.31426e-08	7.47961
BP0936	LysR-family transcriptional regulator	56.308	60.4999	44.1371	70.9725	49.732	67.8201	0.226192	0.218511	0.288119	0.540429
BP0937	phage-related protein	532.729	507.086	541.899	250.797	269.265	257.198	-1.02492	4.24711e-23	4.75922e-22	21.3225
BP0938	transposase	72.5215	77.7739	63.9931	35.4353	37.1102	60.0467	-0.694232	0.00061805	0.00150276	2.82311
BP0939	conserved hypothetical protein	10.6226	10.5609	9.87128	30.955	22.8703	32.3328	1.46846	1.32367e-15	9.74725e-15	14.0111
BP0940	putative sugar efflux transpoter	5.99021	7.36806	3.17696	5.49859	4.20727	4.281	-0.263382	0.294547	0.370797	0.430863
BP0941	putative phosphoglycolate phosphatase	159.979	147.852	153.742	128.81	152.001	120.769	-0.200808	0.101662	0.148592	0.828005
BP0942	3-demethylubiquinone-9 3-methyltransferase	309.494	289.565	293.415	264.238	263.224	267.337	-0.167336	0.104325	0.151681	0.81907
BP0943	outer membrane protein A precursor	14409.6	14981.1	14862.5	9496.47	9826.77	9791.56	-0.604029	6.28108e-06	2.05611e-05	4.68695
BP0944	DNA gyrase subunit A	1734.53	1744.67	1746.31	993.412	997.446	877.38	-0.86536	1.33046e-14	8.94763e-14	13.0483
BP0945	phosphoserine aminotransferase	488.162	466.725	588.873	306.19	341.652	254.494	-0.774233	5.50104e-09	2.49028e-08	7.60375
BP0946	p-protein [includes: chorismate mutase and prephenate dehydratase]	504.216	519.53	589.213	298.451	281.887	258.663	-0.942471	4.51804e-17	3.65547e-16	15.4371
BP0947	prephenate dehydrogenase	188.971	187.558	211.608	101.52	102.808	94.5201	-0.975795	3.82878e-17	3.14269e-16	15.5027
BP0948	conserved hypothetical protein	294.958	293.985	336.191	150.702	149.412	133.612	-1.09204	6.77912e-23	7.48802e-22	21.1256
BP0949	cytidylate kinase	443.276	390.507	256.88	165.874	193.426	234.103	-0.878841	9.30548e-07	3.30349e-06	5.48103
BP0950	30S ribosomal protein S1	4028.7	4161.4	4300.02	2423.35	2393.07	1927.58	-0.889076	1.5483e-11	8.64987e-11	10.063
BP0951	integration host factor beta-subunit	251.828	272.536	270.042	196.32	178.108	153.215	-0.589777	3.69909e-07	1.38037e-06	5.86
BP0952	putative membrane protein	56.3878	54.1143	51.5122	96.0216	93.9623	101.618	0.846644	8.06477e-10	3.90218e-09	8.40869
BP0953	putative membrane protein	97.3609	98.4045	86.9126	130.337	145.205	115.474	0.467117	0.000268426	0.000692284	3.15972
BP0954	ADP-heptose synthase	160.618	145.151	164.181	142.76	145.528	140.935	-0.13025	0.246669	0.318298	0.497166
BP0955	ADP-L-glycero-D-manno-heptose-6-epimerase	429.378	444.949	467.127	373.191	415.441	389.008	-0.187729	0.0721693	0.110105	0.958192
BP0956	conserved hypothetical protein	59.1034	51.4945	53.5545	35.8426	30.3139	35.3746	-0.693196	3.09402e-05	9.3158e-05	4.03078
BP0957	transposase	73.1604	73.435	62.4046	32.1769	36.8945	60.1594	-0.69527	0.0011537	0.00267558	2.57258
BP0958	putative exported protein	300.948	264.923	306.123	577.454	666.366	527.69	1.02285	1.15047e-17	9.79673e-17	16.0089
BP0959	membrane-bound lytic murein transglycosylase B precursor	224.753	222.27	208.658	206.91	216.62	223.739	-0.0191792	0.852124	0.882011	0.0545261
BP0960	histone deacetylase family protein	190.569	204.259	149.317	265.358	210.579	280.969	0.475016	0.000742131	0.00177983	2.74962
BP0961	electron transfer flavoprotein beta-subunit	1541.32	1565.06	1839.46	1305.41	1135.96	1352.23	-0.382548	0.00197711	0.00438275	2.35825
BP0962	electron transfer flavoprotein alpha-subunit	1178.95	1237.34	1495.33	1119.37	1013.63	998.826	-0.320573	0.00960027	0.0185388	1.73192
BP0964	probable acyl-CoA dehydrogenase	577.376	573.972	613.608	669.402	736.056	636.405	0.21041	0.0463433	0.0751208	1.12424
BP0965	antioxidant protein	772.258	724.771	842.349	611.26	680.39	608.353	-0.299934	0.00579496	0.0117233	1.93095
BP0966	sulfate-binding protein precursor	9.90381	10.1515	10.3251	8.65518	10.5721	7.43543	-0.184837	0.255158	0.327069	0.48536
BP0967	sulfate transport system permease protein (Pseudogene)	4.95191	4.2571	4.87891	2.03651	1.29454	1.57721	-1.50377	1.4958e-09	7.08673e-09	8.14955
BP0968	sulfate transport system permease protein (Pseudogene)	2.07661	2.45602	2.38272	0.814606	0.75515	1.3519	-1.23907	0.000169191	0.000449856	3.34693
BP0969	sulfate transport ATP-binding protein	4.55256	3.68403	4.31159	1.73104	2.80484	1.23924	-1.10877	1.89811e-05	5.87047e-05	4.23133
BP0970	phosphoadenosine phosphosulfate reductase (Pseudogene)	1.67726	2.04668	2.04233	1.42556	0.75515	0.788606	-0.92635	0.00739547	0.0145946	1.83581
BP0970A	sulfate adenylyltransferase subunit 2	6.5493	8.35046	7.60202	4.17485	3.88363	3.71771	-0.927532	9.99242e-07	3.5247e-06	5.45288
BP0971	sulfate adenylyltransferase subunit 1 (Pseudogene)	6.94864	5.89444	8.2828	3.66573	3.34424	2.92911	-1.06489	2.24894e-07	8.62542e-07	6.06422
BP0972	conserved hypothetical protein	252.467	219.65	172.237	304.459	331.187	331.552	0.584754	1.4892e-05	4.67688e-05	4.33004
BP0973	putative membrane protein	170.362	145.806	200.262	255.277	259.772	232.751	0.535392	2.10101e-05	6.47728e-05	4.18861
BP0974	putative membrane protein	34.6634	34.9573	24.3945	38.0828	33.1187	50.9214	0.37315	0.0726866	0.110763	0.955605
BP0975	50S ribosomal protein L19	754.767	777.739	712.661	282.974	292.783	310.936	-1.34052	2.5727e-37	5.29047e-36	35.2765
BP0976	conserved hypothetical protein	38.7367	40.8518	47.541	45.007	54.0472	39.0923	0.122089	0.49577	0.569686	0.244365
BP0977	probable oxidoreductase	220.44	209.662	219.324	154.877	189.219	138.907	-0.426912	0.000546642	0.00134435	2.87149
BP0978	transposase for IS1663	52.4742	54.4417	38.6909	59.6699	49.1927	67.9328	0.277128	0.134806	0.189919	0.721431
BP0980	conserved hypothetical protein (Pseudogene)	13.7375	13.8356	13.6156	17.1067	18.1236	13.8569	0.253959	0.120363	0.172662	0.762804
BP0981	conserved hypothetical protein	13.2583	15.8004	14.0694	19.4487	18.3394	16.6734	0.336676	0.0385741	0.0638115	1.1951
BP0982	putative RNA pseudouridylate synthase	119.565	118.134	124.242	116.285	135.064	116.601	0.0240991	0.838626	0.871044	0.0599599
BP0983	LysR-family transcriptional regulator	455.336	489.484	381.236	182.268	231.184	208.643	-1.09245	2.76916e-17	2.30723e-16	15.6369
BP0984	probable ABC transporter, permease protein	520.909	575.363	707.669	248.862	290.517	208.079	-1.27062	1.96737e-18	1.7365e-17	16.7603
BP0985	short-chain fatty acids transporter	358.534	462.141	445.456	242.854	257.83	224.865	-0.802961	5.26976e-11	2.82957e-10	9.54828
BP0986	Conserved hypothetical protein	86.6584	97.3402	123.221	48.469	54.8023	46.9784	-1.02997	3.17232e-10	1.59482e-09	8.79729
BP0987	putative membrane protein	30.2705	51.3308	38.6909	83.8025	69.7975	101.054	1.08133	1.21943e-07	4.8253e-07	6.31648
BP0988	putative exported protein	116.929	112.24	107.79	108.648	129.994	133.274	0.141482	0.253694	0.325516	0.487427
BP0989	oligopeptidase A	270.438	260.256	247.009	1776.45	1845.37	1643.79	2.75893	5.59618e-124	6.18138e-122	121.209
BP0990	FolD bifunctional protein [includes: methylenetetrahydrofolate dehydrogenase and methylenetetrahydrofolate cyclohydrolase]	385.131	364.146	407.446	336.025	369.161	309.359	-0.188891	0.0878652	0.130749	0.88356
BP0991	two-component response regulator	292.402	266.478	303.287	298.858	302.168	312.288	0.0834491	0.430876	0.508321	0.293862
BP0992	tw-component sensor kinase	162.215	154.647	133.773	173.613	165.378	167.86	0.168456	0.145356	0.202504	0.693567
BP0993	probable short-chain dehydrogenase	5572.49	5703.04	6121.21	3649.84	3970.36	3802.32	-0.606924	1.44446e-06	5.0309e-06	5.29835
BP0994	dihydrolipoamide acetyltransferase component of pyruvate dehydrogenase complex	2329.87	2378.74	2527.16	2169.7	2474.2	1968.47	-0.129943	0.306085	0.382458	0.417417
BP0995	dihydrolipoamide dehydrogenase	1532.06	1615.41	1869.08	1885.4	1858.75	1798.92	0.144107	0.23217	0.30262	0.519103
BP0996	probable sigma(54) modulation protein (Pseudogene)	34.903	33.32	31.8831	30.2422	31.2848	24.4468	-0.21972	0.185494	0.250217	0.601684
BP0997	transposase	27.555	42.4891	30.0677	18.125	20.7127	33.5721	-0.469756	0.0486933	0.0784148	1.1056
BP0998	conserved hypothetical protein	28.0342	22.2679	33.3581	27.0856	39.5915	24.5594	0.128398	0.545566	0.616533	0.210044
BP0999	transketolase 1	973.05	977.332	1095.37	733.451	776.402	608.804	-0.523466	1.39312e-05	4.39556e-05	4.35699
BP1000	probable TonB-dependent receptor for iron transport	2578.51	2530.19	2982.71	1454.07	1717.21	1287	-0.859839	4.96652e-10	2.44556e-09	8.61162
BP1001	phosphoglycerate kinase	333.215	364.882	429.003	203.244	202.596	187.576	-0.924768	1.38452e-14	9.29265e-14	13.0319
BP1002	enoyl-[acyl-carrier-protein] reductase [NADH]	92.6486	85.7969	85.2107	42.4613	39.5915	44.2746	-1.06181	4.68318e-13	2.85571e-12	11.5443
BP1003	acetate kinase	344.637	312.16	338.914	129.013	135.172	121.107	-1.36945	5.49902e-37	1.10151e-35	34.958
BP1004	phosphate acetyl/butaryl transferase	644.227	581.831	604.417	152.535	153.727	139.921	-2.03629	1.74063e-76	9.0936e-75	74.0413
BP1005	putative racemase	4266.07	3930.04	3893.25	745.16	714.372	716.843	-2.47372	2.00562e-88	1.3603e-86	85.8664
BP1006	probable glutathione S-transferase	96.9615	102.907	94.2877	74.0273	72.8181	85.7327	-0.339614	0.0128009	0.0241171	1.61768
BP1007	transposase (Pseudogene)	29.7913	38.9688	31.3158	21.2816	22.4388	35.3746	-0.341673	0.102581	0.149539	0.825246
BP1008	conserved hypothetical protein (Pseudogene)	14.8557	12.2801	17.8137	9.16431	8.84605	10.3645	-0.65517	0.000243393	0.000630667	3.2002
BP1009	conserved hypothetical protein	47.2827	42.3254	43.2294	19.1432	26.1066	18.4759	-1.0597	5.56461e-09	2.51024e-08	7.60028
BP1010	putative acetyltransferase	62.6177	68.7685	59.1142	31.3623	33.9818	46.5278	-0.769545	2.96927e-05	8.97514e-05	4.04696
BP1011	curved DNA-binding protein	255.103	249.122	273.332	646.797	635.405	587.962	1.26656	7.54727e-33	1.30258e-31	30.8852
BP1012	conserved hypothetical protein	78.1922	83.1772	79.8779	243.669	243.914	222.274	1.55688	7.39599e-43	1.80968e-41	40.7424
BP1013	putative membrane protein (pseudogene)	23.8011	24.5602	20.8772	52.0329	51.0266	52.7239	1.16641	2.07578e-12	1.21775e-11	10.9144
BP1014	probable phosphate transporter	105.907	95.5391	100.982	98.6691	110.036	90.577	-0.0149583	0.908994	0.929817	0.0316024
BP1015	molybdopterin biosynthesis protein	54.3112	56.8159	63.3123	64.0484	64.1878	56.329	0.0831572	0.582895	0.650916	0.186475
BP1016	putative exported protein	55.5093	59.0263	58.2065	71.278	61.0593	67.0315	0.207187	0.158569	0.21886	0.659833
BP1017	putative peptidase	95.9232	102.662	124.242	103.455	107.771	92.9428	-0.0840243	0.541303	0.612611	0.212815
BP1018	hypothetical protein	53.9119	50.6758	37.8966	46.8398	37.7575	42.5847	-0.166363	0.363688	0.441034	0.355528
BP1019	translation initiation factor IF-1	210.855	233.322	229.763	80.7478	72.9259	88.7745	-1.47488	4.35187e-34	7.82527e-33	32.1065
BP1020	transposase	72.2819	76.2184	59.3411	35.639	38.9442	59.2581	-0.636956	0.00154055	0.00348904	2.45729
BP1021	putative exported protein	14.7759	14.9817	11.1194	19.1432	18.663	21.9683	0.537993	0.00190827	0.00424718	2.3719
BP1022	putative acetolactate synthase large subunit	434.17	497.016	221.253	120.969	87.8132	162.228	-1.63559	1.4415e-10	7.50043e-10	9.12491
BP1023	stringent starvation protein B	163.413	154.647	119.817	60.7899	50.5951	61.3986	-1.3426	1.21933e-18	1.08616e-17	16.9641
BP1024	chemotaxis protein MotA	38.0977	36.8403	28.8196	29.8349	20.9285	22.081	-0.511781	0.00661549	0.0132173	1.87886
BP1025	chemotaxis protein MotB	23.8011	24.8058	18.2675	37.7773	32.4715	31.3189	0.597869	0.000602124	0.00146588	2.8339
BP1026	conserved hypothetical protein	6.86877	8.5142	5.78661	17.9213	17.9079	13.0683	1.19607	2.21189e-10	1.12664e-09	8.94822
BP1028	putative transcriptional regulator	19.4882	22.7591	20.9906	80.7478	70.4447	64.3277	1.76883	3.47148e-24	4.1042e-23	22.3868
BP1029	chemotaxis protein CheW	1.35778	2.78349	1.70194	9.57162	8.52241	11.7164	2.33019	3.1665e-24	3.78999e-23	22.4214
BP1030	putative 3-hydroxyacyl-CoA dehydrogenase	11.3415	9.82407	10.3251	33.908	23.086	27.7139	1.4264	3.17148e-14	2.07548e-13	12.6829
BP1031	chemotaxis protein methyltransferase (Pseudogene)	0.718825	2.21042	0.794241	6.00772	3.88363	5.97087	2.04729	1.22756e-10	6.42186e-10	9.19234
BP1032	protein-glutamate methylesterase	2.15648	1.80108	3.74428	7.1278	4.96242	4.95695	1.19409	2.76111e-06	9.43806e-06	5.02512
BP1033	chemotaxis protein CheY	5.03178	5.89444	6.69432	5.70224	7.76726	8.67467	0.336893	0.0801309	0.120963	0.917348
BP1034	putative integral membrane protein	6.78891	4.7483	5.90007	8.34971	7.44362	8.67467	0.48763	0.00634734	0.0127276	1.89525
BP1035	transposase for IS1663	58.8638	61.2367	42.4351	57.7352	44.1224	66.2429	0.0460872	0.813233	0.851098	0.0700202
BP1036	putative aldo/keto reductase	111.338	111.34	117.207	98.0581	96.9829	76.3821	-0.323608	0.0172186	0.0313405	1.50389
BP1037	putative apolipoprotein N-acyltransferase	287.29	278.267	285.359	158.644	162.897	131.81	-0.907989	7.32898e-16	5.48043e-15	14.2612
BP1038	magnesium and cobalt efflux protein	1139.26	1210.41	1053.16	563.3	525.369	666.034	-0.955657	2.51145e-15	1.80795e-14	13.7428
BP1039	conserved hypothetical protein	18.8492	20.0575	23.6003	15.8848	13.5927	11.6038	-0.597919	0.000739291	0.00177522	2.75075
BP1040	PhoH-like protein	238.73	233.322	263.801	136.752	138.408	121.558	-0.890447	1.09716e-15	8.15695e-15	14.0885
BP1041	conserved hypothetical protein	448.547	439.791	463.723	229.21	255.78	215.402	-0.94871	3.52873e-18	3.08645e-17	16.5105
BP1042	putative membrane protein (Pseudogene)	28.9127	30.2909	24.3945	20.7724	22.1151	22.3063	-0.362673	0.0260059	0.045105	1.34578
BP1044	transposase for IS1663	51.5957	56.9796	35.5139	58.2443	48.5454	65.3416	0.253361	0.198875	0.265304	0.576256
BP1045	protein-export membrane protein	153.509	152.355	149.09	119.645	133.23	131.472	-0.243697	0.0308719	0.0524509	1.28025
BP1046	protein-export membrane protein	462.764	454.609	479.041	318.002	356.647	289.869	-0.533653	1.53263e-06	5.3188e-06	5.27419
BP1047	putative secreted protein	608.446	607.291	596.475	371.664	398.504	366.251	-0.673277	3.17566e-11	1.73991e-10	9.75947
BP1048	transposase	32.9062	41.6704	30.635	20.0597	23.5175	37.8531	-0.372562	0.10159	0.148542	0.828149
BP1049	queuine tRNA-ribosyltransferase	111.658	105.854	118.682	115.267	101.298	99.139	-0.0896377	0.469583	0.545496	0.263209
BP1050	S-adenosylmethionine:tRNA ribosyltransferase-isomerase	101.514	89.1535	97.3512	80.035	102.269	63.6518	-0.227391	0.176805	0.240509	0.618868
BP1051	probable D-alanyl-D-alanine carboxypeptidase	143.605	146.133	149.09	197.847	186.63	174.733	0.35016	0.00122683	0.00283328	2.54771
BP1052	uracil phosphoribosyltransferase	136.657	136.473	148.863	154.164	156.748	141.16	0.100174	0.37726	0.45517	0.341827
BP1053	transposase for IS1663	88.9746	81.2123	60.4758	88.9957	76.3781	90.2391	0.145873	0.371801	0.449603	0.347171
BP1054	pertactin precursor	2.39608	3.68403	3.74428	7.22962	7.44362	7.32277	1.17896	2.87546e-09	1.33132e-08	7.87572
BP1055	siroheme synthase	21.0855	20.1394	24.1676	14.8666	15.103	11.6038	-0.6473	0.000158824	0.000423458	3.37319
BP1056	putative membrane protein	142.727	143.677	162.706	204.771	226.329	184.308	0.455495	8.57484e-05	0.000239699	3.62033
BP1057	putative oxidoreductase	13896.1	12668.8	11626.2	6204.75	5492.53	6245.08	-1.08987	1.54663e-14	1.03596e-13	12.9847
BP1058	transcriptional regulator	1096.61	1043.64	1025.93	426.853	424.502	507.975	-1.21999	1.96834e-27	2.73726e-26	25.5627
BP1059	azurin	1294.84	1234.89	1471.05	487.44	371.75	454.688	-1.60627	2.1119e-35	4.02198e-34	33.3956
BP1060	3-octaprenyl-4-hydroxybenzoate carboxy-lyase	180.345	163.98	204.687	311.79	317.487	271.618	0.715561	1.81695e-09	8.56625e-09	8.06721
BP1061	putative transglycosylase	233.698	242.655	218.189	296.618	323.744	284.349	0.380966	0.000467314	0.00116257	2.93458
BP1062	probable aminotransferase	93.6869	85.8788	91.905	106.204	114.999	95.6466	0.223332	0.0874683	0.130259	0.885192
BP1063	conserved hypothetical protein	57.3463	53.8687	66.0354	81.0533	79.6144	67.8201	0.368401	0.0161303	0.0295825	1.52897
BP1064	NADP-dependent malic enzyme	815.148	767.915	982.816	655.961	717.932	539.519	-0.42303	0.0014307	0.00325742	2.48713
BP1065	conserved hypothetical protein (Pseudogene)	89.6135	90.6271	119.477	87.1628	87.2738	81.677	-0.224705	0.128852	0.182939	0.737695
BP1066	conserved hypothetical protein	78.0325	73.5168	85.3242	109.87	112.194	90.1264	0.399629	0.00494934	0.0101682	1.99276
BP1067	transposase	32.0277	40.688	29.6138	17.1067	20.6048	38.9797	-0.418814	0.107278	0.15539	0.808576
BP1068	phosphate transport ATP-binding protein	49.1197	49.6116	53.1007	50.7092	49.732	52.9493	0.0154962	0.920262	0.937479	0.0280387
BP1069	phosphate transport system permease protein	29.3121	26.1157	23.6003	36.3518	37.5418	38.1911	0.500556	0.00217821	0.0047928	2.31941
BP1070	phosphate transport system permease protein	23.8011	20.2212	19.4022	34.9262	39.1599	35.3746	0.783647	1.38643e-06	4.83313e-06	5.31577
BP1071	phosphate-binding periplasmic protein precursor	61.2599	64.8389	71.3682	84.9226	86.8423	87.6479	0.394965	0.00434987	0.00904996	2.04335
BP1072	polyphosphate kinase	229.385	230.293	218.757	186.137	188.032	176.422	-0.301418	0.00300393	0.00645896	2.18984
BP1073	exopolyphosphatase	247.675	240.69	237.705	264.441	282.966	239.286	0.115644	0.285175	0.360808	0.442724
BP1074	conserved hypothetical protein	466.038	460.749	534.297	460.354	447.696	406.808	-0.151686	0.166032	0.22786	0.642333
BP1075	phosphoglucomutase/phosphomannomutase	609.963	613.268	631.308	603.114	619.763	569.374	-0.0491826	0.62534	0.688765	0.161929
BP1076	dihydropteroate synthase	416.839	370.204	421.401	368.915	385.235	370.419	-0.103574	0.324761	0.401639	0.396164
BP1077	cell division protein	3753.39	3835.15	3399.58	2910.79	2812.83	2805.75	-0.365458	0.0025242	0.00548233	2.26103
BP1078	ribosomal RNA large subunit methyltransferase j	132.823	146.133	119.59	282.872	262.361	336.284	1.14403	7.67656e-20	7.27392e-19	18.1382
BP1079	conserved hypothetical protein	370.754	409.009	351.962	362.703	302.492	415.37	-0.0670407	0.598921	0.665736	0.176698
BP1080	transposase	53.7522	62.6285	47.0871	25.0491	23.9491	39.0923	-0.894123	2.24722e-05	6.89505e-05	4.16146
BP1081	C-terminal region of a putative membrane protein (pseudogene)	7.82721	7.69552	5.78661	7.63693	5.50181	6.19619	-0.152782	0.408443	0.485406	0.313895
BP1083	putative membrane protein	188.811	173.559	142.509	214.547	174.116	226.105	0.282935	0.0352102	0.0589276	1.22968
BP1084	homoserine kinase	99.5174	91.0364	94.7416	130.642	141.537	115.362	0.441943	0.0003735	0.000943142	3.02542
BP1085	conserved hypothetical protein	171.08	165.208	178.818	192.654	195.368	185.097	0.154495	0.135654	0.190913	0.719164
BP1086	transposase	64.2949	83.9958	62.2912	60.7899	66.2375	82.9163	-0.00599212	0.972267	0.980893	0.00837831
BP1087	conserved hypothetical protein	1004.12	992.477	786.639	872.646	705.958	962.325	-0.131612	0.340125	0.416906	0.379961
BP1088	putative membrane protein	199.594	190.26	140.808	251.306	239.814	285.025	0.547048	5.62839e-05	0.00016287	3.78816
BP1089	putative membrane protein	22.6031	27.0162	14.1829	25.5583	19.3103	28.8404	0.201653	0.380628	0.457971	0.339162
BP1090	conserved hypothetical protein	384.092	387.887	381.349	296.109	280.916	303.726	-0.38905	0.000138012	0.000372334	3.42907
BP1091	probable two-component response regulator	508.689	539.342	470.191	402.721	305.944	427.424	-0.418494	0.00132961	0.0030506	2.51562
BP1092	probable two-component histidine kinase	498.066	492.104	474.616	279.002	275.09	267.901	-0.833536	2.99052e-16	2.29392e-15	14.6394
BP1093	transposase	81.1474	85.2238	70.574	41.3412	48.006	62.7505	-0.641325	0.000267831	0.000691212	3.16039
BP1094	high-affinity branched-chain amino acid transport ATP-binding protein	6.94864	6.22191	5.33276	5.19311	5.0703	7.21011	-0.100944	0.595985	0.663426	0.178208
BP1095	high-affinity branched-chain amino acid transport system permease protein	0.559086	0.654938	0.226926	1.01826	1.40242	0.788606	1.07216	0.0209103	0.0371162	1.43044
BP1096	high-affinity branched-chain amino acid transport system permease protein (Pseudogene)	0.479217	0.573071	0.567315	0.71278	0.75515	0.450632	0.255093	0.61228	0.677081	0.169359
BP1097	putative amino acids binding protein	7.02851	6.14005	4.19813	8.75701	4.09939	7.21011	0.194878	0.439163	0.51605	0.287308
BP1098	high-affinity branched-chain amino acid transport ATP-binding protein	1.11817	0.818673	1.70194	3.25842	3.99151	1.80253	1.35648	6.29508e-05	0.000180808	3.74278
BP1099	[Fe-S] cluster formation/repair protein	2.79543	3.19282	4.08467	4.27668	4.20727	5.97087	0.53891	0.0160461	0.029456	1.53083
BP1100	probable TetR-family transcriptional regulator	2.23635	1.39174	1.70194	3.1566	2.48121	2.70379	0.638328	0.0224587	0.0395559	1.40279
BP1101	putative membrane protein	17.9706	15.9641	18.8349	17.514	20.0654	13.181	-0.0520667	0.776312	0.820903	0.085708
BP1102	conserved hypothetical protein	626.416	621.373	678.282	459.947	497.86	393.627	-0.51093	8.46625e-06	2.7321e-05	4.5635
BP1103	probable LysR-family transcriptional regulator	263.17	242.327	262.099	159.663	168.614	127.642	-0.751076	5.08512e-10	2.49481e-09	8.60296
BP1104	peptide chain release factor 2	1045.17	1103.73	990.305	532.854	571.433	505.834	-0.963287	4.14107e-19	3.77579e-18	17.423
BP1105	single-stranded-DNA-specific exonuclease	129.788	129.432	146.708	140.723	135.711	112.095	-0.0619629	0.622443	0.68616	0.163574
BP1106	putative exported protein	48.5606	42.8985	50.8314	55.1895	58.9017	41.1202	0.126879	0.479273	0.554585	0.256032
BP1107	lipoprotein releasing system transmembrane protein	148.557	153.092	139.673	177.482	179.726	164.819	0.241792	0.0279761	0.0480477	1.31833
BP1108	lipoprotein releasing system ATP-binding protein	68.0488	64.5933	74.2048	74.3328	73.0338	74.5796	0.10283	0.460646	0.538023	0.269199
BP1109	putative deoxyribonuclease	17.3317	19.9756	19.4022	24.1327	24.0569	26.024	0.38881	0.0139743	0.026061	1.58401
BP1110	serine protease	19.8076	17.274	18.4945	24.4382	24.5963	26.8126	0.447568	0.00461875	0.00955893	2.01959
BP1111	hypothetical protein	0	0.0818673	0.226926	0	0	0.225316	-0.293147	0.805253	0.845953	0.0726537
BP1112	putative outer membrane ligand binding protein	165.969	144.578	173.258	53.5603	57.9308	47.6543	-1.60292	1.71331e-32	2.89242e-31	30.5387
BP1113	putative competence protein (Pseudogene)	40.8932	35.6941	42.5486	23.3181	18.7709	17.124	-1.00509	9.00982e-09	4.0129e-08	7.39654
BP1114	transposase (Pseudogene)	72.841	77.9377	68.5316	31.4641	37.326	58.6948	-0.784107	0.00017101	0.000454069	3.34288
BP1115	probable hydrolase	154.547	153.174	168.152	154.571	160.523	142.512	-0.055684	0.621446	0.685257	0.164147
BP1116	flagellar basal-body rod protein FlgB	589.836	603.198	513.306	475.322	347.369	463.362	-0.408136	0.00185612	0.00413589	2.38343
BP1117	flagellar transcriptional activator FlhC	370.914	405.571	344.02	209.455	190.19	228.696	-0.834929	6.86894e-13	4.14927e-12	11.382
BP1118	transposase	226.909	260.256	223.068	70.4634	121.04	163.579	-1.0007	3.12203e-06	1.06154e-05	4.97406
BP1119	serotype 2 fimbrial subunit precursor	24.2803	25.1333	20.5368	29.6313	35.4921	35.1493	0.51475	0.00185101	0.0041289	2.38417
BP1120	NADP-dependent malic enzyme	4896.48	5007.58	5143.5	4329.12	4766.4	4144.35	-0.184631	0.14429	0.201527	0.695667
BP1121	pyruvate dehydrogenase E1 component	39.2159	35.5304	40.6197	59.9753	56.9599	54.5265	0.57293	0.000303839	0.000777392	3.10936
BP1122	AsnC-family transcriptional regulator	5.35125	5.40324	5.67315	10.0807	10.3563	9.46327	0.867774	8.06153e-08	3.24983e-07	6.48814
BP1123	putative membrane protein	223.714	214.656	234.982	167.401	179.942	170.114	-0.379522	0.000239435	0.00062208	3.20615
BP1124	putative acetolactate synthase large subunit	6947.29	6974.93	6661.18	3296.91	3098.92	3587.26	-1.04393	4.8996e-16	3.71409e-15	14.4301
BP1125	hypothetical protein	2509.1	2565.56	2534.42	1186.27	1186.23	1079.04	-1.14045	5.1482e-23	5.70285e-22	21.2439
BP1126	methionyl-tRNA formyltransferase	1561.21	1595.68	1595.52	858.085	928.188	717.631	-0.924414	3.5165e-14	2.29254e-13	12.6397
BP1127	aspartyl-tRNA synthetase	235.695	252.233	245.647	142.861	139.163	121.445	-0.862035	5.26765e-15	3.68927e-14	13.4331
BP1128	3-oxoacyl-[acyl-carrier protein] reductase	5.35125	4.91204	5.67315	8.75701	5.93332	6.53416	0.424088	0.025088	0.0436696	1.35982
BP1129	LysR-family transcriptional regulator	57.506	52.9681	51.2853	55.2914	59.9805	50.5834	0.0354172	0.820272	0.855917	0.0675685
BP1130	transposase	33.9445	40.6062	31.7696	20.1615	21.8994	34.0227	-0.485683	0.0194411	0.0347638	1.45887
BP1131	putattive exported protein	17.3317	15.5548	15.7714	12.7282	14.1321	11.8291	-0.331584	0.037311	0.0620405	1.20732
BP1132	conserved hypothetical protein (Pseudogene)	9.66421	8.84167	10.0982	5.49859	5.0703	6.42151	-0.747586	8.39214e-06	2.71044e-05	4.56696
BP1134	transposase	74.7578	83.6684	68.4182	30.8532	40.7781	62.8632	-0.755727	0.000567282	0.0013898	2.85705
BP1135	enoyl-CoA hydratase/isomerase-like protein	32.1075	37.3315	32.3369	89.9121	92.452	100.716	1.47417	3.12552e-22	3.33792e-21	20.4765
BP1136	GntR family regulatory protein	2.8753	2.78349	3.63081	9.46979	6.68847	6.75948	1.32379	3.6993e-10	1.84535e-09	8.73392
BP1137	possible membrane protein	2.95517	2.53789	4.42506	4.48033	5.71757	3.94303	0.546416	0.0202344	0.0360158	1.44351
BP1138	putative ferric siderophore receptor	3.11491	3.84776	5.44622	5.80406	6.36484	5.06961	0.508389	0.0167141	0.0305084	1.51558
BP1139	putative transcriptional regulator	0.559086	0.736806	0.453852	1.83286	2.04969	1.46455	1.5666	4.59275e-05	0.000135023	3.86959
BP1140	conserved hypothetical protein	8.22656	7.28619	8.62319	16.0885	12.1903	12.0544	0.74852	1.07134e-05	3.42864e-05	4.46488
BP1141	putative iron uptake protein	0.878564	1.55548	0.453852	0.407303	0.539393	0.788606	-0.784348	0.114842	0.165355	0.781581
BP1142	transposase	73.1604	85.715	66.8297	32.3806	44.8775	59.8214	-0.721134	0.000444021	0.0011089	2.95511
BP1143	tryptophanyl-tRNA synthetase	214.05	209.498	237.024	219.231	229.242	196.025	-0.0347801	0.75138	0.800892	0.0964259
BP1144	transcription accessory protein	431.295	425.464	494.925	379.199	410.047	304.289	-0.305338	0.0160401	0.029456	1.53083
BP1145	probable ATP-dependent helicase	215.248	214.82	249.051	258.739	277.14	221.035	0.157267	0.188138	0.252725	0.597351
BP1146	competence lipoprotein precursor	449.426	483.181	454.533	490.698	502.283	471.924	0.078651	0.437364	0.514718	0.28843
BP1147	ribosomal large subunit pseudouridine synthase D	188.811	170.284	221.253	180.944	172.498	156.707	-0.184715	0.129336	0.183491	0.736386
BP1148	conserved hypothetical protein	31.7082	30.209	38.0101	30.8532	32.6872	28.9531	-0.108002	0.519336	0.593483	0.226592
BP1149	putative AsnC-family transcriptional regulator	123.798	118.298	108.698	300.793	260.958	261.592	1.22989	3.91215e-28	5.62244e-27	26.2501
BP1150	acetoacetyl-CoA reductase	201.83	207.615	194.135	216.991	197.202	221.373	0.0741356	0.479166	0.554585	0.256032
BP1151	putative membrane protein	615.634	704.14	427.982	475.322	336.581	501.215	-0.412816	0.0197619	0.0353211	1.45197
BP1152	putative exported protein	329.302	350.801	456.008	476.035	397.209	421.679	0.189483	0.156022	0.215807	0.665934
BP1153	putative exported protein	91.0512	97.6677	147.161	130.642	122.874	110.63	0.118918	0.477929	0.553527	0.256861
BP1154	putative membrane protein	188.412	190.505	277.644	210.168	208.637	188.139	-0.111989	0.438828	0.515842	0.287484
BP1155	putative regulatory protein	63.1768	64.1839	73.0702	61.0954	60.8435	52.6113	-0.197693	0.190329	0.255402	0.592776
BP1156	conserved hypotheticals protein	20.207	19.4844	21.558	20.6706	20.4969	15.5468	-0.107245	0.529367	0.602276	0.220204
BP1157	transposase	69.2468	83.0134	66.4893	28.5112	37.0024	55.6531	-0.853868	8.6637e-05	0.000242008	3.61617
BP1158	putative dioxygenase	32.6666	29.3085	33.0177	44.1924	41.3175	43.7113	0.444853	0.00620472	0.0124481	1.9049
BP1159	putative 2-pyrone-4,6-dicarboxylic acid hydrolase	2.47595	2.86535	2.1558	4.98946	3.66787	3.4924	0.684732	0.00396893	0.00831646	2.08006
BP1160	putative lipoprotein	3.75387	3.02909	4.31159	9.16431	9.0618	6.87214	1.19678	8.43987e-10	4.06333e-09	8.39112
BP1161	conserved hypothetical protein	3.19478	3.11096	3.40389	8.65518	8.19878	5.18227	1.1903	5.17455e-08	2.12817e-07	6.67199
BP1162	conserved hypothetical protein	15.0155	14.9817	13.3886	183.286	163.436	176.535	3.58686	7.53947e-125	8.57282e-123	122.067
BP1163	probable short-chain dehydrogenase	36.1809	33.8931	38.6909	230.126	228.918	188.477	2.57562	1.51028e-81	8.58636e-80	79.0662
BP1164	probable LysR-family transcriptional regulator	7.98695	8.67793	6.35393	43.5814	42.3963	40.1062	2.44007	7.75948e-43	1.88668e-41	40.7243
BP1165	sodium/solute symporter	97.8401	102.416	104.953	83.4971	119.314	80.2125	-0.108579	0.49353	0.567685	0.245893
BP1165A	putative membrane protein	2.31621	3.02909	2.95004	5.09128	5.71757	4.05569	0.851133	0.000143446	0.000385112	3.41441
BP1166	putative muramoyltetrapeptide carboxypeptidase	20.8459	16.7009	22.0118	25.3546	26.5381	21.067	0.296938	0.0912038	0.135197	0.869033
BP1167	3-oxoacyl-[acyl-carrier protein] reductase	24.1206	23.0047	27.7984	22.2998	29.343	21.9683	-0.0224258	0.898916	0.921073	0.0357057
BP1168	LysR-family transcriptional regulator	227.708	231.111	209.906	241.531	184.365	251.453	0.018106	0.885997	0.91146	0.0402626
BP1169	putative oxidoreductase	8.38629	8.35046	8.16933	10.2844	8.52241	11.0405	0.258408	0.102752	0.14962	0.825011
BP1170	putative exported protein	6.62917	6.46752	8.16933	8.34971	8.30665	5.97087	0.107536	0.550036	0.621022	0.206893
BP1171	conserved hypothetical protein	7.26812	7.28619	8.39626	8.55336	8.30665	6.64682	0.0479071	0.77364	0.819198	0.086611
BP1172	probable LysR family transcriptional regulator	12.6194	13.6718	16.6791	24.9473	20.4969	22.4189	0.667579	0.000103201	0.000284778	3.54549
BP1174	hypothetical protein	14.4564	12.5257	14.2963	42.5631	44.9854	41.4581	1.645	3.13618e-24	3.76536e-23	22.4242
BP1175	3-phosphoshikimate 1-carboxyvinyltransferase	294.638	281.296	302.833	169.642	156.532	152.539	-0.875822	6.42927e-17	5.16748e-16	15.2867
BP1176	putative succinylglutamate desuccinylase	129.309	134.017	143.077	83.5989	96.3356	83.3669	-0.625517	3.05944e-07	1.15393e-06	5.93782
BP1177	transposase	77.8727	83.5865	67.1701	31.7696	35.5999	62.9758	-0.812297	0.000315817	0.000804844	3.09429
BP1178	putative membrane protein	30.3504	32.9925	35.8543	22.809	27.509	20.2784	-0.488044	0.00434057	0.00904129	2.04377
[truncated: 2,651 more rows]
