# Supplementary material for: CrpH of Bordetella pertussis, a prototypic PepSY_TM protein supporting heme-copper oxidoreductase function
Source: Front Microbiol. 2026 Mar 18;17:1786092. doi: 10.3389/fmicb.2026.1786092 (PMC13038864; doi:10.3389/fmicb.2026.1786092)
Supplement: Supplementary file 4 [file Table_3.xlsx]

## Sheet: Pred_out_V2
Genome assembly ID	Species	Taxonomy	Caa3_CtaG	Copper-bind	COX1	COX2	CtaG_Cox11	Cu-oxidase_2	Cu-oxidase_3	Cu-oxidase_4	Cu-oxidase	CusF_Ec	CyoB	Cyt_bd_oxida_I	Cyt_bd_oxida_II	Cytochrome_CBB3	DUF2282	FixG_C	FixO	NnrS	nos_propeller	NosL	PCuAC	PepSY_TM	CrpH_PepSY_TM	SCO1-SenC	Sod_Cu
GCA_000007385.1_ASM738v1	Streptococcus parauberis KCTC 11537	Bacteria|Bacillota|Bacilli|Lactobacillales|Streptococcaceae|Streptococcus	0	1	2	2	1	1	1	1	1	0	1	4	3	5	0	0	0	0	0	0	1	4	1	1	2	32
GCA_000008525.1_ASM852v1	Acidithiobacillus ferrivorans SS3	Bacteria|Pseudomonadota|Acidithiobacillia|Acidithiobacillales|Acidithiobacillaceae|Acidithiobacillus	0	0	1	0	0	0	0	0	0	0	0	0	0	2	0	1	1	0	0	0	0	0		0	0	5
GCA_000008885.1_ASM888v1	Desulfofundulus kuznetsovii DSM 6115	Bacteria|Bacillota|Clostridia|Eubacteriales|Peptococcaceae|Desulfofundulus	0	0	1	1	0	0	0	0	0	0	1	0	0	0	0	0	0	0	0	0	0	0		0	0	3
GCA_000009285.2_ASM928v2	Aliarcobacter butzleri 7h1h	Bacteria|Campylobacterota|Epsilonproteobacteria|Campylobacterales|Arcobacteraceae|Aliarcobacter	0	0	8	6	1	1	1	1	1	2	3	2	2	23	2	1	1	2	1	1	1	5		2	1	68
GCA_000009565.2_ASM956v1	Mycobacterium avium subsp. paratuberculosis S397	Bacteria|Actinomycetota|Actinomycetes|Mycobacteriales|Mycobacteriaceae|Mycobacterium|Mycobacterium avium complex (MAC)	0	0	1	1	0	2	2	1	1	1	1	2	2	0	0	0	0	0	0	0	0	0		1	1	16
GCA_000010245.1_ASM1024v1	Candidatus Tremblaya princeps PCIT	Bacteria|Pseudomonadota|Betaproteobacteria|Candidatus Tremblaya	0	0	1	1	0	2	2	1	1	1	1	2	2	0	0	0	0	0	0	0	0	0		1	1	16
GCA_000010565.1_ASM1056v1	Escherichia coli PCN033	Bacteria|Pseudomonadota|Gammaproteobacteria|Enterobacterales|Enterobacteriaceae|Escherichia	0	0	0	0	0	1	1	1	0	0	0	0	0	0	0	0	0	0	0	0	0	1		0	0	4
GCA_000011765.2_ASM1176v2	Brevibacillus laterosporus LMG 15441	Bacteria|Bacillota|Bacilli|Bacillales|Paenibacillaceae|Brevibacillus	0	0	0	0	0	0	0	0	0	0	0	0	0	0	0	0	0	0	0	0	0	0		0	0	0
GCA_000013525.1_ASM1352v1	Sulfobacillus acidophilus TPY	Bacteria|Bacillota|Clostridia|Eubacteriales|Clostridiales Family XVII. Incertae Sedis|Sulfobacillus	0	0	0	0	0	0	0	0	0	0	0	0	0	0	0	0	0	0	0	0	0	0		0	0	0
GCA_000013925.2_ASM1392v2	Advenella kashmirensis WT001	Bacteria|Pseudomonadota|Betaproteobacteria|Burkholderiales|Alcaligenaceae	1	0	2	1	0	1	1	1	1	0	0	0	1	1	0	0	0	0	0	0	1	0		0	1	12
GCA_000013945.1_ASM1394v1	Candidatus Tremblaya princeps PCVAL	Bacteria|Pseudomonadota|Betaproteobacteria|Candidatus Tremblaya	0	2	2	1	0	1	1	1	0	0	0	0	0	5	0	1	1	0	0	0	0	0		2	0	17
GCA_000013965.1_ASM1396v1	Borreliella afzelii PKo	Bacteria|Spirochaetota|Spirochaetia|Spirochaetales|Borreliaceae|Borreliella	0	2	2	1	0	1	1	1	0	0	0	0	0	5	0	1	1	0	0	0	0	0		2	0	17
GCA_000014305.1_ASM1430v1	Marichromatium purpuratum 984	Bacteria|Pseudomonadota|Gammaproteobacteria|Chromatiales|Chromatiaceae|Marichromatium	0	0	0	0	0	0	0	0	0	0	0	0	0	0	0	0	0	0	0	0	0	0		0	0	0
GCA_000014325.1_ASM1432v1	Pseudomonas putida B6-2	Bacteria|Pseudomonadota|Gammaproteobacteria|Pseudomonadales|Pseudomonadaceae|Pseudomonas	0	0	0	0	0	0	0	0	0	0	0	0	0	0	0	0	0	0	0	0	0	0		0	0	0
GCA_000015425.1_ASM1542v1	Thiomicrospira aerophila AL3	Bacteria|Pseudomonadota|Gammaproteobacteria|Thiotrichales|Piscirickettsiaceae|Thiomicrospira	0	0	1	1	0	2	2	1	2	2	1	2	2	0	0	0	0	0	0	0	0	4	1	1	1	23
GCA_000016205.1_ASM1620v1	Thioalkalivibrio paradoxus ARh 1	Bacteria|Pseudomonadota|Gammaproteobacteria|Chromatiales|Ectothiorhodospiraceae|Thioalkalivibrio	1	1	5	5	1	3	3	1	3	3	2	5	5	20	0	0	0	2	0	0	2	1		2	1	66
GCA_000016465.1_ASM1646v1	Thermobacillus composti KWC4	Bacteria|Bacillota|Bacilli|Bacillales|Paenibacillaceae|Thermobacillus	0	0	0	0	0	1	1	1	1	0	0	1	1	0	0	0	0	0	0	0	0	0		0	0	6
GCA_000016485.1_ASM1648v1	Thiocystis violascens DSM 198	Bacteria|Pseudomonadota|Gammaproteobacteria|Chromatiales|Chromatiaceae|Thiocystis	0	0	0	0	0	1	1	1	0	0	0	1	1	0	0	0	0	0	0	0	0	0		0	0	5
GCA_000017445.3_ASM1744v3	Thermotoga maritima MSB8	Bacteria|Thermotogota|Thermotogae|Thermotogales|Thermotogaceae|Thermotoga	0	0	2	1	1	0	0	1	0	0	0	1	1	0	0	0	0	0	0	0	1	0		2	0	10
GCA_000017485.1_ASM1748v1	Rhodanobacter denitrificans	Bacteria|Pseudomonadota|Gammaproteobacteria|Xanthomonadales|Rhodanobacteraceae|Rhodanobacter	0	1	1	0	0	1	0	1	1	0	0	1	1	5	0	1	1	0	0	0	1	0		2	0	17
GCA_000017525.1_ASM1752v1	Mycolicibacterium rhodesiae NBB3	Bacteria|Actinomycetota|Actinomycetes|Mycobacteriales|Mycobacteriaceae|Mycolicibacterium	0	0	1	0	0	0	0	0	0	0	0	0	0	2	0	0	1	0	0	0	0	0		0	0	4
GCA_000018565.1_ASM1856v1	Hyphomicrobium denitrificans 1NES1	Bacteria|Pseudomonadota|Alphaproteobacteria|Hyphomicrobiales|Hyphomicrobiaceae|Hyphomicrobium	1	4	1	1	0	2	2	2	1	0	0	2	2	2	0	1	0	0	0	0	1	1		1	0	24
GCA_000018925.1_ASM1892v1	Mesorhizobium australicum WSM2073	Bacteria|Pseudomonadota|Alphaproteobacteria|Hyphomicrobiales|Phyllobacteriaceae|Mesorhizobium	0	0	1	1	0	0	0	1	0	0	1	1	1	0	0	0	0	0	0	0	0	0		0	1	7
GCA_000019245.3_ASM1924v3	Desulfosporosinus meridiei DSM 13257	Bacteria|Bacillota|Clostridia|Eubacteriales|Desulfitobacteriaceae|Desulfosporosinus	0	0	0	0	0	1	1	0	0	0	0	2	2	0	0	0	0	0	0	0	0	0		0	0	6
GCA_000020605.1_ASM2060v1	Desulfitobacterium metallireducens DSM 15288	Bacteria|Bacillota|Clostridia|Eubacteriales|Desulfitobacteriaceae|Desulfitobacterium	0	0	0	0	0	0	0	1	0	0	0	0	0	0	0	0	0	0	0	0	0	0		0	0	1
GCA_000021505.1_ASM2150v1	Desulfoscipio gibsoniae DSM 7213	Bacteria|Bacillota|Clostridia|Eubacteriales|Desulfallaceae|Desulfoscipio	0	0	1	1	1	0	0	0	0	0	0	0	0	0	0	0	0	0	0	0	0	0		0	0	3
GCA_000022665.2_ASM2266v1	Corynebacterium pseudotuberculosis 1/06-A	Bacteria|Actinomycetota|Actinomycetes|Mycobacteriales|Corynebacteriaceae|Corynebacterium	0	0	1	1	0	2	2	1	1	1	1	2	2	0	0	0	0	0	0	0	0	0		1	1	16
GCA_000022825.1_ASM2282v1	Pseudoxanthomonas spadix BD-a59	Bacteria|Pseudomonadota|Gammaproteobacteria|Xanthomonadales|Xanthomonadaceae|Pseudoxanthomonas	0	0	1	1	0	2	2	2	2	0	1	1	1	3	0	0	0	0	0	0	0	0		1	1	18
GCA_000022945.1_ASM2294v1	Fervidobacterium pennivorans DSM 9078	Bacteria|Thermotogota|Thermotogae|Thermotogales|Fervidobacteriaceae|Fervidobacterium	0	0	1	0	0	0	0	0	0	0	0	0	0	2	0	0	1	0	0	0	0	0		0	0	4
GCA_000023725.1_ASM2372v1	Salmonella enterica subsp. enterica serovar Gallinarum/Pullorum str. RKS5078	Bacteria|Pseudomonadota|Gammaproteobacteria|Enterobacterales|Enterobacteriaceae|Salmonella	0	1	1	0	0	1	1	0	0	0	0	0	0	3	0	1	1	0	1	1	0	2	1	1	1	16
GCA_000024525.1_ASM2452v1	Enterobacter cloacae subsp. dissolvens SDM	Bacteria|Pseudomonadota|Gammaproteobacteria|Enterobacterales|Enterobacteriaceae|Enterobacter|Enterobacter cloacae complex	0	5	5	1	0	5	4	1	3	0	0	0	0	21	0	1	1	0	0	0	0	3		3	0	53
GCA_000025145.2_ASM2514v1	Burkholderia cenocepacia H111	Bacteria|Pseudomonadota|Betaproteobacteria|Burkholderiales|Burkholderiaceae|Burkholderia|Burkholderia cepacia complex	0	0	1	1	0	0	0	1	0	0	0	1	1	0	0	0	0	0	0	0	0	1		1	0	7
GCA_000025785.1_ASM2578v1	Staphylococcus aureus subsp. aureus M013	Bacteria|Bacillota|Bacilli|Bacillales|Staphylococcaceae|Staphylococcus	0	0	1	0	0	0	0	0	0	0	0	0	0	2	0	0	1	0	0	0	0	0		0	0	4
GCA_000026125.1_ASM2612v1	Sulfobacillus acidophilus DSM 10332	Bacteria|Bacillota|Clostridia|Eubacteriales|Clostridiales Family XVII. Incertae Sedis|Sulfobacillus	0	3	6	2	1	5	5	1	5	5	1	1	1	16	0	1	1	1	0	0	2	3		2	1	63
GCA_000026285.2_ASM2628v2	Pediococcus claussenii ATCC BAA-344	Bacteria|Bacillota|Bacilli|Lactobacillales|Lactobacillaceae|Pediococcus	0	0	1	1	0	2	2	1	1	1	1	2	2	0	0	0	0	0	0	0	0	0		1	1	16
GCA_000026685.1_ASM2668v1	Pseudoalteromonas spongiae UST010723-006	Bacteria|Pseudomonadota|Gammaproteobacteria|Alteromonadales|Pseudoalteromonadaceae|Pseudoalteromonas	1	0	1	1	0	0	0	1	0	0	0	0	0	1	0	0	0	0	0	0	1	0		0	1	7
GCA_000027065.2_ASM2706v1	Pseudoalteromonas arctica A 37-1-2	Bacteria|Pseudomonadota|Gammaproteobacteria|Alteromonadales|Pseudoalteromonadaceae|Pseudoalteromonas	0	0	1	1	0	3	4	1	2	1	1	3	3	2	0	0	0	0	0	0	0	1		1	1	25
GCA_000027305.1_ASM2730v1	Salmonella enterica subsp. enterica serovar Montevideo str. 42N	Bacteria|Pseudomonadota|Gammaproteobacteria|Enterobacterales|Enterobacteriaceae|Salmonella	0	0	0	0	0	1	1	1	1	0	0	1	1	0	0	0	0	0	0	0	0	0		0	0	6
GCA_000043285.1_ASM4328v1	Elizabethkingia anophelis Ag1	Bacteria|Bacteroidota|Flavobacteriia|Flavobacteriales|Weeksellaceae|Elizabethkingia	0	0	1	1	0	0	0	0	0	0	1	0	0	0	0	0	0	0	0	0	0	0		0	0	3
GCA_000063505.1_ASM6350v1	Klebsiella pneumoniae subsp. pneumoniae HS11286	Bacteria|Pseudomonadota|Gammaproteobacteria|Enterobacterales|Enterobacteriaceae|Klebsiella/Raoultella group|Klebsiella	0	1	2	2	0	2	1	1	1	0	0	0	0	4	0	0	0	0	0	0	0	0		0	1	15
GCA_000063525.1_ASM6352v1	Salmonella enterica subsp. enterica serovar Pomona str. ATCC 10729	Bacteria|Pseudomonadota|Gammaproteobacteria|Enterobacterales|Enterobacteriaceae|Salmonella	0	0	3	2	0	1	1	1	1	0	0	0	0	3	0	0	0	0	0	0	0	0		0	1	13
GCA_000069925.1_ASM6992v1	Aggregatibacter actinomycetemcomitans ANH9381	Bacteria|Pseudomonadota|Gammaproteobacteria|Pasteurellales|Pasteurellaceae|Aggregatibacter	0	0	0	0	0	0	0	0	0	0	0	0	0	0	0	0	0	0	0	0	0	0		0	0	0
GCA_000087965.1_ASM8796v1	Acetobacter pasteurianus NBRC 101655	Bacteria|Pseudomonadota|Alphaproteobacteria|Rhodospirillales|Acetobacteraceae|Acetobacter	0	1	2	2	1	0	0	1	0	0	1	1	1	3	0	0	0	0	0	0	1	2	1	1	1	19
GCA_000090405.1_ASM9040v2	Frateuria aurantia DSM 6220	Bacteria|Pseudomonadota|Gammaproteobacteria|Xanthomonadales|Rhodanobacteraceae|Frateuria	0	1	3	2	0	0	0	1	0	1	0	0	0	2	0	0	0	0	1	0	0	0		2	0	13
GCA_000091165.1_ASM9116v1	Prevotella dentalis DSM 3688	Bacteria|Bacteroidota|Bacteroidia|Bacteroidales|Prevotellaceae|Prevotella	0	0	7	2	0	3	2	1	2	0	0	0	0	12	0	0	2	0	0	2	0	1		2	0	36
GCA_000092345.1_ASM9234v1	Singulisphaera acidiphila DSM 18658	Bacteria|Planctomycetota|Planctomycetia|Isosphaerales|Isosphaeraceae|Singulisphaera	0	0	0	0	0	1	1	1	0	0	0	0	0	0	0	0	0	0	0	0	0	0		0	0	3
GCA_000093145.2_ASM9314v2	Spirochaeta africana DSM 8902	Bacteria|Spirochaetota|Spirochaetia|Spirochaetales|Spirochaetaceae|Spirochaeta	0	2	3	2	1	2	2	1	2	3	1	1	1	19	0	1	1	1	0	0	1	8	1	1	2	56
GCA_000144935.3_ASM14493v3	Solitalea canadensis DSM 3403	Bacteria|Bacteroidota|Sphingobacteriia|Sphingobacteriales|Sphingobacteriaceae|Solitalea	1	1	2	1	0	2	2	1	1	0	0	1	1	1	0	0	0	0	0	0	1	1		0	1	17
GCA_000146025.1_ASM14602v1	Bacillus sp. 1NLA3E	Bacteria|Bacillota|Bacilli|Bacillales|Bacillaceae|Bacillus	0	0	0	0	0	0	0	0	0	0	0	0	0	0	0	0	0	0	0	0	0	0		0	0	0
GCA_000146065.1_ASM14606v1	Opitutaceae bacterium TAV5	Bacteria|Verrucomicrobiota|Opitutae|Opitutales|Opitutaceae	0	0	0	0	0	0	0	1	0	0	0	0	0	0	0	0	0	0	0	0	0	0		0	0	1
GCA_000146265.4_ASM14626v4	Niabella soli DSM 19437	Bacteria|Bacteroidota|Chitinophagia|Chitinophagales|Chitinophagaceae|Niabella	0	0	0	0	0	0	1	1	0	0	0	1	1	1	0	0	0	0	0	0	1	0		0	1	7
GCA_000146875.2_ASM14687v2	Desulfitobacterium dichloroeliminans LMG P-21439	Bacteria|Bacillota|Clostridia|Eubacteriales|Desulfitobacteriaceae|Desulfitobacterium	0	0	1	1	0	1	1	1	1	0	0	2	2	0	0	0	0	0	0	0	0	0		0	0	10
GCA_000147015.1_ASM14701v1	Desulfitobacterium dehalogenans ATCC 51507	Bacteria|Bacillota|Clostridia|Eubacteriales|Desulfitobacteriaceae|Desulfitobacterium	0	0	1	1	0	0	0	0	0	0	0	0	0	0	0	0	0	0	0	0	0	0		0	0	2
GCA_000147035.1_ASM14703v1	Streptococcus infantarius subsp. infantarius CJ18	Bacteria|Bacillota|Bacilli|Lactobacillales|Streptococcaceae|Streptococcus	0	0	1	0	0	0	0	0	0	0	0	0	0	2	0	0	1	0	0	0	0	0		0	0	4
GCA_000147695.3_ASM14769v3	Limosilactobacillus mucosae LM1	Bacteria|Bacillota|Bacilli|Lactobacillales|Lactobacillaceae|Limosilactobacillus	0	0	0	0	0	0	0	1	0	0	0	0	0	0	0	0	0	0	0	0	0	0		0	0	1
GCA_000147715.3_ASM14771v3	Nocardia brasiliensis ATCC 700358	Bacteria|Actinomycetota|Actinomycetes|Mycobacteriales|Nocardiaceae|Nocardia	0	0	0	0	0	0	0	0	0	0	0	0	0	0	0	0	0	0	0	0	0	0		0	0	0
GCA_000147735.3_ASM14773v3	Enterococcus faecium Aus0004	Bacteria|Bacillota|Bacilli|Lactobacillales|Enterococcaceae|Enterococcus	0	1	3	1	1	0	0	1	0	0	1	2	2	9	0	2	1	1	0	0	1	5		2	0	33
GCA_000147775.3_ASM14777v3	Desulfosporosinus acidiphilus SJ4	Bacteria|Bacillota|Clostridia|Eubacteriales|Desulfitobacteriaceae|Desulfosporosinus	1	4	9	5	1	4	4	1	2	1	1	1	1	12	1	1	4	2	1	1	1	0		2	1	61
GCA_000147795.3_ASM14779v3	Acetivibrio thermocellus AD2	Bacteria|Bacillota|Clostridia|Eubacteriales|Oscillospiraceae|Acetivibrio	1	3	7	4	1	4	3	1	1	1	1	1	1	8	2	1	3	0	0	0	1	0		2	1	47
GCA_000147815.3_ASM14781v3	Escherichia coli P12b	Bacteria|Pseudomonadota|Gammaproteobacteria|Enterobacterales|Enterobacteriaceae|Escherichia	2	0	4	1	0	5	5	1	3	0	0	1	1	1	0	1	0	0	0	0	2	1		1	1	30
GCA_000147835.3_ASM14783v3	Methylophaga nitratireducenticrescens	Bacteria|Pseudomonadota|Gammaproteobacteria|Thiotrichales|Piscirickettsiaceae|Methylophaga	0	2	5	3	1	3	3	1	3	2	1	0	0	7	0	1	1	0	0	0	1	6	1	1	1	43
GCA_000148405.1_ASM14840v1	Helicobacter pylori XZ274	Bacteria|Campylobacterota|Epsilonproteobacteria|Campylobacterales|Helicobacteraceae|Helicobacter	0	1	1	1	0	2	2	1	1	0	1	0	0	0	0	0	0	0	0	0	0	1		1	0	12
GCA_000148585.3_ASM14858v3	Emticicia oligotrophica DSM 17448	Bacteria|Bacteroidota|Cytophagia|Cytophagales|Spirosomaceae|Emticicia	0	0	0	0	0	0	0	0	0	0	0	0	0	0	0	0	0	0	0	0	0	0		0	0	0
GCA_000148665.1_ASM14866v1	Corynebacterium pseudotuberculosis 258	Bacteria|Actinomycetota|Actinomycetes|Mycobacteriales|Corynebacteriaceae|Corynebacterium	0	0	1	0	0	0	0	0	0	0	0	0	0	3	0	1	1	0	0	0	0	0		0	0	6
GCA_000152925.3_ASM15292v3	Pseudomonas putida ND6	Bacteria|Pseudomonadota|Gammaproteobacteria|Pseudomonadales|Pseudomonadaceae|Pseudomonas	0	1	2	1	0	0	0	0	0	0	0	0	0	4	0	1	1	0	0	0	0	1		3	1	15
GCA_000157895.2_ASM15789v2	Mycobacterium tuberculosis CCDC5079	Bacteria|Actinomycetota|Actinomycetes|Mycobacteriales|Mycobacteriaceae|Mycobacterium|Mycobacterium tuberculosis complex	1	0	4	1	0	3	3	1	3	0	0	1	1	1	0	0	0	0	0	0	1	0		0	2	22
GCA_000164985.2_ASM16498v2	Salmonella enterica subsp. enterica serovar Newport str. CVM 21554	Bacteria|Pseudomonadota|Gammaproteobacteria|Enterobacterales|Enterobacteriaceae|Salmonella	0	0	1	1	0	0	0	1	0	0	0	2	2	0	0	0	0	0	0	0	0	0		0	0	7
GCA_000165715.3_ASM16571v3	Salmonella enterica subsp. enterica serovar Newport str. CVM 22462	Bacteria|Pseudomonadota|Gammaproteobacteria|Enterobacterales|Enterobacteriaceae|Salmonella	0	1	3	2	0	0	0	0	0	0	0	1	1	18	0	1	2	0	0	0	0	2		2	0	33
GCA_000165775.3_ASM16577v3	Mycobacterium tuberculosis RGTB327	Bacteria|Actinomycetota|Actinomycetes|Mycobacteriales|Mycobacteriaceae|Mycobacterium|Mycobacterium tuberculosis complex	0	0	0	0	0	0	0	0	0	0	0	0	0	0	0	0	0	0	0	0	0	0		0	0	0
GCA_000166455.2_ASM16645v2	Mycobacterium tuberculosis RGTB423	Bacteria|Actinomycetota|Actinomycetes|Mycobacteriales|Mycobacteriaceae|Mycobacterium|Mycobacterium tuberculosis complex	0	0	1	0	0	0	0	1	0	0	0	3	3	4	0	1	1	1	0	0	1	2		2	1	21
GCA_000166635.2_ASM16663v1	Oscillibacter valericigenes Sjm18-20	Bacteria|Bacillota|Clostridia|Eubacteriales|Oscillospiraceae|Oscillibacter	0	0	0	0	0	0	0	1	0	0	0	0	0	0	0	0	0	0	0	0	0	0		0	0	1
GCA_000166655.2_ASM16665v1	Pararhodospirillum photometricum DSM 122	Bacteria|Pseudomonadota|Alphaproteobacteria|Rhodospirillales|Rhodospirillaceae|Pararhodospirillum	0	0	0	0	0	0	0	1	0	0	0	0	0	0	0	0	0	0	0	0	0	0		0	0	1
GCA_000180175.2_ASM18017v2	Aeromonas media WS	Bacteria|Pseudomonadota|Gammaproteobacteria|Aeromonadales|Aeromonadaceae|Aeromonas	0	0	1	1	0	2	2	2	2	0	1	3	3	5	0	0	0	0	0	0	0	1		0	1	24
GCA_000180515.2_ASM18051v2	Pseudomonas fluorescens NCIMB 11764	Bacteria|Pseudomonadota|Gammaproteobacteria|Pseudomonadales|Pseudomonadaceae|Pseudomonas	0	0	0	0	0	0	0	0	0	0	0	0	0	0	0	0	0	0	0	0	0	0		0	0	0
GCA_000182745.1_ASM18274v1	Chlamydia psittaci 84/55	Bacteria|Chlamydiota|Chlamydiia|Chlamydiales|Chlamydiaceae|Chlamydia/Chlamydophila group|Chlamydia	0	0	2	1	0	1	2	1	1	0	1	2	2	10	0	0	0	0	0	0	0	1		1	1	26
GCA_000184085.1_ASM18408v1	Chlamydia psittaci VS225	Bacteria|Chlamydiota|Chlamydiia|Chlamydiales|Chlamydiaceae|Chlamydia/Chlamydophila group|Chlamydia	0	0	2	0	0	1	1	1	1	0	0	1	1	6	0	1	1	0	0	0	1	0		2	0	19
GCA_000184345.2_ASM18434v2	Chlamydia psittaci CP3	Bacteria|Chlamydiota|Chlamydiia|Chlamydiales|Chlamydiaceae|Chlamydia/Chlamydophila group|Chlamydia	0	0	0	0	0	0	0	1	0	0	0	0	0	0	0	0	0	0	0	0	0	0		0	0	1
GCA_000186665.4_ASM18666v4	alpha proteobacterium HIMB5	Bacteria|Pseudomonadota|Alphaproteobacteria|Candidatus Pelagibacterales|Pelagibacteraceae	0	0	1	1	0	1	1	1	1	0	1	2	2	0	0	0	0	0	0	0	0	4	1	1	1	18
GCA_000186985.3_ASM18698v3	alpha proteobacterium HIMB59	Bacteria|Pseudomonadota|Alphaproteobacteria|Candidatus Pelagibacterales|Pelagibacteraceae	0	0	0	0	0	0	0	0	0	0	0	0	0	0	0	0	0	0	0	0	0	0		0	0	0
GCA_000187205.4_ASM18720v4	Kosakonia sacchari SP1	Bacteria|Pseudomonadota|Gammaproteobacteria|Enterobacterales|Enterobacteriaceae|Kosakonia	0	0	1	1	0	1	1	1	1	0	1	2	2	0	0	0	0	0	0	0	0	4	1	1	1	18
GCA_000188715.1_ASM18871v1	Streptococcus agalactiae	Bacteria|Bacillota|Bacilli|Lactobacillales|Streptococcaceae|Streptococcus	0	0	0	0	0	0	0	0	0	0	0	1	1	0	0	0	0	0	0	0	0	0		0	0	2
GCA_000188955.5_ASM18895v5	Campylobacter jejuni subsp. jejuni PT14	Bacteria|Campylobacterota|Epsilonproteobacteria|Campylobacterales|Campylobacteraceae|Campylobacter	0	0	1	1	0	3	3	1	2	1	1	3	3	0	0	0	0	0	0	0	0	0		1	1	21
GCA_000189435.3_ASM18943v3	Leptospira mayottensis 200901116	Bacteria|Spirochaetota|Spirochaetia|Leptospirales|Leptospiraceae|Leptospira	0	0	2	1	0	0	0	1	0	0	0	1	1	0	0	0	0	0	0	0	0	1		1	0	8
GCA_000189455.3_ASM18945v3	Cyanobacterium stanieri PCC 7202	Bacteria|Cyanobacteriota|Cyanophyceae|Oscillatoriophycideae|Chroococcales|Geminocystaceae|Cyanobacterium	0	0	2	1	0	0	0	1	0	0	0	1	1	0	0	0	0	0	0	0	0	1		1	0	8
GCA_000189735.2_ASM18973v2	Chlamydia trachomatis A/363	Bacteria|Chlamydiota|Chlamydiia|Chlamydiales|Chlamydiaceae|Chlamydia/Chlamydophila group|Chlamydia	0	0	1	1	0	1	1	1	1	0	1	2	2	0	0	0	0	0	0	0	0	4	1	1	1	18
GCA_000189775.3_ASM18977v3	Enterobacteriaceae bacterium strain FGI 57	Bacteria|Pseudomonadota|Gammaproteobacteria|Enterobacterales|Enterobacteriaceae	0	0	0	0	0	0	0	1	0	0	0	0	0	0	0	0	0	0	0	0	0	0		0	0	1
GCA_000190735.2_ASM19073v2	Mycoplasmoides pneumoniae M129-B7	Bacteria|Mycoplasmatota|Mycoplasmoidales|Metamycoplasmataceae|Mycoplasmoides	0	5	3	1	0	1	1	0	1	0	0	1	1	11	0	2	2	0	1	1	0	3		3	0	37
GCA_000191165.1_ASM19116v1	Candidatus Uzinura diaspidicola str. ASNER	Bacteria|Bacteroidota|Flavobacteriia|Flavobacteriales|Candidatus Uzinura	0	0	0	0	0	1	1	0	1	0	0	0	0	0	0	0	0	0	0	0	0	0		0	0	3
GCA_000192045.3_ASM19204v3	Chlamydia psittaci Mat116	Bacteria|Chlamydiota|Chlamydiia|Chlamydiales|Chlamydiaceae|Chlamydia/Chlamydophila group|Chlamydia	0	1	2	1	1	1	1	1	1	0	1	3	3	6	0	0	0	0	0	0	1	4	1	1	2	31
GCA_000192315.1_ASM19231v1	Mycobacterium haemophilum DSM 44634	Bacteria|Actinomycetota|Actinomycetes|Mycobacteriales|Mycobacteriaceae|Mycobacterium	0	0	1	0	0	0	0	0	0	0	0	0	0	3	0	1	1	0	0	0	0	0		0	0	6
GCA_000192335.1_ASM19233v1	beta proteobacterium CB	Bacteria|Pseudomonadota|Betaproteobacteria	0	0	1	0	0	0	0	0	0	0	0	0	0	3	0	1	1	0	0	0	0	0		0	0	6
GCA_000193435.3_ASM19343v3	Escherichia coli str. K-12 substr. MDS42	Bacteria|Pseudomonadota|Gammaproteobacteria|Enterobacterales|Enterobacteriaceae|Escherichia	0	0	0	0	0	0	0	1	0	0	0	0	0	0	0	0	0	0	0	0	0	0		0	0	1
GCA_000193595.3_ASM19359v3	Listeria monocytogenes	Bacteria|Bacillota|Bacilli|Bacillales|Listeriaceae|Listeria	1	2	3	2	0	1	1	1	1	1	2	2	1	8	1	1	1	1	0	0	1	3	1	2	1	38
GCA_000193615.3_ASM19361v3	Listeria monocytogenes N53-1	Bacteria|Bacillota|Bacilli|Bacillales|Listeriaceae|Listeria	1	2	3	2	0	1	1	1	1	1	2	2	2	8	1	1	1	1	0	0	1	3	1	2	1	39
GCA_000194075.3_ASM19407v3	Mycobacterium tuberculosis str. Haarlem/NITR202	Bacteria|Actinomycetota|Actinomycetes|Mycobacteriales|Mycobacteriaceae|Mycobacterium|Mycobacterium tuberculosis complex	1	0	1	1	0	1	1	1	1	0	0	1	1	1	0	0	0	0	0	0	1	0		0	1	12
GCA_000195065.1_ASM19506v1	Mycobacterium tuberculosis CAS/NITR204	Bacteria|Actinomycetota|Actinomycetes|Mycobacteriales|Mycobacteriaceae|Mycobacterium|Mycobacterium tuberculosis complex	0	0	1	0	0	0	0	1	0	0	0	3	3	4	0	1	1	1	0	0	1	1		2	0	19
GCA_000195395.6_ASM19539v6	Mycobacterium tuberculosis EAI5/NITR206	Bacteria|Actinomycetota|Actinomycetes|Mycobacteriales|Mycobacteriaceae|Mycobacterium|Mycobacterium tuberculosis complex	0	0	1	1	0	0	0	0	0	0	0	1	1	0	0	0	0	0	0	0	0	0		0	0	4
GCA_000195435.4_ASM19543v4	Lactiplantibacillus plantarum subsp. plantarum P-8	Bacteria|Bacillota|Bacilli|Lactobacillales|Lactobacillaceae|Lactiplantibacillus	0	0	1	1	0	0	0	0	0	0	0	1	1	0	0	0	0	0	0	0	0	0		0	0	4
GCA_000196815.1_ASM19681v1	Streptococcus iniae SF1	Bacteria|Bacillota|Bacilli|Lactobacillales|Streptococcaceae|Streptococcus	0	1	0	0	0	4	6	1	1	0	0	5	1	25	0	0	1	1	0	0	0	5		1	0	52
GCA_000198515.1_ASM19851v1	Candidatus Tremblaya phenacola PAVE	Bacteria|Pseudomonadota|Betaproteobacteria|Candidatus Tremblaya	0	1	5	1	0	1	1	1	1	0	0	0	0	15	0	1	2	3	1	1	1	2		0	1	38
GCA_000203835.1_ASM20383v1	Mycobacterium intracellulare subsp. yongonense 05-1390	Bacteria|Actinomycetota|Actinomycetes|Mycobacteriales|Mycobacteriaceae|Mycobacterium|Mycobacterium avium complex (MAC)	1	2	2	1	0	2	2	1	0	0	0	1	1	1	0	0	0	0	0	0	3	2		1	0	20
GCA_000210515.1_ASM21051v1	Lactobacillus helveticus CNRZ32	Bacteria|Bacillota|Bacilli|Lactobacillales|Lactobacillaceae|Lactobacillus	0	0	1	0	0	1	1	0	0	0	0	1	1	0	0	0	0	0	0	0	0	0		0	0	5
GCA_000211035.2_ASM21103v2	Streptococcus agalactiae ILRI112	Bacteria|Bacillota|Bacilli|Lactobacillales|Streptococcaceae|Streptococcus	0	0	0	0	0	0	0	0	0	0	0	0	0	0	0	0	0	0	0	0	0	0		0	0	0
GCA_000211055.2_ASM21105v2	Salmonella enterica subsp. enterica serovar Typhimurium var. 5- str. CFSAN001921	Bacteria|Pseudomonadota|Gammaproteobacteria|Enterobacterales|Enterobacteriaceae|Salmonella	0	0	0	0	0	0	0	0	0	0	0	0	0	0	0	0	0	0	0	0	0	0		0	0	0
GCA_000211545.6_ASM21154v6	Glaesserella parasuis ZJ0906	Bacteria|Pseudomonadota|Gammaproteobacteria|Pasteurellales|Pasteurellaceae|Glaesserella	0	0	0	0	0	0	0	0	0	0	0	0	0	0	0	0	0	0	0	0	0	0		0	0	0
GCA_000211855.3_ASM21185v3	Alteromonas mediterranea 615	Bacteria|Pseudomonadota|Gammaproteobacteria|Alteromonadales|Alteromonadaceae|Alteromonas/Salinimonas group|Alteromonas	0	1	1	1	0	2	1	0	1	0	0	1	1	5	0	0	0	0	0	0	0	1		4	1	20
GCA_000212755.3_ASM21275v3	Candidatus Nasuia deltocephalinicola str. NAS-ALF	Bacteria|Pseudomonadota|Betaproteobacteria|Candidatus Nasuia	0	1	2	2	1	1	1	1	1	0	1	1	2	4	0	0	0	0	0	0	1	3	1	1	2	26
GCA_000213825.1_ASM21382v1	Candidatus Karelsulcia muelleri str. Sulcia-ALF	Bacteria|Bacteroidota|Flavobacteriia|Flavobacteriales|Candidatus Karelsulcia	0	0	0	0	0	0	0	0	0	0	0	1	1	0	0	0	0	0	0	0	0	0		0	0	2
GCA_000214095.3_ASM21409v3	Salmonella enterica subsp. enterica serovar Pullorum str. S06004	Bacteria|Pseudomonadota|Gammaproteobacteria|Enterobacterales|Enterobacteriaceae|Salmonella	1	3	4	4	0	0	0	1	0	4	0	0	0	3	2	0	0	0	0	0	0	0		0	0	22
GCA_000214705.1_ASM21470v1	Borreliella burgdorferi CA382	Bacteria|Spirochaetota|Spirochaetia|Spirochaetales|Borreliaceae|Borreliella	0	0	0	0	0	1	1	1	0	0	0	0	0	0	0	0	0	0	0	0	0	0		1	0	4
GCA_000215345.3_ASM21534v3	Pseudomonas syringae pv. pisi str. PP1	Bacteria|Pseudomonadota|Gammaproteobacteria|Pseudomonadales|Pseudomonadaceae|Pseudomonas|Pseudomonas syringae	0	0	2	0	0	0	0	1	0	0	0	1	1	6	0	2	1	2	0	1	0	4	1	0	0	22
GCA_000219085.3_ASM21908v3	Pseudomonas syringae USA011	Bacteria|Pseudomonadota|Gammaproteobacteria|Pseudomonadales|Pseudomonadaceae|Pseudomonas|Pseudomonas syringae	2	1	2	1	0	2	2	1	2	0	0	1	1	1	0	0	0	0	0	0	1	0		0	2	19
GCA_000219195.1_ASM21919v1	Pseudomonas syringae UB303	Bacteria|Pseudomonadota|Gammaproteobacteria|Pseudomonadales|Pseudomonadaceae|Pseudomonas|Pseudomonas syringae	0	0	0	0	0	0	0	0	0	0	0	0	0	0	0	0	0	0	0	0	0	0		0	0	0
GCA_000219515.3_ASM21951v3	Pseudomonas syringae CC457	Bacteria|Pseudomonadota|Gammaproteobacteria|Pseudomonadales|Pseudomonadaceae|Pseudomonas|Pseudomonas syringae	0	0	1	1	0	2	2	1	1	1	1	2	2	0	0	0	0	0	0	0	0	0		1	1	16
GCA_000219535.3_ASM21953v3	Pseudomonas syringae CC440	Bacteria|Pseudomonadota|Gammaproteobacteria|Pseudomonadales|Pseudomonadaceae|Pseudomonas|Pseudomonas syringae	1	0	4	2	0	3	2	1	1	0	0	3	3	4	0	0	0	0	0	1	0	1		1	0	27
GCA_000219855.1_ASM21985v1	Pseudomonas syringae CC1557	Bacteria|Pseudomonadota|Gammaproteobacteria|Pseudomonadales|Pseudomonadaceae|Pseudomonas|Pseudomonas syringae	2	0	3	3	0	1	1	1	0	0	0	3	3	4	0	0	0	0	0	0	0	0		1	0	22
GCA_000219915.3_ASM21991v3	Pseudomonas asturiensis	Bacteria|Pseudomonadota|Gammaproteobacteria|Pseudomonadales|Pseudomonadaceae|Pseudomonas	0	2	7	1	0	0	0	1	0	1	0	1	2	17	0	0	2	2	0	0	2	1		4	1	44
GCA_000220965.1_ASM22096v1	Serratia sp. ATCC 39006	Bacteria|Pseudomonadota|Gammaproteobacteria|Enterobacterales|Yersiniaceae|Serratia	0	0	0	0	0	0	0	0	0	0	0	0	0	0	0	0	0	0	0	0	0	0		0	0	0
GCA_000222835.1_ASM22283v1	Cellulophaga baltica 4	Bacteria|Bacteroidota|Flavobacteriia|Flavobacteriales|Flavobacteriaceae|Cellulophaga	0	0	0	0	0	0	0	1	0	0	0	0	0	0	0	0	0	0	0	0	0	0		0	0	1
GCA_000224005.3_ASM22400v3	Ralstonia pickettii DTP0602	Bacteria|Pseudomonadota|Betaproteobacteria|Burkholderiales|Burkholderiaceae|Ralstonia	0	0	1	0	0	0	0	1	0	1	0	1	1	8	0	1	1	1	0	0	1	0		1	0	18
GCA_000226035.3_ASM22603v3	Bacteroidales bacterium CF	Bacteria|Bacteroidota|Bacteroidia|Bacteroidales	0	2	4	2	1	4	3	1	3	2	1	1	1	17	1	2	2	1	0	0	2	6	1	5	0	62
GCA_000227665.3_ASM22766v3	Pseudomonas aeruginosa VRFPA04	Bacteria|Pseudomonadota|Gammaproteobacteria|Pseudomonadales|Pseudomonadaceae|Pseudomonas	0	1	1	0	0	1	1	1	1	0	0	0	0	6	0	1	1	0	0	0	1	0		2	0	17
GCA_000227685.3_ASM22768v3	synthetic Escherichia coli C321.deltaA	Bacteria|Pseudomonadota|Gammaproteobacteria|Enterobacterales|Enterobacteriaceae|Escherichia	0	0	3	1	0	0	0	1	0	0	0	1	1	17	0	2	2	1	1	3	1	0		1	0	35
GCA_000227705.3_ASM22770v3	Lactococcus lactis subsp. lactis NCDO 2118	Bacteria|Bacillota|Bacilli|Lactobacillales|Streptococcaceae|Lactococcus	1	0	2	2	0	1	1	1	1	0	0	2	2	3	0	1	0	0	0	1	0	0		2	0	20
GCA_000227745.3_ASM22774v3	Candidatus Pantoea carbekii	Bacteria|Pseudomonadota|Gammaproteobacteria|Enterobacterales|Erwiniaceae|Pantoea	0	0	2	0	0	0	0	1	0	1	0	1	1	14	0	1	1	1	0	0	1	0		1	0	25
GCA_000230655.3_ASM23065v3	Salmonella enterica subsp. enterica serovar Bredeney str. CFSAN001080	Bacteria|Pseudomonadota|Gammaproteobacteria|Enterobacterales|Enterobacteriaceae|Salmonella	0	0	0	0	0	0	0	0	0	0	0	0	0	0	0	1	0	0	0	0	0	0		0	0	1
GCA_000230695.3_ASM23069v3	Firmicutes bacterium ASF500	Bacteria|Bacillota	1	2	7	3	0	5	5	1	5	1	0	2	2	17	4	0	2	1	1	1	1	1		4	0	66
GCA_000230895.3_ASM23089v3	Salmonella enterica subsp. enterica serovar Typhimurium str. DT104	Bacteria|Pseudomonadota|Gammaproteobacteria|Enterobacterales|Enterobacteriaceae|Salmonella	1	2	4	1	0	3	3	1	2	0	0	1	1	1	0	0	0	0	0	0	1	2		0	2	25
GCA_000230975.3_ASM23097v3	Streptococcus dysgalactiae subsp. equisimilis 167	Bacteria|Bacillota|Bacilli|Lactobacillales|Streptococcaceae|Streptococcus	0	2	5	2	1	4	4	1	3	0	0	1	1	16	1	1	3	3	1	1	1	0		2	1	54
GCA_000230995.3_ASM23099v3	Shigella dysenteriae 1617	Bacteria|Pseudomonadota|Gammaproteobacteria|Enterobacterales|Enterobacteriaceae|Shigella	1	3	7	4	1	3	3	1	2	1	2	1	1	4	0	2	2	0	0	0	1	0		1	0	40
GCA_000231385.3_ASM23138v3	Bacillus thuringiensis YBT-1518	Bacteria|Bacillota|Bacilli|Bacillales|Bacillaceae|Bacillus|Bacillus cereus group	0	0	1	1	0	0	0	1	0	0	0	1	1	0	0	0	0	0	1	1	0	0		0	0	7
GCA_000231405.3_ASM23140v3	Pseudomonas putida S13.1.2	Bacteria|Pseudomonadota|Gammaproteobacteria|Pseudomonadales|Pseudomonadaceae|Pseudomonas	0	0	1	0	0	0	0	1	0	0	0	1	1	1	0	0	0	0	0	0	0	0		0	0	5
GCA_000233715.3_ASM23371v3	candidate division WWE3 bacterium RAAC2_WWE3_1	Bacteria|candidate division WWE3	0	0	0	0	0	2	3	1	2	0	0	0	0	0	0	0	0	0	0	0	0	0		0	0	8
GCA_000233735.1_ASM23373v1	candidate division SR1 bacterium RAAC1_SR1_1	Bacteria|Candidatus Absconditabacteria	1	1	1	1	0	1	1	1	0	0	0	1	1	1	0	0	0	0	0	0	1	1		0	1	13
GCA_000233915.4_ASM23391v4	Candidatus Saccharibacteria bacterium RAAC3_TM7_1	Bacteria|Candidatus Saccharibacteria	0	1	3	2	1	2	2	1	2	0	1	2	2	7	0	1	1	0	0	0	1	1		1	2	33
GCA_000235405.3_ASM23540v3	Acinetobacter baumannii ZW85-1	Bacteria|Pseudomonadota|Gammaproteobacteria|Moraxellales|Moraxellaceae|Acinetobacter|Acinetobacter calcoaceticus/baumannii complex	0	0	0	0	0	0	0	1	0	0	0	0	0	0	0	0	0	0	0	0	0	0		0	0	1
GCA_000235545.1_ASM23554v1	Paenibacillus polymyxa CR1	Bacteria|Bacillota|Bacilli|Bacillales|Paenibacillaceae|Paenibacillus	0	0	1	1	0	2	2	1	1	0	1	3	3	0	0	0	0	0	0	0	0	0		1	2	18
GCA_000235765.3_ASM23576v3	Borrelia parkeri HR1	Bacteria|Spirochaetota|Spirochaetia|Spirochaetales|Borreliaceae|Borrelia	0	0	1	1	0	2	2	1	1	1	1	3	3	0	0	0	0	0	0	0	0	1		1	1	19
GCA_000236215.4_ASM23621v4	Francisella tularensis subsp. holarctica PHIT-FT049	Bacteria|Pseudomonadota|Gammaproteobacteria|Thiotrichales|Francisellaceae|Francisella	1	1	3	3	1	2	2	1	2	2	1	3	3	23	0	0	0	0	0	0	2	4		2	1	57
GCA_000237125.3_ASM23712v3	Bdellovibrio bacteriovorus W	Bacteria|Bdellovibrionota|Bdellovibrionia|Bdellovibrionales|Pseudobdellovibrionaceae|Bdellovibrio	0	0	1	1	0	0	0	1	0	0	0	1	1	0	0	0	0	0	0	0	0	1		1	0	7
GCA_000237975.1_ASM23797v1	Helicobacter pylori SouthAfrica20	Bacteria|Campylobacterota|Epsilonproteobacteria|Campylobacterales|Helicobacteraceae|Helicobacter	2	0	3	3	0	1	1	1	0	0	0	3	3	5	0	0	0	0	0	0	0	0		1	0	23
GCA_000237995.2_ASM23799v2	Flammeovirgaceae bacterium 311	Bacteria|Bacteroidota|Cytophagia|Cytophagales|Flammeovirgaceae	0	0	0	0	0	2	2	0	1	0	0	1	1	0	0	0	0	0	0	0	0	0		0	0	7
GCA_000238255.4_ASM23825v4	Yersinia hibernica	Bacteria|Pseudomonadota|Gammaproteobacteria|Enterobacterales|Yersiniaceae|Yersinia	0	1	2	1	1	0	0	1	0	0	0	1	1	7	0	2	1	1	0	0	1	8		2	0	30
GCA_000238395.4_ASM23839v4	Streptococcus agalactiae 138P	Bacteria|Bacillota|Bacilli|Lactobacillales|Streptococcaceae|Streptococcus	0	0	3	2	1	1	1	1	1	1	1	1	1	6	0	2	1	1	0	0	1	8		1	1	35
GCA_000238455.3_ASM23845v3	Bordetella holmesii ATCC 51541	Bacteria|Pseudomonadota|Betaproteobacteria|Burkholderiales|Alcaligenaceae|Bordetella	0	0	1	1	0	2	2	1	1	0	1	3	3	0	0	0	0	0	0	0	0	0		1	1	17
GCA_000240095.3_ASM24009v3	Salmonella enterica subsp. enterica serovar Enteritidis str. EC20121175	Bacteria|Pseudomonadota|Gammaproteobacteria|Enterobacterales|Enterobacteriaceae|Salmonella	0	0	3	0	0	1	1	0	1	0	0	1	1	4	0	2	2	0	0	0	0	7		1	1	25
GCA_000240185.2_ASM24018v2	Salmonella enterica subsp. enterica serovar Enteritidis str. EC20121178	Bacteria|Pseudomonadota|Gammaproteobacteria|Enterobacterales|Enterobacteriaceae|Salmonella	0	0	1	1	0	2	2	2	1	1	1	3	3	1	0	0	0	0	0	0	0	1		1	1	21
GCA_000240905.3_ASM24090v3	Salmonella enterica subsp. enterica serovar Enteritidis str. EC20121180	Bacteria|Pseudomonadota|Gammaproteobacteria|Enterobacterales|Enterobacteriaceae|Salmonella	0	0	1	1	0	3	3	1	2	1	1	3	3	0	0	0	0	0	0	0	0	0		1	1	21
GCA_000241025.2_ASM24102v2	Salmonella enterica subsp. enterica serovar Enteritidis str. SA19994216	Bacteria|Pseudomonadota|Gammaproteobacteria|Enterobacterales|Enterobacteriaceae|Salmonella	0	0	0	0	0	0	1	1	0	0	0	1	1	1	0	0	0	0	0	0	1	0		0	1	7
GCA_000241585.3_ASM24158v3	Salmonella enterica subsp. enterica serovar Enteritidis str. EC20121177	Bacteria|Pseudomonadota|Gammaproteobacteria|Enterobacterales|Enterobacteriaceae|Salmonella	0	0	2	1	0	1	1	1	1	0	1	2	2	11	0	0	0	0	0	0	1	5		4	0	33
GCA_000242255.3_ASM24225v3	Salmonella enterica subsp. enterica serovar Enteritidis str. SA20082034	Bacteria|Pseudomonadota|Gammaproteobacteria|Enterobacterales|Enterobacteriaceae|Salmonella	1	0	1	1	0	2	2	1	1	0	0	2	2	16	0	0	0	0	0	0	1	3	1	1	0	35
GCA_000242335.3_ASM24233v3	Staphylococcus aureus	Bacteria|Bacillota|Bacilli|Bacillales|Staphylococcaceae|Staphylococcus	0	0	0	0	0	0	0	1	0	0	0	1	1	0	0	0	0	0	0	0	0	1		1	0	5
GCA_000242455.3_ASM24245v3	Azospirillum argentinense	Bacteria|Pseudomonadota|Alphaproteobacteria|Rhodospirillales|Azospirillaceae|Azospirillum	0	3	2	2	0	1	1	0	0	1	0	1	1	37	0	0	1	0	0	0	0	6		5	1	62
GCA_000242595.3_ASM24259v3	Streptococcus agalactiae	Bacteria|Bacillota|Bacilli|Lactobacillales|Streptococcaceae|Streptococcus	0	1	0	0	0	1	0	1	0	0	0	0	0	0	0	0	0	0	0	0	0	0		0	0	3
GCA_000242635.3_ASM24263v3	Streptococcus iniae	Bacteria|Bacillota|Bacilli|Lactobacillales|Streptococcaceae|Streptococcus	0	0	4	1	0	1	1	0	0	0	0	1	1	9	0	1	1	0	1	1	0	5		2	1	30
GCA_000242895.3_ASM24289v3	Streptococcus iniae	Bacteria|Bacillota|Bacilli|Lactobacillales|Streptococcaceae|Streptococcus	1	1	5	2	0	2	2	1	1	0	0	1	1	6	0	0	0	0	0	1	0	0		3	1	28
GCA_000242935.3_ASM24293v3	Streptococcus sp. VT 162	Bacteria|Bacillota|Bacilli|Lactobacillales|Streptococcaceae|Streptococcus	1	2	3	1	0	0	1	0	0	4	0	1	1	7	0	1	2	0	1	0	0	1		3	0	29
GCA_000243115.3_ASM24311v3	Candidatus Hodgkinia cicadicola	Bacteria|Pseudomonadota|Alphaproteobacteria|Hyphomicrobiales|Candidatus Hodgkinia	0	1	5	1	0	1	1	0	1	0	0	1	1	8	0	1	2	0	1	1	0	3		2	1	31
GCA_000243135.3_ASM24313v3	Burkholderia cepacia JBK9	Bacteria|Pseudomonadota|Betaproteobacteria|Burkholderiales|Burkholderiaceae|Burkholderia|Burkholderia cepacia complex	0	0	1	1	0	0	0	1	0	0	0	1	1	0	0	0	0	0	1	1	0	0		0	0	7
GCA_000243155.3_ASM24315v3	Staphylococcus aureus	Bacteria|Bacillota|Bacilli|Bacillales|Staphylococcaceae|Staphylococcus	0	0	1	1	0	0	0	1	0	0	0	1	1	0	0	0	0	0	1	1	0	0		0	0	7
GCA_000246835.1_ASM24683v1	Bacteroides fragilis	Bacteria|Bacteroidota|Bacteroidia|Bacteroidales|Bacteroidaceae|Bacteroides	0	0	0	0	0	0	0	0	0	0	0	0	0	0	0	0	0	0	0	0	0	0		0	0	0
GCA_000248095.3_ASM24809v3	Bacteroides fragilis	Bacteria|Bacteroidota|Bacteroidia|Bacteroidales|Bacteroidaceae|Bacteroides	0	0	0	0	0	1	1	0	0	0	0	1	1	0	0	0	0	0	0	0	0	0		0	0	4
GCA_000250675.3_ASM25067v3	Klebsiella variicola	Bacteria|Pseudomonadota|Gammaproteobacteria|Enterobacterales|Enterobacteriaceae|Klebsiella/Raoultella group|Klebsiella	3	1	3	1	0	2	2	1	1	0	0	1	1	1	0	0	0	0	0	0	2	2		0	1	22
GCA_000250945.1_ASM25094v1	Salmonella enterica subsp. enterica serovar Typhimurium	Bacteria|Pseudomonadota|Gammaproteobacteria|Enterobacterales|Enterobacteriaceae|Salmonella	0	0	0	0	0	0	0	0	0	0	0	0	0	0	0	0	0	0	0	0	0	0		0	0	0
GCA_000255115.3_ASM25511v3	Mycoplasma amphoriforme A39	Bacteria|Mycoplasmatota|Mollicutes|Mycoplasmataceae|Mycoplasma	0	1	1	0	0	1	1	1	1	0	0	1	1	2	0	0	0	0	0	0	0	0		0	0	10
GCA_000255615.3_ASM25561v3	Mucinivorans hirudinis	Bacteria|Bacteroidota|Bacteroidia|Bacteroidales|Rikenellaceae|Mucinivorans	0	0	0	0	0	0	0	1	0	0	0	0	0	0	0	0	0	0	0	0	0	0		1	0	2
GCA_000257275.1_ASM25727v1	Acetobacter pasteurianus 386B	Bacteria|Pseudomonadota|Alphaproteobacteria|Rhodospirillales|Acetobacteraceae|Acetobacter	0	0	1	1	0	3	3	1	2	2	1	1	2	0	0	0	0	0	0	0	0	0		1	1	19
GCA_000260985.3_ASM26098v3	Bacillus cereus	Bacteria|Bacillota|Bacilli|Bacillales|Bacillaceae|Bacillus|Bacillus cereus group	0	5	4	1	0	2	2	1	2	2	0	1	1	11	0	1	1	3	1	1	0	7		2	1	49
GCA_000262655.1_ASM26265v1	Bacteroides fragilis	Bacteria|Bacteroidota|Bacteroidia|Bacteroidales|Bacteroidaceae|Bacteroides	0	0	1	0	0	0	0	0	0	0	0	0	0	3	0	1	1	0	0	0	0	0		0	0	6
GCA_000263195.1_ASM26319v1	Escherichia coli B7A	Bacteria|Pseudomonadota|Gammaproteobacteria|Enterobacterales|Enterobacteriaceae|Escherichia	0	3	2	1	0	1	1	0	1	0	0	0	0	15	0	1	1	0	0	0	0	2		3	0	31
GCA_000263755.3_ASM26375v3	Nitrospirillum amazonense CBAmc	Bacteria|Pseudomonadota|Alphaproteobacteria|Rhodospirillales|Azospirillaceae|Nitrospirillum	1	1	2	1	0	1	1	1	0	0	0	1	1	1	0	0	0	0	0	0	1	1		0	1	14
GCA_000264665.2_ASM26466v2	Streptococcus agalactiae	Bacteria|Bacillota|Bacilli|Lactobacillales|Streptococcaceae|Streptococcus	0	2	4	2	1	3	3	1	2	0	1	2	2	16	1	2	2	1	0	0	2	7	1	5	0	60
GCA_000270345.1_ASM27034v1	Streptococcus pyogenes STAB901	Bacteria|Bacillota|Bacilli|Lactobacillales|Streptococcaceae|Streptococcus	1	0	1	1	0	1	1	1	1	0	0	1	1	1	0	0	0	0	0	0	1	0		0	1	12
GCA_000272795.2_ASM27279v2	Bacillus mycoides	Bacteria|Bacillota|Bacilli|Bacillales|Bacillaceae|Bacillus|Bacillus cereus group	0	0	0	1	0	2	2	1	1	0	0	2	1	0	0	0	0	0	0	0	0	0		0	1	11
GCA_000272895.3_ASM27289v3	Sandaracinus amylolyticus	Bacteria|Myxococcota|Polyangia|Polyangiales|Sandaracinaceae|Sandaracinus	0	0	1	1	0	2	2	1	1	0	1	3	3	0	0	0	0	0	0	0	0	0		1	2	18
GCA_000277085.1_ASM27708v1	Phocaeicola dorei	Bacteria|Bacteroidota|Bacteroidia|Bacteroidales|Bacteroidaceae|Phocaeicola	0	0	1	0	0	1	1	1	1	0	0	0	1	0	0	0	0	0	0	0	1	0		0	1	8
GCA_000277105.1_ASM27710v1	Phocaeicola dorei	Bacteria|Bacteroidota|Bacteroidia|Bacteroidales|Bacteroidaceae|Phocaeicola	0	0	0	1	0	0	0	0	0	0	0	0	1	0	0	0	0	0	0	0	1	0		0	1	4
GCA_000283575.1_ASM28357v1	Planktomarina temperata RCA23	Bacteria|Pseudomonadota|Alphaproteobacteria|Rhodobacterales|Paracoccaceae|Planktomarina	0	0	0	0	0	0	0	1	0	0	0	0	0	0	0	0	0	0	0	0	0	0		0	0	1
GCA_000284415.2_ASM28441v2	Borreliella valaisiana Tom4006	Bacteria|Spirochaetota|Spirochaetia|Spirochaetales|Borreliaceae|Borreliella	0	0	1	0	0	0	0	1	0	0	0	1	1	1	0	1	1	2	0	0	1	1		1	0	12
GCA_000287215.3_ASM28721v3	Candidatus Paracaedimonas acanthamoebae	Bacteria|Pseudomonadota|Alphaproteobacteria|Holosporales|Caedimonadaceae|Candidatus Paracaedimonas	0	1	3	3	1	0	0	1	0	2	1	2	2	5	1	1	1	2	1	1	1	2		2	0	33
GCA_000293885.3_ASM29388v3	Rickettsiales bacterium Ac37b	Bacteria|Pseudomonadota|Alphaproteobacteria|Rickettsiales	1	3	6	3	1	3	2	1	2	1	1	3	3	22	0	2	2	1	1	1	2	6	1	6	0	74
GCA_000298375.2_ASM29837v2	Bacillus anthracis	Bacteria|Bacillota|Bacilli|Bacillales|Bacillaceae|Bacillus|Bacillus cereus group	0	0	0	0	0	0	0	1	0	0	0	1	1	0	0	0	0	0	0	0	0	0		0	0	3
GCA_000298455.2_ASM29845v2	Bacillus anthracis	Bacteria|Bacillota|Bacilli|Bacillales|Bacillaceae|Bacillus|Bacillus cereus group	0	0	0	0	0	0	0	1	0	0	0	1	1	0	0	0	0	0	0	0	0	0		0	0	3
GCA_000298535.2_ASM29853v2	Candidatus Karelsulcia muelleri	Bacteria|Bacteroidota|Flavobacteriia|Flavobacteriales|Candidatus Karelsulcia	0	0	0	0	0	0	0	1	0	0	0	1	2	0	0	0	0	0	0	0	0	0		0	0	4
GCA_000299095.1_ASM29909v1	Brucella suis	Bacteria|Pseudomonadota|Alphaproteobacteria|Hyphomicrobiales|Brucellaceae|Brucella/Ochrobactrum group|Brucella	0	0	1	1	1	0	0	1	0	0	0	0	0	0	0	0	0	0	0	0	0	0		0	0	4
GCA_000299115.1_ASM29911v1	Brucella suis	Bacteria|Pseudomonadota|Alphaproteobacteria|Hyphomicrobiales|Brucellaceae|Brucella/Ochrobactrum group|Brucella	0	1	1	1	1	0	0	1	0	0	0	0	0	1	0	0	0	0	0	0	0	0		0	0	6
GCA_000300455.4_ASM30045v4	Candidatus Izimaplasma bacterium HR1	Bacteria|Mycoplasmatota|Candidatus Izimaplasma	0	0	1	1	0	2	2	1	2	2	1	3	3	0	0	0	0	0	0	0	0	1		1	1	21
GCA_000302475.3_ASM30247v3	Burkholderia mallei	Bacteria|Pseudomonadota|Betaproteobacteria|Burkholderiales|Burkholderiaceae|Burkholderia|pseudomallei group	0	0	0	0	0	0	0	0	0	0	0	1	1	0	0	0	0	0	0	0	0	0		0	0	2
GCA_000302555.4_ASM30255v4	Piscirickettsia salmonis	Bacteria|Pseudomonadota|Gammaproteobacteria|Thiotrichales|Piscirickettsiaceae|Piscirickettsia	0	0	1	0	0	1	1	1	1	0	0	1	1	6	0	1	1	0	0	0	1	0		2	0	18
GCA_000306675.3_ASM30667v3	Piscirickettsia salmonis	Bacteria|Pseudomonadota|Gammaproteobacteria|Thiotrichales|Piscirickettsiaceae|Piscirickettsia	0	2	2	1	0	1	1	1	0	0	0	0	0	5	0	1	1	0	0	0	0	1		2	0	18
GCA_000317655.1_ASM31765v1	Vibrio coralliilyticus	Bacteria|Pseudomonadota|Gammaproteobacteria|Vibrionales|Vibrionaceae|Vibrio	0	2	2	1	0	1	1	1	0	0	0	1	1	3	0	0	0	0	0	0	0	1		0	0	14
GCA_000318525.2_ASM31852v2	Corynebacterium pseudotuberculosis	Bacteria|Actinomycetota|Actinomycetes|Mycobacteriales|Corynebacteriaceae|Corynebacterium	0	0	0	0	0	0	0	1	0	0	0	1	1	0	0	0	0	0	0	0	0	0		0	0	3
GCA_000330845.1_ASM33084v1	Bordetella holmesii 44057	Bacteria|Pseudomonadota|Betaproteobacteria|Burkholderiales|Alcaligenaceae|Bordetella	0	0	1	1	0	2	2	1	1	2	1	2	2	1	0	0	0	0	0	0	0	1		1	1	19
GCA_000331085.2_ASM33108v2	Fervidobacterium islandicum	Bacteria|Thermotogota|Thermotogae|Thermotogales|Fervidobacteriaceae|Fervidobacterium	0	0	0	0	0	0	0	0	0	0	0	0	0	0	0	0	0	0	0	0	0	0		0	0	0
GCA_000331975.1_ASM33197v1	Vibrio harveyi	Bacteria|Pseudomonadota|Gammaproteobacteria|Vibrionales|Vibrionaceae|Vibrio	0	0	0	0	0	0	0	0	0	0	0	0	0	0	0	0	0	0	0	0	0	0		0	0	0
GCA_000338695.1_ASM33869v1	Candidatus Malacoplasma girerdii	Bacteria|Mycoplasmatota|Mycoplasmoidales|Mycoplasmoidaceae|Malacoplasma	0	0	0	0	0	0	0	1	0	0	0	1	1	0	0	0	0	0	0	0	0	0		0	0	3
GCA_000340435.3_ASM34043v3	Bacillus thuringiensis	Bacteria|Bacillota|Bacilli|Bacillales|Bacillaceae|Bacillus|Bacillus cereus group	1	0	1	1	0	1	1	1	1	0	0	1	1	1	0	0	0	0	0	0	1	0		0	1	12
GCA_000342265.1_ASM34226v1	Candidatus Karelsulcia muelleri	Bacteria|Bacteroidota|Flavobacteriia|Flavobacteriales|Candidatus Karelsulcia	0	1	2	1	1	1	1	1	1	1	0	0	0	7	0	1	1	1	0	0	1	0		1	0	22
GCA_000350185.1_ASM35018v1	Edwardsiella sp. EA181011	Bacteria|Pseudomonadota|Gammaproteobacteria|Enterobacterales|Hafniaceae|Edwardsiella	0	0	1	1	0	2	2	1	1	1	1	2	2	0	0	0	0	0	0	0	0	0		1	1	16
GCA_000382925.1_ASM38292v1	Escherichia coli RS218	Bacteria|Pseudomonadota|Gammaproteobacteria|Enterobacterales|Enterobacteriaceae|Escherichia	0	0	1	1	0	0	0	0	0	0	0	2	1	0	0	0	0	0	0	0	0	0		0	0	5
GCA_000382945.1_ASM38294v1	Vibrio nigripulchritudo	Bacteria|Pseudomonadota|Gammaproteobacteria|Vibrionales|Vibrionaceae|Vibrio	0	0	1	1	0	0	0	0	0	0	0	2	1	0	0	0	0	0	0	0	0	0		0	0	5
GCA_000389905.1_ASM38990v1	Campylobacter jejuni subsp. jejuni	Bacteria|Campylobacterota|Epsilonproteobacteria|Campylobacterales|Campylobacteraceae|Campylobacter	0	0	1	1	0	1	1	1	1	0	0	1	1	1	0	0	0	0	0	0	0	0		0	1	10
GCA_000389925.1_ASM38992v1	Enterobacter hormaechei subsp. xiangfangensis	Bacteria|Pseudomonadota|Gammaproteobacteria|Enterobacterales|Enterobacteriaceae|Enterobacter|Enterobacter cloacae complex	1	0	1	1	0	1	1	1	1	0	0	1	1	1	0	0	0	0	0	0	1	0		0	1	12
GCA_000389945.1_ASM38994v1	Enterobacter roggenkampii	Bacteria|Pseudomonadota|Gammaproteobacteria|Enterobacterales|Enterobacteriaceae|Enterobacter|Enterobacter cloacae complex	1	0	1	1	0	1	1	1	1	0	0	1	1	1	0	0	0	0	0	0	1	0		0	1	12
GCA_000392485.2_ASM39248v2	Enterobacter hormaechei subsp. steigerwaltii	Bacteria|Pseudomonadota|Gammaproteobacteria|Enterobacterales|Enterobacteriaceae|Enterobacter|Enterobacter cloacae complex	0	0	0	0	0	2	2	0	0	0	0	1	1	0	0	0	0	0	0	0	0	0		0	0	6
GCA_000403625.1_ASM40362v1	Borreliella chilensis	Bacteria|Spirochaetota|Spirochaetia|Spirochaetales|Borreliaceae|Borreliella	0	0	0	0	0	0	0	0	0	0	0	1	1	0	0	0	0	0	0	0	0	0		0	0	2
GCA_000412755.1_ASM41275v1	Streptomyces pluripotens	Bacteria|Actinomycetota|Actinomycetes|Kitasatosporales|Streptomycetaceae|Streptomyces	0	0	0	0	0	0	0	0	0	0	0	0	0	0	0	0	0	0	0	0	0	0		0	0	0
GCA_000418535.2_ASM41853v2	Clostridium botulinum CDC_297	Bacteria|Bacillota|Clostridia|Eubacteriales|Clostridiaceae|Clostridium	1	1	4	1	0	3	3	1	3	0	0	1	1	1	0	0	0	0	0	0	1	0		0	3	24
GCA_000422165.1_ASM42216v1	Pandoraea apista	Bacteria|Pseudomonadota|Betaproteobacteria|Burkholderiales|Burkholderiaceae|Pandoraea	0	0	0	0	0	0	0	0	0	0	0	0	0	0	0	0	0	0	0	0	0	0		0	0	0
GCA_000427055.1_ILRI112	Thioploca ingrica	Bacteria|Pseudomonadota|Gammaproteobacteria|Thiotrichales|Thiotrichaceae|Thioploca	0	0	0	0	0	0	0	0	0	0	0	1	1	0	0	0	0	0	0	0	0	0		0	0	2
GCA_000430145.3_ASM43014v3	Burkholderiales bacterium GJ-E10	Bacteria|Pseudomonadota|Betaproteobacteria|Burkholderiales	0	0	1	1	0	2	2	1	1	0	1	3	3	0	0	0	0	0	0	0	0	0		1	2	18
GCA_000439395.1_ASM43939v1	Marinobacter salarius	Bacteria|Pseudomonadota|Gammaproteobacteria|Pseudomonadales|Marinobacteraceae|Marinobacter	0	0	0	0	0	0	0	1	0	0	0	1	1	1	0	0	0	0	0	0	0	0		0	1	5
GCA_000439475.1_ASM43947v1	Candidatus Hodgkinia cicadicola	Bacteria|Pseudomonadota|Alphaproteobacteria|Hyphomicrobiales|Candidatus Hodgkinia	0	1	2	2	0	1	1	1	1	1	1	2	2	5	0	1	1	1	0	0	1	2		2	1	29
GCA_000442605.1_ASM44260v1	Candidatus Hodgkinia cicadicola	Bacteria|Pseudomonadota|Alphaproteobacteria|Hyphomicrobiales|Candidatus Hodgkinia	0	0	1	1	0	0	0	0	0	0	0	0	0	1	0	0	0	0	0	0	0	0		0	0	3
GCA_000442635.1_ASM44263v1	Candidatus Karelsulcia muelleri	Bacteria|Bacteroidota|Flavobacteriia|Flavobacteriales|Candidatus Karelsulcia	0	0	0	0	0	0	0	0	0	0	0	0	0	0	0	0	0	0	0	0	0	0		0	0	0
GCA_000444445.1_ASM44444v1	Mycobacterium avium subsp. paratuberculosis	Bacteria|Actinomycetota|Actinomycetes|Mycobacteriales|Mycobacteriaceae|Mycobacterium|Mycobacterium avium complex (MAC)	0	0	1	1	0	2	2	1	1	0	1	2	3	0	0	0	0	0	0	0	0	0		1	2	17
GCA_000444465.1_ASM44446v1	Peptoniphilus sp. ING2-D1G	Bacteria|Bacillota|Tissierellia|Tissierellales|Peptoniphilaceae|Peptoniphilus	0	0	0	0	0	0	0	1	0	0	0	0	0	0	0	0	0	0	0	0	0	0		0	0	1
GCA_000452445.3_ASM45244v3	Shigella flexneri	Bacteria|Pseudomonadota|Gammaproteobacteria|Enterobacterales|Enterobacteriaceae|Shigella	0	1	2	1	1	2	2	1	2	0	1	1	1	3	0	1	1	0	0	0	2	5	1	3	1	32
GCA_000452525.4_ASM45252v4	Acholeplasma oculi	Bacteria|Mycoplasmatota|Mollicutes|Acholeplasmatales|Acholeplasmataceae|Acholeplasma	0	1	2	1	1	2	2	1	2	0	1	1	1	4	0	1	1	0	0	0	2	5	1	3	1	33
GCA_000452565.3_ASM45256v3	[Clostridium] cellulosi	Bacteria|Bacillota|Clostridia|Eubacteriales|Oscillospiraceae|Oscillospiraceae incertae sedis	0	1	2	1	1	2	2	1	2	0	1	1	1	4	0	1	1	0	0	0	2	5	1	3	1	33
GCA_000452585.3_ASM45258v3	Wolbachia endosymbiont of Drosophila simulans wAu	Bacteria|Pseudomonadota|Alphaproteobacteria|Rickettsiales|Anaplasmataceae|Wolbachieae|Wolbachia	0	1	2	1	1	2	2	1	2	0	1	1	1	4	0	1	1	0	0	0	2	5	1	3	1	33
GCA_000452605.3_ASM45260v3	Candidatus Evansia muelleri	Bacteria|Pseudomonadota|Gammaproteobacteria|Oceanospirillales|Halomonadaceae|Zymobacter group|Candidatus Evansia	0	1	2	1	1	2	2	1	2	0	1	1	1	4	0	1	1	0	0	0	2	5	1	3	1	33
GCA_000452705.3_ASM45270v3	Pseudomonas oleovorans	Bacteria|Pseudomonadota|Gammaproteobacteria|Pseudomonadales|Pseudomonadaceae|Pseudomonas|Pseudomonas oleovorans/pseudoalcaligenes group	0	1	2	1	1	2	2	1	2	0	1	1	1	3	0	1	1	0	0	0	2	4	1	3	1	31
GCA_000452745.3_ASM45274v3	Fermentimonas caenicola	Bacteria|Bacteroidota|Bacteroidia|Bacteroidales|Dysgonomonadaceae|Fermentimonas	0	1	2	1	1	2	2	1	2	0	1	1	1	4	1	1	1	0	0	0	2	6	1	3	1	35
GCA_000463345.3_ASM46334v3	Aliivibrio wodanis	Bacteria|Pseudomonadota|Gammaproteobacteria|Vibrionales|Vibrionaceae|Aliivibrio	0	0	1	0	0	2	2	1	1	0	1	1	1	0	1	0	0	0	0	0	0	1		1	0	13
GCA_000468575.2_ASM46857v2	Moritella viscosa	Bacteria|Pseudomonadota|Gammaproteobacteria|Alteromonadales|Moritellaceae|Moritella	0	1	2	1	0	0	0	0	0	0	0	1	1	2	0	0	1	0	0	0	0	3	1	2	1	16
GCA_000471925.1_ASM47192v1	Ralstonia mannitolilytica	Bacteria|Pseudomonadota|Betaproteobacteria|Burkholderiales|Burkholderiaceae|Ralstonia	0	1	9	7	1	1	1	1	1	2	3	2	2	24	0	1	3	1	1	1	1	4		4	1	72
GCA_000473305.1_ASM47330v1	Mycobacterium tuberculosis	Bacteria|Actinomycetota|Actinomycetes|Mycobacteriales|Mycobacteriaceae|Mycobacterium|Mycobacterium tuberculosis complex	0	0	0	0	0	0	0	0	0	0	0	1	1	0	0	0	0	0	0	0	0	0		0	0	2
GCA_000473745.3_ASM47374v3	Aeromonas caviae	Bacteria|Pseudomonadota|Gammaproteobacteria|Aeromonadales|Aeromonadaceae|Aeromonas	0	2	10	3	1	1	1	1	1	0	1	1	1	22	0	2	4	1	1	1	1	7	2	1	0	65
GCA_000474035.1_ASM47403v1	Lactobacillus helveticus	Bacteria|Bacillota|Bacilli|Lactobacillales|Lactobacillaceae|Lactobacillus	0	0	1	1	0	2	2	1	1	1	1	2	2	0	0	0	0	0	0	0	0	0		0	1	15
GCA_000478255.2_ASM47825v2	Borreliella afzelii K78	Bacteria|Spirochaetota|Spirochaetia|Spirochaetales|Borreliaceae|Borreliella	0	0	0	0	0	0	0	0	0	0	0	1	1	0	0	0	0	0	0	0	0	0		0	0	2
GCA_000478905.1_ASM47890v1	Mycoplasmopsis gallinacea	Bacteria|Mycoplasmatota|Mollicutes|Mycoplasmataceae|Mycoplasmopsis	0	0	1	1	0	0	0	0	0	0	1	0	0	0	0	0	0	0	0	0	0	0		1	0	4
GCA_000487775.2_ASM48777v2	Clostridium tetani 12124569	Bacteria|Bacillota|Clostridia|Eubacteriales|Clostridiaceae|Clostridium	0	0	1	1	0	2	2	1	1	0	1	3	3	0	0	0	0	0	0	0	0	0		1	1	17
GCA_000492175.2_ASM49217v2	Escherichia coli	Bacteria|Pseudomonadota|Gammaproteobacteria|Enterobacterales|Enterobacteriaceae|Escherichia	0	0	0	0	0	0	0	1	0	0	0	0	0	0	0	0	0	0	0	0	0	0		0	0	1
GCA_000493675.1_DT104	Streptococcus agalactiae	Bacteria|Bacillota|Bacilli|Lactobacillales|Streptococcaceae|Streptococcus	0	0	1	1	0	2	2	1	1	0	1	2	3	0	0	0	0	0	0	0	0	0		1	2	17
GCA_000493775.1_ASM49377v1	Oleispira antarctica RB-8	Bacteria|Pseudomonadota|Gammaproteobacteria|Oceanospirillales|Oceanospirillaceae|Oleispira	0	0	0	0	0	0	0	0	0	0	0	1	1	0	0	0	0	0	0	0	0	0		0	0	2
GCA_000497505.1_ASM49750v1	Methylotuvimicrobium alcaliphilum 20Z	Bacteria|Pseudomonadota|Gammaproteobacteria|Methylococcales|Methylococcaceae|Methylotuvimicrobium	0	0	0	0	0	2	2	1	1	0	0	2	2	0	0	0	0	0	0	0	0	0		1	1	12
GCA_000497525.2_ASM49752v2	Xanthomonas citri pv. fuscans	Bacteria|Pseudomonadota|Gammaproteobacteria|Xanthomonadales|Xanthomonadaceae|Xanthomonas	1	1	2	1	0	1	1	1	1	0	0	3	3	4	0	0	0	0	0	2	0	1		1	1	24
GCA_000498395.3_ASM49839v3	Staphylococcus haemolyticus	Bacteria|Bacillota|Bacilli|Bacillales|Staphylococcaceae|Staphylococcus	0	4	4	2	1	4	4	1	3	2	1	2	2	18	0	2	2	0	0	0	2	7	1	5	0	67
GCA_000503835.1_ASM50383v1	Verrucomicrobia bacterium IMCC26134	Bacteria|Verrucomicrobiota	0	2	0	0	0	1	0	0	0	0	0	0	0	0	0	0	0	0	0	0	0	0		0	0	3
GCA_000503875.1_ASM50387v1	Escherichia coli	Bacteria|Pseudomonadota|Gammaproteobacteria|Enterobacterales|Enterobacteriaceae|Escherichia	0	0	0	0	0	0	0	0	0	0	0	0	0	0	0	0	0	0	0	0	0	0		0	0	0
GCA_000503915.1_ASM50391v1	Moraxella bovoculi	Bacteria|Pseudomonadota|Gammaproteobacteria|Moraxellales|Moraxellaceae|Moraxella	0	0	1	1	0	0	0	1	0	0	0	0	0	0	0	0	0	0	0	0	0	0		0	0	3
GCA_000505685.2_ASM50568v2	Dehalogenimonas sp. WBC-2	Bacteria|Chloroflexota|Dehalococcoidia|Dehalogenimonas	0	0	1	1	0	1	1	1	1	0	1	2	2	0	0	0	0	0	0	0	0	5	1	1	1	19
GCA_000507205.2_ASM50720v2	Lactobacillus helveticus	Bacteria|Bacillota|Bacilli|Lactobacillales|Lactobacillaceae|Lactobacillus	0	0	1	1	0	0	0	1	0	0	0	2	2	0	0	0	0	0	0	0	0	0		0	0	7
GCA_000512145.2_ASM51214v2	candidate division SR1 bacterium Aalborg_AAW-1	Bacteria|Candidatus Absconditabacteria	0	0	0	0	0	0	0	1	0	0	0	0	0	0	0	0	0	0	0	0	0	0		0	0	1
GCA_000524575.1_ASM52457v1	Staphylococcus aureus	Bacteria|Bacillota|Bacilli|Bacillales|Staphylococcaceae|Staphylococcus	0	0	1	1	0	0	0	1	0	0	1	2	1	0	0	0	0	0	0	0	0	0		0	0	7
GCA_000525675.1_ASM52567v1	Pseudomonas lundensis	Bacteria|Pseudomonadota|Gammaproteobacteria|Pseudomonadales|Pseudomonadaceae|Pseudomonas	0	0	2	1	0	2	2	1	1	0	0	1	1	6	0	1	1	1	0	0	1	1		2	1	25
GCA_000590775.1_ASM59077v1	Actinobacteria bacterium IMCC26256	Bacteria|Actinomycetota|Actinomycetes	0	0	1	0	0	0	0	0	0	0	0	0	0	3	0	1	1	0	0	0	0	0		0	0	6
GCA_000597885.1_ASM59788v1	Candidatus Wolfebacteria bacterium GW2011_GWB1_47_1	Bacteria|Candidatus Wolfebacteria	1	3	3	1	0	0	1	1	0	0	0	1	1	15	0	1	1	0	1	1	0	2		3	1	37
GCA_000597945.2_ASM59794v2	Candidatus Beckwithbacteria bacterium GW2011_GWC1_49_16	Bacteria|Candidatus Beckwithbacteria	0	0	1	1	0	2	2	2	1	2	1	2	2	2	0	0	0	0	0	0	0	0		1	1	20
GCA_000599965.1_ASM59996v1	Candidatus Saccharibacteria bacterium GW2011_GWC2_44_17	Bacteria|Candidatus Saccharibacteria	0	0	0	0	0	0	0	0	0	0	0	1	1	0	0	0	0	0	0	0	0	0		0	0	2
GCA_000612485.1_ASM61248v1	candidate division TM6 bacterium GW2011_GWF2_28_16	Bacteria|Candidatus Dependentiae	1	1	3	3	0	0	0	2	0	1	2	2	2	7	0	0	0	0	0	0	1	7		2	1	35
GCA_000623055.2_ASM62305v2	Berkelbacteria bacterium GW2011_GWE1_39_12	Bacteria|Candidatus Berkelbacteria	0	0	1	1	0	2	2	1	1	0	1	3	3	0	0	0	0	0	0	0	0	0		1	2	18
GCA_000623095.2_ASM62309v2	Candidatus Woesebacteria bacterium GW2011_GWF1_31_35	Bacteria|Candidatus Woesebacteria	0	0	1	1	0	2	2	1	1	0	1	3	3	0	0	0	0	0	0	0	0	0		1	2	18
GCA_000623135.2_ASM62313v2	Candidatus Campbellbacteria bacterium GW2011_OD1_34_28	Bacteria|Candidatus Campbellbacteria	0	0	1	1	0	2	2	1	1	0	1	3	3	0	0	0	0	0	0	0	0	0		1	2	18
GCA_000623475.2_ASM62347v2	candidate division Kazan bacterium GW2011_GWA1_50_15	Bacteria|candidate division Kazan-3B-28	0	0	1	1	0	2	2	1	1	0	1	3	3	0	0	0	0	0	0	0	0	0		1	2	18
GCA_000624175.2_ASM62417v2	Streptococcus pyogenes	Bacteria|Bacillota|Bacilli|Lactobacillales|Streptococcaceae|Streptococcus	0	0	1	1	0	2	2	1	1	0	1	3	3	0	0	0	0	0	0	0	0	0		1	2	18
GCA_000625855.2_ASM62585v2	Vibrio cholerae	Bacteria|Pseudomonadota|Gammaproteobacteria|Vibrionales|Vibrionaceae|Vibrio	0	0	1	1	0	2	2	1	1	0	1	3	3	0	0	0	0	0	0	0	0	0		1	2	18
GCA_000626615.3_ASM62661v3	Riemerella anatipestifer	Bacteria|Bacteroidota|Flavobacteriia|Flavobacteriales|Weeksellaceae|Riemerella	0	0	1	1	0	0	0	1	0	0	0	1	1	0	0	0	0	0	0	0	0	1		1	0	7
GCA_000632475.2_ASM63247v2	Clostridioides difficile ATCC 9689 = DSM 1296	Bacteria|Bacillota|Clostridia|Eubacteriales|Peptostreptococcaceae|Clostridioides	1	1	6	4	1	2	2	1	2	0	1	1	1	9	0	5	1	5	1	1	1	6		1	0	53
GCA_000636115.1_ASM63611v1	Streptococcus pneumoniae	Bacteria|Bacillota|Bacilli|Lactobacillales|Streptococcaceae|Streptococcus	0	0	0	0	0	0	0	0	0	0	0	1	1	0	0	0	0	0	0	0	0	0		0	0	2
GCA_000648525.1_ASM64852v1	Nocardia farcinica	Bacteria|Actinomycetota|Actinomycetes|Mycobacteriales|Nocardiaceae|Nocardia	0	0	0	0	0	0	0	0	0	0	0	1	1	0	0	0	0	0	0	0	0	0		0	0	2
GCA_000648555.1_ASM64855v1	Eubacterium sulci ATCC 35585	Bacteria|Bacillota|Clostridia|Eubacteriales|Eubacteriales Family XIII. Incertae Sedis	0	0	0	0	0	0	0	0	0	0	0	1	1	0	0	0	0	0	0	0	0	0		0	0	2
GCA_000688775.2_ASM68877v2	Streptococcus agalactiae	Bacteria|Bacillota|Bacilli|Lactobacillales|Streptococcaceae|Streptococcus	0	0	0	0	0	0	0	0	0	0	0	0	0	0	0	0	0	0	0	0	0	0		0	0	0
GCA_000699475.1_ASM69947v1	Thiopseudomonas alkaliphila	Bacteria|Pseudomonadota|Gammaproteobacteria|Pseudomonadales|Pseudomonadaceae|Thiopseudomonas	0	0	1	1	1	0	0	0	0	0	0	0	0	0	0	0	0	0	0	0	0	0		0	0	3
GCA_000701165.2_ASM70116v2	Enterococcus durans	Bacteria|Bacillota|Bacilli|Lactobacillales|Enterococcaceae|Enterococcus	1	1	3	3	1	2	2	1	2	3	1	3	3	20	0	0	0	0	0	0	2	4		3	1	56
GCA_000709475.1_ASM70947v1	Candidatus Karelsulcia muelleri	Bacteria|Bacteroidota|Flavobacteriia|Flavobacteriales|Candidatus Karelsulcia	0	0	2	1	0	0	0	1	0	0	0	1	1	0	0	0	0	0	0	0	0	1		1	0	8
GCA_000710365.3_ASM71036v3	Phocaeicola dorei	Bacteria|Bacteroidota|Bacteroidia|Bacteroidales|Bacteroidaceae|Phocaeicola	0	0	0	0	0	0	0	1	0	0	0	1	1	0	0	0	0	0	0	0	0	4	1	1	0	9
GCA_000710375.3_ASM71037v3	Salmonella enterica subsp. enterica serovar Newport	Bacteria|Pseudomonadota|Gammaproteobacteria|Enterobacterales|Enterobacteriaceae|Salmonella	0	0	0	0	0	0	0	1	0	0	0	1	1	0	0	0	0	0	0	0	0	4	1	1	0	9
GCA_000714635.1_ASM71463v1	Salmonella enterica subsp. enterica serovar Newport	Bacteria|Pseudomonadota|Gammaproteobacteria|Enterobacterales|Enterobacteriaceae|Salmonella	0	0	1	1	0	2	2	2	1	1	1	3	3	1	0	0	0	0	0	0	0	1		1	1	21
GCA_000715155.2_ASM71515v2	Fusobacterium nucleatum subsp. nucleatum	Bacteria|Fusobacteriota|Fusobacteriia|Fusobacteriales|Fusobacteriaceae|Fusobacterium	0	0	1	1	0	2	2	1	1	0	1	3	3	0	0	0	0	0	0	0	0	0		1	2	18
GCA_000723365.1_MAM001	Streptococcus intermedius	Bacteria|Bacillota|Bacilli|Lactobacillales|Streptococcaceae|Streptococcus|Streptococcus anginosus group	0	0	0	0	0	0	0	0	0	0	0	0	0	0	0	0	0	0	0	0	0	0		0	0	0
GCA_000723505.1_Mucivorans_M3_Nelson-Bomar-Fixed	Salmonella enterica subsp. enterica serovar Typhi	Bacteria|Pseudomonadota|Gammaproteobacteria|Enterobacterales|Enterobacteriaceae|Salmonella	0	0	0	0	0	0	0	0	0	0	0	1	1	0	0	0	0	0	0	0	0	1		0	0	3
GCA_000723785.1_AP1	Campylobacter coli	Bacteria|Campylobacterota|Epsilonproteobacteria|Campylobacterales|Campylobacteraceae|Campylobacter	0	0	2	1	0	1	1	1	1	0	1	2	2	11	0	0	0	0	0	0	1	5		3	0	32
GCA_000724585.1_ASM72458v1	'Echinacea purpurea' witches'-broom phytoplasma	Bacteria|Mycoplasmatota|Mollicutes|Acholeplasmatales|Acholeplasmataceae|Candidatus Phytoplasma|16SrII (Peanut WB group)	0	1	1	1	0	0	0	1	0	0	0	2	1	3	0	0	0	0	0	1	0	1		0	1	13
GCA_000724665.3_ASM72466v3	Lentibacillus amyloliquefaciens	Bacteria|Bacillota|Bacilli|Bacillales|Bacillaceae|Lentibacillus	0	0	0	0	0	0	0	1	0	0	0	1	1	0	0	0	0	0	0	0	0	6	1	1	0	11
GCA_000725265.1_ASM72526v1	Candidatus Peribacter riflensis	Bacteria|Candidatus Peregrinibacteria|Candidatus Peribacteria|Candidatus Peribacterales|Candidatus Peribacteraceae|Candidatus Peribacter	0	0	1	1	0	2	2	1	1	1	1	2	2	0	0	0	0	0	0	0	0	0		1	1	16
GCA_000730165.2_ASM73016v2	Candidatus Peribacter riflensis	Bacteria|Candidatus Peregrinibacteria|Candidatus Peribacteria|Candidatus Peribacterales|Candidatus Peribacteraceae|Candidatus Peribacter	0	4	5	4	1	4	4	0	2	1	2	2	2	12	3	1	1	1	1	1	1	6	1	3	1	63
GCA_000730215.2_ASM73021v2	Candidatus Peribacter riflensis	Bacteria|Candidatus Peregrinibacteria|Candidatus Peribacteria|Candidatus Peribacterales|Candidatus Peribacteraceae|Candidatus Peribacter	0	0	0	0	0	0	0	0	0	0	0	1	1	0	0	0	0	0	0	0	0	0		0	0	2
GCA_000732385.1_ASM73238v1	Candidatus Peribacter riflensis	Bacteria|Candidatus Peregrinibacteria|Candidatus Peribacteria|Candidatus Peribacterales|Candidatus Peribacteraceae|Candidatus Peribacter	0	0	0	0	0	0	0	0	0	0	0	0	0	0	0	0	0	0	0	0	0	0		0	0	0
GCA_000732525.2_ASM73252v2	Candidatus Peribacter riflensis	Bacteria|Candidatus Peregrinibacteria|Candidatus Peribacteria|Candidatus Peribacterales|Candidatus Peribacteraceae|Candidatus Peribacter	1	1	3	2	0	1	1	1	1	0	0	3	3	4	0	0	0	0	0	2	0	1		1	1	26
GCA_000737325.2_ASM73732v2	Flavobacterium psychrophilum	Bacteria|Bacteroidota|Flavobacteriia|Flavobacteriales|Flavobacteriaceae|Flavobacterium	2	1	3	3	0	4	4	1	3	0	0	0	0	16	0	1	1	0	0	1	0	6		3	0	49
GCA_000738045.1_ASM73804v1	Helicobacter pylori	Bacteria|Campylobacterota|Epsilonproteobacteria|Campylobacterales|Helicobacteraceae|Helicobacter	0	0	0	0	0	0	0	1	0	0	0	1	1	0	0	0	0	0	0	0	0	3		2	0	8
GCA_000738065.1_ASM73806v1	Staphylococcus agnetis	Bacteria|Bacillota|Bacilli|Bacillales|Staphylococcaceae|Staphylococcus	0	0	0	0	0	0	0	1	0	0	0	1	1	0	0	0	0	0	0	0	0	3		2	0	8
GCA_000738435.1_ASM73843v1	Leptospira borgpetersenii serovar Ballum	Bacteria|Spirochaetota|Spirochaetia|Leptospirales|Leptospiraceae|Leptospira	0	0	1	1	1	0	0	1	0	0	0	0	0	4	0	0	0	0	0	0	2	1		3	0	14
GCA_000739475.1_ASM73947v1	Clostridioides difficile	Bacteria|Bacillota|Clostridia|Eubacteriales|Peptostreptococcaceae|Clostridioides	0	0	0	0	0	0	0	1	0	0	0	0	0	0	0	0	0	0	0	0	0	0		0	0	1
GCA_000743035.1_ASM74303v1	Candidatus Tenderia electrophaga	Bacteria|Pseudomonadota|Gammaproteobacteria|Chromatiales|Chromatiaceae|Candidatus Tenderia	0	0	1	0	1	0	0	1	0	0	0	0	0	0	0	0	0	0	0	0	1	0		1	0	5
GCA_000746585.2_ASM74658v2	Candidatus Nasuia deltocephalinicola	Bacteria|Pseudomonadota|Betaproteobacteria|Candidatus Nasuia	0	0	1	1	1	0	0	1	0	0	0	1	1	0	0	0	0	0	0	0	1	0		1	0	8
GCA_000747335.1_ASM74733v1	Escherichia coli	Bacteria|Pseudomonadota|Gammaproteobacteria|Enterobacterales|Enterobacteriaceae|Escherichia	2	1	2	1	0	1	1	1	2	0	0	4	3	4	0	0	0	0	0	1	0	1		1	1	26
GCA_000747375.1_ASM74737v1	Xylella fastidiosa	Bacteria|Pseudomonadota|Gammaproteobacteria|Xanthomonadales|Xanthomonadaceae|Xylella	2	1	3	1	0	2	2	1	1	0	0	3	3	3	0	0	0	0	0	1	0	1		1	1	26
GCA_000754305.1_ASM75430v1	Kingella kingae	Bacteria|Pseudomonadota|Betaproteobacteria|Neisseriales|Neisseriaceae|Kingella	0	0	1	0	0	0	0	0	0	0	0	0	0	2	0	0	1	0	0	0	0	0		0	0	4
GCA_000755085.1_ASM75508v1	Enterococcus silesiacus	Bacteria|Bacillota|Bacilli|Lactobacillales|Enterococcaceae|Enterococcus	0	1	4	2	1	2	2	1	2	0	1	1	1	3	0	1	1	1	1	1	1	1		1	1	30
GCA_000755105.1_ASM75510v1	Pseudomonas aeruginosa	Bacteria|Pseudomonadota|Gammaproteobacteria|Pseudomonadales|Pseudomonadaceae|Pseudomonas	0	1	4	2	1	2	2	1	2	0	1	1	1	3	0	1	1	1	1	1	1	1		1	1	30
GCA_000755705.1_ASM75570v1	Pseudoalteromonas sp. H100	Bacteria|Pseudomonadota|Gammaproteobacteria|Alteromonadales|Pseudoalteromonadaceae|Pseudoalteromonas	0	0	0	0	0	0	0	0	0	0	0	1	1	0	0	0	0	0	0	0	0	0		0	0	2
GCA_000756025.2_ASM75602v2	Campylobacter jejuni	Bacteria|Campylobacterota|Epsilonproteobacteria|Campylobacterales|Campylobacteraceae|Campylobacter	1	2	4	5	1	3	3	1	3	2	1	2	2	10	0	0	0	2	1	1	1	2		5	1	53
GCA_000756415.3_ASM75641v3	Escherichia coli	Bacteria|Pseudomonadota|Gammaproteobacteria|Enterobacterales|Enterobacteriaceae|Escherichia	0	0	2	1	0	0	0	1	0	0	2	2	2	0	2	0	0	0	0	0	2	0		0	1	15
GCA_000756435.3_ASM75643v3	Serratia fonticola	Bacteria|Pseudomonadota|Gammaproteobacteria|Enterobacterales|Yersiniaceae|Serratia	0	0	2	1	0	0	0	1	0	0	2	6	5	0	2	0	0	0	0	0	1	0		0	1	21
GCA_000763535.2_ASM76353v2	Pseudomonas putida	Bacteria|Pseudomonadota|Gammaproteobacteria|Pseudomonadales|Pseudomonadaceae|Pseudomonas	0	2	3	2	1	1	1	1	1	1	1	2	2	6	1	1	1	1	0	0	1	1		2	0	32
GCA_000764045.2_ASM76404v2	Rhodothermaceae bacterium RA	Bacteria|Rhodothermota|Rhodothermia|Rhodothermales|Rhodothermaceae	1	1	2	1	0	1	1	1	0	0	0	1	1	1	0	0	0	0	0	0	1	1		0	1	14
GCA_000765395.1_ASM76539v1	Pseudomonas monteilii	Bacteria|Pseudomonadota|Gammaproteobacteria|Pseudomonadales|Pseudomonadaceae|Pseudomonas	1	1	5	3	0	0	0	1	0	1	1	2	2	8	0	0	0	0	0	0	1	8		2	1	37
GCA_000767275.4_ASM76727v4	Bacillus inaquosorum	Bacteria|Bacillota|Bacilli|Bacillales|Bacillaceae|Bacillus	0	0	0	0	0	0	0	1	0	0	0	0	0	0	0	0	0	0	0	0	0	0		0	0	1
GCA_000770115.2_ASM77011v2	Streptococcus pyogenes	Bacteria|Bacillota|Bacilli|Lactobacillales|Streptococcaceae|Streptococcus	0	1	4	2	1	1	1	1	1	1	1	2	2	7	1	1	2	1	0	0	3	2		3	1	39
GCA_000770195.1_ASM77019v1	Streptomyces griseochromogenes	Bacteria|Actinomycetota|Actinomycetes|Kitasatosporales|Streptomycetaceae|Streptomyces	0	0	0	0	0	0	0	0	0	0	0	0	0	0	0	0	0	0	0	0	0	0		0	0	0
GCA_000774075.2_ASM77407v2	Escherichia coli	Bacteria|Pseudomonadota|Gammaproteobacteria|Enterobacterales|Enterobacteriaceae|Escherichia	1	1	2	1	0	1	1	1	1	0	0	3	3	4	0	0	0	0	0	1	0	1		1	1	23
GCA_000800435.1_ASM80043v1	Mycobacterium tuberculosis	Bacteria|Actinomycetota|Actinomycetes|Mycobacteriales|Mycobacteriaceae|Mycobacterium|Mycobacterium tuberculosis complex	0	0	0	0	0	0	0	0	0	0	0	0	0	0	0	0	0	0	0	0	0	0		0	0	0
GCA_000800725.2_ASM80072v2	Mycobacterium tuberculosis variant bovis BCG	Bacteria|Actinomycetota|Actinomycetes|Mycobacteriales|Mycobacteriaceae|Mycobacterium|Mycobacterium tuberculosis complex	0	0	0	1	0	1	1	1	0	1	0	2	2	1	0	0	0	0	0	0	0	0		1	1	12
GCA_000800845.2_ASM80084v2	Mycobacterium tuberculosis variant bovis	Bacteria|Actinomycetota|Actinomycetes|Mycobacteriales|Mycobacteriaceae|Mycobacterium|Mycobacterium tuberculosis complex	0	0	1	0	0	2	2	1	1	1	1	0	2	0	0	0	0	0	0	0	0	0		1	1	13
GCA_000801275.1_ASM80127v1	Mycobacterium tuberculosis variant microti	Bacteria|Actinomycetota|Actinomycetes|Mycobacteriales|Mycobacteriaceae|Mycobacterium|Mycobacterium tuberculosis complex	0	1	3	2	1	1	1	1	1	1	1	2	2	7	1	1	1	2	0	0	2	1		3	0	35
GCA_000807355.1_ASM80735v1	Mycobacterium tuberculosis variant africanum	Bacteria|Actinomycetota|Actinomycetes|Mycobacteriales|Mycobacteriaceae|Mycobacterium|Mycobacterium tuberculosis complex	0	0	1	0	0	1	1	1	1	0	0	1	1	5	0	1	1	0	0	0	1	0		2	0	17
GCA_000807405.4_ASM80740v4	Mycobacterium tuberculosis	Bacteria|Actinomycetota|Actinomycetes|Mycobacteriales|Mycobacteriaceae|Mycobacterium|Mycobacterium tuberculosis complex	0	0	1	1	0	4	4	1	3	3	1	3	3	0	0	0	0	0	0	0	0	1		1	1	27
GCA_000807415.4_ASM80741v4	Mycobacterium tuberculosis	Bacteria|Actinomycetota|Actinomycetes|Mycobacteriales|Mycobacteriaceae|Mycobacterium|Mycobacterium tuberculosis complex	0	0	1	1	0	3	3	1	2	2	1	3	3	0	0	0	0	0	0	0	0	1		1	1	23
GCA_000807425.4_ASM80742v4	Mycobacterium tuberculosis	Bacteria|Actinomycetota|Actinomycetes|Mycobacteriales|Mycobacteriaceae|Mycobacterium|Mycobacterium tuberculosis complex	0	0	1	1	0	3	3	1	2	2	1	3	3	0	0	0	0	0	0	0	0	1		1	1	23
GCA_000808095.1_ASM80809v1	Mycobacterium tuberculosis	Bacteria|Actinomycetota|Actinomycetes|Mycobacteriales|Mycobacteriaceae|Mycobacterium|Mycobacterium tuberculosis complex	0	0	0	0	0	0	0	1	0	0	0	0	0	0	0	0	0	0	0	0	0	0		0	0	1
GCA_000816465.4_ASM81646v4	Mycobacterium tuberculosis	Bacteria|Actinomycetota|Actinomycetes|Mycobacteriales|Mycobacteriaceae|Mycobacterium|Mycobacterium tuberculosis complex	2	0	3	1	0	1	1	1	1	0	0	2	2	1	0	0	0	0	0	0	3	0		2	0	20
GCA_000816945.1_ASM81694v1	Streptococcus pyogenes	Bacteria|Bacillota|Bacilli|Lactobacillales|Streptococcaceae|Streptococcus	0	0	0	0	0	0	0	1	0	0	0	0	0	0	0	0	0	0	0	0	0	0		0	1	2
GCA_000826965.4_ASM82696v4	Arthrobacter sp. Hiyo8	Bacteria|Actinomycetota|Actinomycetes|Micrococcales|Micrococcaceae|Arthrobacter	0	2	5	3	1	1	1	1	1	0	3	2	2	9	0	0	0	0	0	0	1	2	1	2	0	37
GCA_000828835.1_ASM82883v1	Mycoplasma mycoides subsp. mycoides	Bacteria|Mycoplasmatota|Mollicutes|Mycoplasmataceae|Mycoplasma	0	0	2	0	0	0	0	1	0	0	0	0	0	12	0	2	1	1	1	1	1	0		3	0	25
GCA_000828975.1_ASM82897v1	Bordetella pertussis	Bacteria|Pseudomonadota|Betaproteobacteria|Burkholderiales|Alcaligenaceae|Bordetella	0	1	4	1	0	0	0	1	0	4	1	1	1	8	3	0	1	0	0	0	1	0		1	0	28
GCA_000831005.1_ASM83100v1	Achromobacter xylosoxidans	Bacteria|Pseudomonadota|Betaproteobacteria|Burkholderiales|Alcaligenaceae|Achromobacter	0	1	0	1	0	2	2	1	2	2	0	1	1	9	1	0	1	0	0	0	1	0		1	0	26
GCA_000831405.1_ASM83140v1	Bordetella bronchiseptica	Bacteria|Pseudomonadota|Betaproteobacteria|Burkholderiales|Alcaligenaceae|Bordetella	0	0	1	1	1	0	0	0	0	0	0	0	0	0	0	0	0	0	0	0	0	0		0	0	3
GCA_000831425.1_ASM83142v1	Achromobacter xylosoxidans	Bacteria|Pseudomonadota|Betaproteobacteria|Burkholderiales|Alcaligenaceae|Achromobacter	0	0	1	1	1	0	0	0	0	0	0	0	0	0	0	0	0	0	0	0	0	0		0	0	3
GCA_000831465.1_ASM83146v1	Alteromonas sp. Mac2	Bacteria|Pseudomonadota|Gammaproteobacteria|Alteromonadales|Alteromonadaceae|Alteromonas/Salinimonas group|Alteromonas	0	0	1	0	0	0	0	0	0	0	0	0	0	2	0	0	1	0	0	0	0	0		0	0	4
GCA_000835225.1_ASM83522v1	Escherichia coli	Bacteria|Pseudomonadota|Gammaproteobacteria|Enterobacterales|Enterobacteriaceae|Escherichia	2	1	1	1	0	2	2	1	2	0	0	1	1	1	0	0	0	0	0	0	1	0		0	2	18
GCA_000952975.1_D1G	Acinetobacter sp. DUT-2	Bacteria|Pseudomonadota|Gammaproteobacteria|Moraxellales|Moraxellaceae|Acinetobacter	0	0	0	0	0	0	0	1	0	0	0	0	0	0	0	0	0	0	0	0	0	0		1	0	2
GCA_000953035.1_NCTC1	Enterococcus faecium	Bacteria|Bacillota|Bacilli|Lactobacillales|Enterococcaceae|Enterococcus	0	0	2	0	0	2	2	1	1	1	0	2	2	0	0	0	0	0	0	0	0	0		1	1	15
GCA_000953195.1_Acholeplasma_oculi_strain_19L	Bacillus subtilis subsp. subtilis	Bacteria|Bacillota|Bacilli|Bacillales|Bacillaceae|Bacillus	0	0	0	0	0	0	0	0	0	0	0	0	0	0	0	0	0	0	0	0	0	0		0	0	0
GCA_000953215.1_DG5	Salmonella enterica subsp. enterica serovar Typhi	Bacteria|Pseudomonadota|Gammaproteobacteria|Enterobacterales|Enterobacteriaceae|Salmonella	0	0	0	0	0	0	0	0	0	0	0	0	0	0	0	0	0	0	0	0	0	0		0	0	0
GCA_000953315.1_Wau001	Streptomyces sp. AgN23	Bacteria|Actinomycetota|Actinomycetes|Kitasatosporales|Streptomycetaceae|Streptomyces	0	0	2	1	1	0	0	0	0	0	0	1	1	0	0	0	0	0	0	0	0	0		1	0	7
GCA_000953435.1_CEM1.1	Bacteroidetes bacterium UKL13-3	Bacteria|Bacteroidota	0	0	1	1	0	0	0	0	0	0	1	0	0	0	0	0	0	0	0	0	0	0		0	0	3
GCA_000953455.1_Ppseudo_Pac	Hyphomonadaceae bacterium UKL13-1	Bacteria|Pseudomonadota|Alphaproteobacteria|Hyphomonadales|Hyphomonadaceae	0	3	4	1	1	3	3	1	2	2	0	3	3	11	0	2	2	1	0	0	1	2	1	2	1	49
GCA_000953535.1_E5B	Betaproteobacteria bacterium UKL13-2	Bacteria|Pseudomonadota|Betaproteobacteria	0	0	1	0	0	0	0	1	0	0	0	1	1	0	0	0	0	1	0	0	0	0		0	0	5
GCA_000953695.1_AWOD1	Enterobacter asburiae	Bacteria|Pseudomonadota|Gammaproteobacteria|Enterobacterales|Enterobacteriaceae|Enterobacter|Enterobacter cloacae complex	0	0	1	0	0	0	0	1	0	1	0	2	2	4	0	1	1	1	0	0	1	1		1	1	18
GCA_000953735.1_MVIS1	Photorhabdus laumondii subsp. laumondii	Bacteria|Pseudomonadota|Gammaproteobacteria|Enterobacterales|Morganellaceae|Photorhabdus	0	1	4	2	1	0	0	1	0	0	0	1	1	7	1	1	1	1	0	0	2	4		2	1	31
GCA_000954135.2_ASM95413v2	Fictibacillus phosphorivorans	Bacteria|Bacillota|Bacilli|Bacillales|Bacillaceae|Fictibacillus	0	2	5	5	1	6	6	1	5	9	2	1	1	15	0	1	1	1	0	0	1	3		2	1	69
GCA_000954155.1_ASM95415v1	Aeromonas veronii	Bacteria|Pseudomonadota|Gammaproteobacteria|Aeromonadales|Aeromonadaceae|Aeromonas	1	0	0	1	0	1	1	1	1	0	0	1	1	1	0	0	0	0	0	0	1	0		0	1	11
GCA_000959705.2_ASM95970v2	Bacillus velezensis	Bacteria|Bacillota|Bacilli|Bacillales|Bacillaceae|Bacillus|Bacillus amyloliquefaciens group	0	1	1	2	1	0	0	1	0	2	0	2	2	5	1	1	0	1	0	0	1	1		1	0	23
GCA_000961015.1_ASM96101v1	Staphylococcus aureus	Bacteria|Bacillota|Bacilli|Bacillales|Staphylococcaceae|Staphylococcus	0	0	0	0	0	0	0	0	0	0	0	0	0	0	0	0	0	0	0	0	0	0		0	0	0
GCA_000962775.1_ASM96277v1	Fictibacillus arsenicus	Bacteria|Bacillota|Bacilli|Bacillales|Bacillaceae|Fictibacillus	0	0	0	0	0	0	0	1	0	0	0	0	0	0	0	0	0	0	0	0	0	0		0	0	1
GCA_000965765.1_ASM96576v1	Leifsonia xyli	Bacteria|Actinomycetota|Actinomycetes|Micrococcales|Microbacteriaceae|Leifsonia	0	0	0	0	0	0	0	0	0	0	0	0	0	0	0	0	0	0	0	0	0	0		0	0	0
GCA_000967115.1_CT1	Streptococcus agalactiae	Bacteria|Bacillota|Bacilli|Lactobacillales|Streptococcaceae|Streptococcus	0	0	0	0	0	0	0	0	0	0	0	0	0	0	0	0	0	0	0	0	0	0		0	1	1
GCA_000967155.1_HUSEC2011CHR1	Serratia marcescens	Bacteria|Pseudomonadota|Gammaproteobacteria|Enterobacterales|Yersiniaceae|Serratia	0	0	1	1	0	3	3	1	2	2	1	2	2	0	0	0	0	0	0	0	0	0		1	1	20
GCA_000967445.1_ASM96744v1	Bacillus thuringiensis serovar coreanensis	Bacteria|Bacillota|Bacilli|Bacillales|Bacillaceae|Bacillus|Bacillus cereus group	0	0	0	0	0	0	0	0	0	0	0	1	1	0	0	0	0	0	0	0	0	0		0	0	2
GCA_000967895.1_ASM96789v1	Salimicrobium jeotgali	Bacteria|Bacillota|Bacilli|Bacillales|Bacillaceae|Salimicrobium	0	1	3	2	1	2	2	1	2	1	0	1	1	16	0	2	1	2	1	1	1	6		2	0	49
GCA_000968535.1_ASM96853v1	Hungateiclostridiaceae bacterium KB18	Bacteria|Bacillota|Clostridia|Eubacteriales|Oscillospiraceae	1	0	4	3	1	8	6	1	2	0	0	1	1	14	0	0	0	1	0	0	0	3		1	0	47
GCA_000969685.1_ASM96968v1	Erysipelotrichaceae bacterium I46	Bacteria|Bacillota|Erysipelotrichia|Erysipelotrichales|Erysipelotrichaceae	0	1	2	2	1	1	1	1	1	0	1	3	3	6	0	0	0	0	0	0	1	5	2	1	2	34
GCA_000972725.1_ASM97272v1	Flavobacterium psychrophilum	Bacteria|Bacteroidota|Flavobacteriia|Flavobacteriales|Flavobacteriaceae|Flavobacterium	0	0	1	1	0	0	0	1	0	0	0	0	1	0	0	0	0	0	0	0	0	0		0	0	4
GCA_000972765.1_ASM97276v1	Anaerolineaceae bacterium oral taxon 439	Bacteria|Chloroflexota|Anaerolineae|Anaerolineales|Anaerolineaceae	1	0	3	1	0	0	0	0	0	1	0	0	0	5	0	1	1	0	0	0	0	0		1	0	14
GCA_000988445.1_ASM98844v1	Staphylococcus aureus	Bacteria|Bacillota|Bacilli|Bacillales|Staphylococcaceae|Staphylococcus	0	0	1	1	0	2	2	1	1	1	1	2	2	0	0	0	0	0	0	0	0	0		1	1	16
GCA_000988745.3_ASM98874v3	Staphylococcus aureus	Bacteria|Bacillota|Bacilli|Bacillales|Staphylococcaceae|Staphylococcus	0	0	1	0	0	0	0	1	0	0	0	1	1	6	0	1	1	1	0	0	0	0		0	0	13
GCA_001005265.1_ASM100526v1	Staphylococcus aureus	Bacteria|Bacillota|Bacilli|Bacillales|Staphylococcaceae|Staphylococcus	0	0	0	0	0	0	0	0	0	0	0	0	0	1	0	0	0	0	0	0	0	0		0	0	1
GCA_001006025.1_ASM100602v1	Staphylococcus aureus	Bacteria|Bacillota|Bacilli|Bacillales|Staphylococcaceae|Staphylococcus	0	0	0	0	0	0	0	0	0	0	0	0	0	0	0	0	0	0	0	0	0	0		0	0	0
GCA_001007975.1_ASM100797v1	Staphylococcus aureus	Bacteria|Bacillota|Bacilli|Bacillales|Staphylococcaceae|Staphylococcus	0	0	0	0	0	0	0	1	0	0	0	0	0	0	0	0	0	0	0	0	0	0		0	0	1
GCA_001018805.2_ASM101880v2	Staphylococcus aureus	Bacteria|Bacillota|Bacilli|Bacillales|Staphylococcaceae|Staphylococcus	0	0	1	1	0	0	0	1	0	0	0	1	1	0	0	0	0	0	0	0	0	1		1	0	7
GCA_001020725.3_ASM102072v3	Burkholderia cenocepacia	Bacteria|Pseudomonadota|Betaproteobacteria|Burkholderiales|Burkholderiaceae|Burkholderia|Burkholderia cepacia complex	0	2	4	2	1	1	1	1	1	0	1	1	1	12	1	1	2	0	0	0	2	5	1	2	0	42
GCA_001023575.1_ASM102357v1	Escherichia coli	Bacteria|Pseudomonadota|Gammaproteobacteria|Enterobacterales|Enterobacteriaceae|Escherichia	1	3	1	1	0	0	0	1	0	0	0	0	0	1	0	0	0	0	0	0	0	0		0	0	8
GCA_001029635.1_ASM102963v1	Lacticaseibacillus rhamnosus	Bacteria|Bacillota|Bacilli|Lactobacillales|Lactobacillaceae|Lacticaseibacillus	0	0	0	0	0	0	0	0	0	0	0	0	0	0	0	0	0	0	0	0	0	0		0	0	0
GCA_001029675.1_ASM102967v1	bacterium AB1	Bacteria	0	1	0	0	0	0	0	0	0	0	0	0	0	0	0	0	0	0	0	0	0	0		0	0	1
GCA_001029695.1_ASM102969v1	Cronobacter sakazakii	Bacteria|Pseudomonadota|Gammaproteobacteria|Enterobacterales|Enterobacteriaceae|Cronobacter	0	0	0	0	0	0	0	0	0	0	0	0	0	0	0	0	0	0	0	0	0	0		0	0	0
GCA_001029715.1_ASM102971v1	Lactobacillus helveticus	Bacteria|Bacillota|Bacilli|Lactobacillales|Lactobacillaceae|Lactobacillus	0	0	0	0	0	0	0	0	0	0	0	0	0	0	0	0	0	0	0	0	0	0		0	0	0
GCA_001029735.1_ASM102973v1	Candidatus Melainabacteria bacterium MEL.A1	Bacteria|Candidatus Melainabacteria	0	1	0	0	0	0	0	1	0	0	0	0	0	0	0	0	0	0	0	0	0	0		0	0	2
GCA_001029755.1_ASM102975v1	Campylobacter jejuni	Bacteria|Campylobacterota|Epsilonproteobacteria|Campylobacterales|Campylobacteraceae|Campylobacter	0	0	0	0	0	0	0	0	0	0	0	0	0	0	0	0	0	0	0	0	0	0		0	0	0
GCA_001029775.1_ASM102977v1	Campylobacter jejuni subsp. jejuni D42a	Bacteria|Campylobacterota|Epsilonproteobacteria|Campylobacterales|Campylobacteraceae|Campylobacter	0	0	0	0	0	0	0	0	0	0	0	0	0	0	0	0	0	0	0	0	0	0		0	0	0
GCA_001029795.1_ASM102979v1	Paenibacillus polymyxa	Bacteria|Bacillota|Bacilli|Bacillales|Paenibacillaceae|Paenibacillus	0	1	0	0	0	0	0	1	0	0	0	0	0	0	0	0	0	0	0	0	0	0		0	0	2
GCA_001039695.2_emm89-1	Flavobacteriaceae bacterium UJ101	Bacteria|Bacteroidota|Flavobacteriia|Flavobacteriales|Flavobacteriaceae	0	0	0	0	0	0	0	0	0	0	0	0	0	0	0	0	0	0	0	0	0	0		0	0	0
GCA_001045415.1_ASM104541v1	Alteromonas sp. Mex14	Bacteria|Pseudomonadota|Gammaproteobacteria|Alteromonadales|Alteromonadaceae|Alteromonas/Salinimonas group|Alteromonas	0	0	1	0	0	0	0	1	0	0	0	3	3	4	0	1	1	1	0	0	1	2		2	1	21
GCA_001051075.1_ASM105107v1	Salmonella enterica subsp. enterica serovar Typhimurium	Bacteria|Pseudomonadota|Gammaproteobacteria|Enterobacterales|Enterobacteriaceae|Salmonella	0	0	1	0	0	0	0	0	0	0	0	0	0	4	0	1	1	0	1	1	0	2		0	1	12
GCA_001077535.2_ASM107753v2	Streptococcus agalactiae	Bacteria|Bacillota|Bacilli|Lactobacillales|Streptococcaceae|Streptococcus	0	0	0	0	0	0	0	1	0	0	0	0	0	0	0	0	0	0	0	0	0	0		1	0	2
GCA_001095405.3_7553_6_2	Xanthomonas oryzae pv. oryzae	Bacteria|Pseudomonadota|Gammaproteobacteria|Xanthomonadales|Xanthomonadaceae|Xanthomonas	0	0	0	0	0	0	0	0	0	0	0	0	0	0	0	0	0	0	0	0	0	0		0	0	0
GCA_001182745.2_NCTC11134	Xanthomonas oryzae pv. oryzae	Bacteria|Pseudomonadota|Gammaproteobacteria|Xanthomonadales|Xanthomonadaceae|Xanthomonas	1	1	2	1	0	0	0	1	0	0	0	2	2	1	0	0	0	0	0	0	2	0		0	1	14
GCA_001189495.1_ASM118949v1	Minicystis rosea	Bacteria|Myxococcota|Polyangia|Polyangiales|Polyangiaceae|Minicystis	0	0	0	0	0	0	0	0	0	0	0	0	0	0	0	0	0	0	0	0	0	0		0	0	0
GCA_001190865.1_ASM119086v1	Betaproteobacteria bacterium GR16-43	Bacteria|Pseudomonadota|Betaproteobacteria	0	0	0	0	0	0	0	0	0	0	0	1	1	0	0	0	0	0	0	0	0	0		0	0	2
GCA_001267235.1_ASM126723v1	Staphylococcus epidermidis	Bacteria|Bacillota|Bacilli|Bacillales|Staphylococcaceae|Staphylococcus	0	1	1	0	0	1	1	1	1	0	0	1	1	13	0	1	1	1	0	0	1	1		2	1	29
GCA_001267865.1_ASM126786v1	Pasteurella multocida	Bacteria|Pseudomonadota|Gammaproteobacteria|Pasteurellales|Pasteurellaceae|Pasteurella	0	0	0	0	0	2	2	0	1	0	0	0	0	0	0	0	0	0	0	0	0	0		0	0	5
GCA_001272615.1_ASM127261v1	Corynebacterium pseudotuberculosis	Bacteria|Actinomycetota|Actinomycetes|Mycobacteriales|Corynebacteriaceae|Corynebacterium	0	0	1	0	0	0	0	0	0	0	0	0	0	2	0	0	1	0	0	0	0	0		0	0	4
GCA_001274835.1_ASM127483v1	Corynebacterium pseudotuberculosis	Bacteria|Actinomycetota|Actinomycetes|Mycobacteriales|Corynebacteriaceae|Corynebacterium	0	0	0	0	0	0	0	1	0	0	0	1	1	0	0	0	0	0	0	0	0	4		2	0	9
GCA_001278275.1_ASM127827v1	Xylella fastidiosa subsp. multiplex	Bacteria|Pseudomonadota|Gammaproteobacteria|Xanthomonadales|Xanthomonadaceae|Xylella	0	0	1	1	0	1	1	1	0	0	1	2	2	0	0	0	0	0	0	0	0	0		1	1	12
GCA_001278295.1_ASM127829v1	Staphylococcus cohnii	Bacteria|Bacillota|Bacilli|Bacillales|Staphylococcaceae|Staphylococcus	0	0	0	1	0	2	2	1	1	0	0	3	3	0	0	0	0	0	0	0	0	0		1	2	16
GCA_001296185.1_ASM129618v1	Lactobacillus delbrueckii subsp. bulgaricus	Bacteria|Bacillota|Bacilli|Lactobacillales|Lactobacillaceae|Lactobacillus	0	0	0	0	0	0	0	1	0	0	0	0	0	0	0	0	0	0	0	0	0	0		0	0	1
GCA_001296205.1_ASM129620v1	Agrobacterium rhizogenes	Bacteria|Pseudomonadota|Alphaproteobacteria|Hyphomicrobiales|Rhizobiaceae|Rhizobium/Agrobacterium group|Agrobacterium	0	0	0	0	0	0	0	0	0	0	0	0	0	0	0	0	0	0	0	0	0	0		0	0	0
GCA_001302625.1_ASM130262v1	Candidatus Tokpelaia hoelldoblerii	Bacteria|Pseudomonadota|Alphaproteobacteria|Hyphomicrobiales|Candidatus Tokpelaia	0	0	1	1	0	2	2	1	1	0	1	2	3	0	0	0	0	0	0	0	0	0		1	1	16
GCA_001305715.1_ASM130571v1	Paenibacillus larvae subsp. pulvifaciens	Bacteria|Bacillota|Bacilli|Bacillales|Paenibacillaceae|Paenibacillus	0	0	1	0	0	0	0	1	0	0	0	0	1	5	0	1	1	0	0	0	1	0		1	0	12
GCA_001307505.2_ASM130750v2	Klebsiella pneumoniae	Bacteria|Pseudomonadota|Gammaproteobacteria|Enterobacterales|Enterobacteriaceae|Klebsiella/Raoultella group|Klebsiella	0	0	0	0	0	0	0	0	0	0	0	0	0	0	0	0	0	0	0	0	0	0		0	0	0
GCA_001307805.2_ASM130780v2	Acinetobacter baumannii	Bacteria|Pseudomonadota|Gammaproteobacteria|Moraxellales|Moraxellaceae|Acinetobacter|Acinetobacter calcoaceticus/baumannii complex	2	0	2	1	0	1	1	1	1	0	0	1	1	4	0	0	0	0	0	0	0	0		2	3	20
GCA_001430755.1_ASM143075v1	Lactiplantibacillus plantarum	Bacteria|Bacillota|Bacilli|Lactobacillales|Lactobacillaceae|Lactiplantibacillus	0	1	0	0	0	0	0	1	0	0	0	0	0	0	0	0	0	0	0	0	0	0		0	0	2
GCA_001430805.1_ASM143080v1	Mammaliicoccus sciuri	Bacteria|Bacillota|Bacilli|Bacillales|Staphylococcaceae|Mammaliicoccus	0	1	0	0	0	0	0	1	0	0	0	0	0	0	0	0	0	0	0	0	0	0		0	0	2
GCA_001430845.1_ASM143084v1	Streptococcus equinus	Bacteria|Bacillota|Bacilli|Lactobacillales|Streptococcaceae|Streptococcus	0	1	0	0	0	0	0	1	0	0	0	0	0	0	0	0	0	0	0	0	0	0		0	0	2
GCA_001430885.1_ASM143088v1	Streptococcus sp. 'group B'	Bacteria|Bacillota|Bacilli|Lactobacillales|Streptococcaceae|Streptococcus	0	1	0	0	0	0	0	1	0	0	0	0	0	0	0	0	0	0	0	0	0	0		0	0	2
GCA_001430905.1_ASM143090v1	Vibrio coralliilyticus	Bacteria|Pseudomonadota|Gammaproteobacteria|Vibrionales|Vibrionaceae|Vibrio	0	1	0	0	0	0	0	1	0	0	0	0	0	0	0	0	0	0	0	0	0	0		0	0	2
GCA_001431805.1_ASM143180v1	Candidatus Riesia sp. GBBU	Bacteria|Pseudomonadota|Gammaproteobacteria|Enterobacterales|Enterobacteriaceae|Candidatus Riesia	0	0	2	0	0	0	0	0	0	0	0	1	1	4	0	1	1	0	0	0	0	1		2	0	13
GCA_001433495.1_ASM143349v1	Lactococcus lactis subsp. lactis	Bacteria|Bacillota|Bacilli|Lactobacillales|Streptococcaceae|Lactococcus	0	0	1	0	0	0	0	0	0	0	0	0	0	3	0	1	1	0	0	0	0	0		0	0	6
GCA_001442815.3_ASM144281v3	Lactococcus lactis subsp. lactis	Bacteria|Bacillota|Bacilli|Lactobacillales|Streptococcaceae|Lactococcus	0	0	2	1	0	0	0	1	0	0	0	1	1	0	0	0	0	0	0	0	0	0		0	0	6
GCA_001444465.1_ASM144446v1	Salmonella enterica	Bacteria|Pseudomonadota|Gammaproteobacteria|Enterobacterales|Enterobacteriaceae|Salmonella	0	2	2	1	0	1	1	1	0	0	0	0	0	4	0	1	1	0	0	0	0	1		2	0	17
GCA_001447175.1_ASM144717v1	Levilactobacillus brevis	Bacteria|Bacillota|Bacilli|Lactobacillales|Lactobacillaceae|Levilactobacillus	0	0	0	0	0	0	0	1	0	0	0	0	0	0	0	0	0	0	0	0	0	0		1	0	2
GCA_001447805.1_ASM144780v1	Ruminococcaceae bacterium CPB6	Bacteria|Bacillota|Clostridia|Eubacteriales|Oscillospiraceae	0	1	5	0	0	4	4	1	3	1	0	1	1	25	0	1	3	1	0	0	2	1		3	0	57
GCA_001447885.1_ASM144788v1	Sphingobacteriaceae bacterium GW460-11-11-14-LB5	Bacteria|Bacteroidota|Sphingobacteriia|Sphingobacteriales|Sphingobacteriaceae	0	0	1	1	0	0	0	0	0	0	0	0	0	1	0	0	0	0	0	0	0	0		0	0	3
GCA_001455385.1_ASM145538v1	Nostocales cyanobacterium HT-58-2	Bacteria|Cyanobacteriota|Cyanophyceae|Nostocales	0	0	1	1	0	1	1	1	1	1	1	2	2	0	0	0	0	0	0	0	0	0		1	1	14
GCA_001456335.3_ASM145633v3	Pediococcus pentosaceus	Bacteria|Bacillota|Bacilli|Lactobacillales|Lactobacillaceae|Pediococcus	0	1	1	1	0	2	2	0	1	0	1	0	0	0	0	0	0	0	0	0	0	0		0	0	9
GCA_001458475.1_KKKWG1	Bacillus velezensis	Bacteria|Bacillota|Bacilli|Bacillales|Bacillaceae|Bacillus|Bacillus amyloliquefaciens group	0	2	2	0	0	1	1	1	0	0	0	0	0	4	0	1	1	2	1	1	1	1		2	0	21
GCA_001465115.1_ASM146511v1	Bacillus velezensis	Bacteria|Bacillota|Bacilli|Bacillales|Bacillaceae|Bacillus|Bacillus amyloliquefaciens group	0	0	0	0	0	1	1	0	0	0	0	1	1	0	0	0	0	0	0	0	0	0		0	0	4
GCA_001465155.1_ASM146515v1	Streptococcus equi subsp. equi	Bacteria|Bacillota|Bacilli|Lactobacillales|Streptococcaceae|Streptococcus	0	2	3	3	1	2	2	2	2	2	1	1	1	24	0	0	0	1	1	1	1	8	2	1	0	61
GCA_001468185.2_ASM146818v2	Ureaplasma parvum	Bacteria|Mycoplasmatota|Mollicutes|Mycoplasmataceae|Ureaplasma	0	0	2	1	1	1	1	0	1	1	0	0	0	5	0	0	1	0	0	0	0	2		2	0	18
GCA_001506325.1_ASM150632v1	Bacillus anthracis	Bacteria|Bacillota|Bacilli|Bacillales|Bacillaceae|Bacillus|Bacillus cereus group	0	0	1	0	0	1	1	1	1	0	0	1	1	6	0	1	1	0	0	0	1	0		2	0	18
GCA_001513655.1_ASM151365v1	Staphylococcus saprophyticus	Bacteria|Bacillota|Bacilli|Bacillales|Staphylococcaceae|Staphylococcus	0	0	1	1	0	2	2	1	1	0	1	2	2	0	0	0	0	0	0	0	0	0		1	1	15
GCA_001514455.1_ASM151445v1	Enterococcus faecalis	Bacteria|Bacillota|Bacilli|Lactobacillales|Enterococcaceae|Enterococcus	0	0	1	1	0	2	2	2	1	2	1	2	2	6	0	0	0	0	0	0	0	0		1	1	24
GCA_001515585.2_ASM151558v2	Salmonella enterica subsp. enterica serovar Typhimurium var. 5-	Bacteria|Pseudomonadota|Gammaproteobacteria|Enterobacterales|Enterobacteriaceae|Salmonella	0	2	4	2	1	4	4	1	3	0	1	1	1	14	1	2	2	1	0	0	2	7	2	5	0	60
GCA_001518995.2_ASM151899v2	Citrobacter koseri	Bacteria|Pseudomonadota|Gammaproteobacteria|Enterobacterales|Enterobacteriaceae|Citrobacter	0	1	3	2	0	2	2	1	2	1	0	1	1	6	0	1	1	0	1	1	1	2		4	1	34
GCA_001534745.1_ASM153474v1	Salmonella enterica subsp. enterica serovar Typhimurium	Bacteria|Pseudomonadota|Gammaproteobacteria|Enterobacterales|Enterobacteriaceae|Salmonella	0	3	1	1	0	1	1	1	1	0	1	1	1	3	0	0	0	0	0	0	2	4	1	2	1	25
GCA_001534785.1_ASM153478v1	Staphylococcus saprophyticus	Bacteria|Bacillota|Bacilli|Bacillales|Staphylococcaceae|Staphylococcus	1	0	2	2	0	1	1	1	1	0	0	2	2	3	0	0	0	0	0	1	0	0		2	1	20
GCA_001535505.1_ASM153550v1	Fusobacterium animalis	Bacteria|Fusobacteriota|Fusobacteriia|Fusobacteriales|Fusobacteriaceae|Fusobacterium	0	0	0	0	0	0	0	0	0	0	0	0	0	0	0	0	0	0	0	0	0	0		0	0	0
GCA_001542625.2_ASM154262v2	Kluyvera genomosp. 3	Bacteria|Pseudomonadota|Gammaproteobacteria|Enterobacterales|Enterobacteriaceae|Kluyvera	2	1	3	1	0	2	2	1	1	0	0	2	2	1	0	0	0	0	0	0	2	0		1	0	21
GCA_001542675.2_ASM154267v2	Anaplasma ovis str. Haibei	Bacteria|Pseudomonadota|Alphaproteobacteria|Rickettsiales|Anaplasmataceae|Anaplasma	0	0	1	1	0	2	2	1	1	1	1	2	2	0	0	0	0	0	0	0	0	0		1	1	16
GCA_001544675.1_ASM154467v1	Escherichia coli	Bacteria|Pseudomonadota|Gammaproteobacteria|Enterobacterales|Enterobacteriaceae|Escherichia	1	0	1	1	0	1	1	1	1	0	0	1	1	1	0	0	0	0	0	0	1	0		0	1	12
GCA_001544735.1_ASM154473v1	Escherichia coli	Bacteria|Pseudomonadota|Gammaproteobacteria|Enterobacterales|Enterobacteriaceae|Escherichia	2	0	1	1	0	1	1	1	1	0	0	1	1	1	0	0	0	0	0	0	1	0		0	1	13
GCA_001544775.1_ASM154477v1	Candidatus Malacoplasma girerdii	Bacteria|Mycoplasmatota|Mycoplasmoidales|Mycoplasmoidaceae|Malacoplasma	1	0	2	1	0	1	1	1	1	0	0	1	1	1	0	0	0	0	0	0	1	0		0	1	13
GCA_001544815.1_ASM154481v1	Shigella sonnei	Bacteria|Pseudomonadota|Gammaproteobacteria|Enterobacterales|Enterobacteriaceae|Shigella	1	0	1	1	0	1	1	1	1	0	0	2	1	1	0	0	0	0	0	0	1	0		0	1	13
GCA_001544855.1_ASM154485v1	Mycobacterium avium subsp. paratuberculosis	Bacteria|Actinomycetota|Actinomycetes|Mycobacteriales|Mycobacteriaceae|Mycobacterium|Mycobacterium avium complex (MAC)	2	0	2	1	0	1	1	1	1	0	0	1	1	1	0	0	0	0	0	0	1	0		0	1	14
GCA_001544895.1_ASM154489v1	Salmonella enterica subsp. arizonae serovar 53:-:- str. SA20100345	Bacteria|Pseudomonadota|Gammaproteobacteria|Enterobacterales|Enterobacteriaceae|Salmonella	1	0	1	1	0	1	1	1	1	0	0	1	1	1	0	0	0	0	0	0	1	0		0	1	12
GCA_001544935.1_ASM154493v1	Escherichia coli	Bacteria|Pseudomonadota|Gammaproteobacteria|Enterobacterales|Enterobacteriaceae|Escherichia	1	0	1	1	0	1	1	1	1	0	0	1	1	1	0	0	0	0	0	0	1	0		0	1	12
GCA_001544955.1_ASM154495v1	Campylobacter jejuni	Bacteria|Campylobacterota|Epsilonproteobacteria|Campylobacterales|Campylobacteraceae|Campylobacter	1	0	1	1	0	1	1	1	1	0	0	1	1	1	0	0	0	0	0	0	1	0		0	1	12
GCA_001544985.1_ASM154498v1	Campylobacter jejuni	Bacteria|Campylobacterota|Epsilonproteobacteria|Campylobacterales|Campylobacteraceae|Campylobacter	1	0	1	1	0	1	1	1	1	0	0	1	1	1	0	0	0	0	0	0	1	0		0	1	12
GCA_001545055.1_ASM154505v1	Xanthomonas citri pv. mangiferaeindicae	Bacteria|Pseudomonadota|Gammaproteobacteria|Xanthomonadales|Xanthomonadaceae|Xanthomonas	1	0	1	1	0	1	1	1	1	0	0	1	1	1	0	0	0	0	0	0	1	0		0	1	12
GCA_001547815.1_ASM154781v1	Bordetella pertussis	Bacteria|Pseudomonadota|Betaproteobacteria|Burkholderiales|Alcaligenaceae|Bordetella	0	0	0	0	0	0	0	0	0	0	0	0	0	0	0	0	0	0	0	0	0	0		0	0	0
GCA_001549895.1_ASM154989v1	Candidatus Fluviicola riflensis	Bacteria|Bacteroidota|Flavobacteriia|Flavobacteriales|Crocinitomicaceae|Fluviicola	2	3	2	1	0	0	0	1	0	0	0	2	1	1	0	0	0	0	0	0	0	0		0	0	13
GCA_001554095.1_ASM155409v1	Paenibacillus sp. RUD330	Bacteria|Bacillota|Bacilli|Bacillales|Paenibacillaceae|Paenibacillus	0	0	0	0	0	0	0	0	0	0	0	0	0	0	0	0	0	0	0	0	0	0		0	0	0
GCA_001558395.2_ASM155839v2	Bacillus thuringiensis	Bacteria|Bacillota|Bacilli|Bacillales|Bacillaceae|Bacillus|Bacillus cereus group	1	1	3	2	0	1	1	1	1	1	2	2	1	7	1	1	1	0	0	0	1	3	1	2	1	35
GCA_001558915.2_ASM155891v2	Escherichia coli	Bacteria|Pseudomonadota|Gammaproteobacteria|Enterobacterales|Enterobacteriaceae|Escherichia	1	3	5	3	0	1	1	1	1	1	2	3	3	19	0	2	2	1	0	0	2	7	1	3	1	63
GCA_001559055.2_ASM155905v2	Klebsiella pneumoniae subsp. pneumoniae	Bacteria|Pseudomonadota|Gammaproteobacteria|Enterobacterales|Enterobacteriaceae|Klebsiella/Raoultella group|Klebsiella	1	2	5	3	0	1	1	1	1	1	2	3	3	11	1	1	1	1	0	0	1	5	1	2	1	49
GCA_001559195.2_ASM155919v2	Klebsiella pneumoniae subsp. pneumoniae	Bacteria|Pseudomonadota|Gammaproteobacteria|Enterobacterales|Enterobacteriaceae|Klebsiella/Raoultella group|Klebsiella	1	4	6	4	0	2	3	1	2	2	2	3	3	16	0	1	2	1	1	1	2	7		3	1	68
GCA_001562155.1_ASM156215v1	Klebsiella pneumoniae subsp. pneumoniae	Bacteria|Pseudomonadota|Gammaproteobacteria|Enterobacterales|Enterobacteriaceae|Klebsiella/Raoultella group|Klebsiella	0	0	3	2	1	0	0	1	0	0	1	2	2	6	0	1	1	1	0	0	1	7		2	1	32
GCA_001566655.1_ASM156665v1	Mesomycoplasma hyopneumoniae	Bacteria|Mycoplasmatota|Mollicutes|Mycoplasmataceae|Mesomycoplasma	0	0	1	1	0	2	2	1	1	1	1	2	2	0	0	0	0	0	0	0	0	0		1	1	16
GCA_001581975.1_ASM158197v1	Streptococcus suis	Bacteria|Bacillota|Bacilli|Lactobacillales|Streptococcaceae|Streptococcus	0	0	1	1	0	2	2	1	2	1	1	2	2	0	0	0	0	0	0	0	0	2	1	1	1	20
GCA_001594345.1_ASM159434v1	Candidatus Nasuia deltocephalinicola	Bacteria|Pseudomonadota|Betaproteobacteria|Candidatus Nasuia	0	0	0	0	0	0	0	0	0	0	0	0	0	0	0	0	0	0	0	0	0	0		0	0	0
GCA_001596535.1_ASM159653v1	Klebsiella pneumoniae	Bacteria|Pseudomonadota|Gammaproteobacteria|Enterobacterales|Enterobacteriaceae|Klebsiella/Raoultella group|Klebsiella	1	0	2	2	0	1	1	1	1	0	0	1	2	2	0	0	0	0	0	1	0	0		1	1	17
GCA_001597795.2_ASM159779v2	Streptomyces laurentii	Bacteria|Actinomycetota|Actinomycetes|Kitasatosporales|Streptomycetaceae|Streptomyces	0	0	1	1	0	2	2	1	1	0	1	3	3	0	0	0	0	0	0	0	0	0		1	1	17
GCA_001598115.2_ASM159811v2	Rothia aeria	Bacteria|Actinomycetota|Actinomycetes|Micrococcales|Micrococcaceae|Rothia	2	0	4	1	0	3	3	1	2	0	0	1	1	1	0	0	0	0	0	0	2	1		1	1	24
GCA_001602415.1_ASM160241v1	Thermus thermophilus	Bacteria|Deinococcota|Deinococci|Thermales|Thermaceae|Thermus	0	1	1	0	0	0	0	0	0	0	0	0	0	4	0	1	1	0	0	0	0	1		1	0	10
GCA_001602435.1_ASM160243v1	Petrimonas sp. IBARAKI	Bacteria|Bacteroidota|Bacteroidia|Bacteroidales|Dysgonomonadaceae|Petrimonas	0	0	2	1	1	0	0	1	0	0	0	0	0	3	0	1	1	0	0	0	1	1		1	0	13
GCA_001602455.1_ASM160245v1	Fusobacterium varium	Bacteria|Fusobacteriota|Fusobacteriia|Fusobacteriales|Fusobacteriaceae|Fusobacterium	0	1	2	1	1	1	1	1	0	0	0	1	1	7	1	1	1	0	0	0	2	2		2	1	27
GCA_001617645.1_ASM161764v1	Burkholderia cepacia	Bacteria|Pseudomonadota|Betaproteobacteria|Burkholderiales|Burkholderiaceae|Burkholderia|Burkholderia cepacia complex	0	0	1	1	0	3	3	1	2	2	0	4	3	0	0	0	0	0	0	0	0	1		1	1	23
GCA_001620335.2_ASM162033v2	Bordetella pertussis	Bacteria|Pseudomonadota|Betaproteobacteria|Burkholderiales|Alcaligenaceae|Bordetella	0	0	1	1	0	2	2	1	1	0	1	2	2	0	1	0	0	0	0	0	0	0		1	0	15
GCA_001629705.2_ASM162970v2	Bordetella pertussis	Bacteria|Pseudomonadota|Betaproteobacteria|Burkholderiales|Alcaligenaceae|Bordetella	1	1	2	2	0	0	0	1	0	0	0	1	1	3	0	0	0	0	0	0	0	1		2	1	16
GCA_001634345.1_ASM163434v1	Bacillus atrophaeus	Bacteria|Bacillota|Bacilli|Bacillales|Bacillaceae|Bacillus	0	1	1	0	0	0	0	1	0	2	0	2	2	5	1	1	1	1	0	0	1	2		2	0	23
GCA_001634675.1_ASM163467v1	Mycobacterium avium subsp. hominissuis	Bacteria|Actinomycetota|Actinomycetes|Mycobacteriales|Mycobacteriaceae|Mycobacterium|Mycobacterium avium complex (MAC)	1	0	2	2	0	1	1	1	1	0	0	2	2	3	0	0	0	0	0	0	0	0		1	1	18
GCA_001641045.1_ASM164104v1	Mycobacterium avium subsp. hominissuis	Bacteria|Actinomycetota|Actinomycetes|Mycobacteriales|Mycobacteriaceae|Mycobacterium|Mycobacterium avium complex (MAC)	0	0	2	1	0	0	0	1	0	0	0	1	1	0	0	0	0	0	0	0	0	1		2	0	9
GCA_001642935.2_ASM164293v2	Shigella sonnei	Bacteria|Pseudomonadota|Gammaproteobacteria|Enterobacterales|Enterobacteriaceae|Shigella	1	0	2	2	0	0	0	1	0	0	0	1	1	3	0	0	0	0	0	0	0	1		2	1	15
GCA_001647635.1_ASM164763v1	Borrelia miyamotoi	Bacteria|Spirochaetota|Spirochaetia|Spirochaetales|Borreliaceae|Borrelia	2	0	1	1	0	1	1	0	1	0	0	1	1	1	0	0	0	0	0	0	0	0		0	0	10
GCA_001655175.1_ASM165517v1	Borrelia miyamotoi	Bacteria|Spirochaetota|Spirochaetia|Spirochaetales|Borreliaceae|Borrelia	0	0	0	0	0	0	0	0	0	0	0	1	1	0	0	0	0	0	0	0	0	0		0	0	2
GCA_001672055.1_ASM167205v1	Borrelia miyamotoi	Bacteria|Spirochaetota|Spirochaetia|Spirochaetales|Borreliaceae|Borrelia	0	0	1	1	0	2	2	2	1	0	1	2	2	10	0	0	0	0	0	0	0	1		0	1	26
GCA_001675515.1_ASM167551v1	Borrelia miyamotoi	Bacteria|Spirochaetota|Spirochaetia|Spirochaetales|Borreliaceae|Borrelia	1	1	2	1	0	1	1	1	1	0	0	3	3	3	0	0	0	0	0	1	0	0		2	1	22
GCA_001685435.3_ASM168543v3	Salmonella enterica subsp. enterica serovar Tennessee	Bacteria|Pseudomonadota|Gammaproteobacteria|Enterobacterales|Enterobacteriaceae|Salmonella	1	0	4	3	0	0	0	1	0	0	0	1	1	4	0	0	0	0	0	0	0	0		2	0	17
GCA_001688705.2_ASM168870v2	Moraxella osloensis	Bacteria|Pseudomonadota|Gammaproteobacteria|Moraxellales|Moraxellaceae|Moraxella	0	0	0	0	0	0	0	1	0	0	0	0	0	0	0	0	0	0	0	0	0	0		0	0	1
GCA_001688965.2_ASM168896v2	Xanthomonas phaseoli pv. phaseoli	Bacteria|Pseudomonadota|Gammaproteobacteria|Xanthomonadales|Xanthomonadaceae|Xanthomonas	0	0	0	0	0	0	0	1	0	0	0	0	0	0	0	0	0	0	0	0	0	0		1	0	2
GCA_001708385.1_ASM170838v1	Xanthomonas citri pv. phaseoli var. fuscans	Bacteria|Pseudomonadota|Gammaproteobacteria|Xanthomonadales|Xanthomonadaceae|Xanthomonas	0	0	2	0	0	0	0	0	0	0	0	1	1	4	0	1	1	0	0	0	0	1		2	0	13
GCA_001717545.1_ASM171754v1	Xanthomonas citri pv. phaseoli var. fuscans	Bacteria|Pseudomonadota|Gammaproteobacteria|Xanthomonadales|Xanthomonadaceae|Xanthomonas	0	0	0	0	0	0	0	1	0	0	0	0	0	0	0	0	0	0	0	0	0	0		0	0	1
GCA_001717645.3_ASM171764v3	Xanthomonas citri pv. phaseoli var. fuscans	Bacteria|Pseudomonadota|Gammaproteobacteria|Xanthomonadales|Xanthomonadaceae|Xanthomonas	0	0	1	1	0	0	0	1	0	0	0	1	1	0	0	0	0	0	0	0	0	1		1	0	7
GCA_001717665.2_ASM171766v2	Candidatus Gracilibacteria bacterium HOT-871	Bacteria|Candidatus Gracilibacteria	0	0	1	1	0	0	0	1	0	0	0	1	1	0	0	0	0	0	0	0	0	1		1	0	7
GCA_001717685.3_ASM171768v3	Enterococcus faecium	Bacteria|Bacillota|Bacilli|Lactobacillales|Enterococcaceae|Enterococcus	0	0	1	1	0	0	0	1	0	0	0	1	1	0	0	0	0	0	0	0	0	1		1	0	7
GCA_001717705.2_ASM171770v2	Acinetobacter baumannii	Bacteria|Pseudomonadota|Gammaproteobacteria|Moraxellales|Moraxellaceae|Acinetobacter|Acinetobacter calcoaceticus/baumannii complex	0	0	1	1	0	0	0	1	0	0	0	1	1	0	0	0	0	0	0	0	0	1		1	0	7
GCA_001717725.2_ASM171772v2	Escherichia coli	Bacteria|Pseudomonadota|Gammaproteobacteria|Enterobacterales|Enterobacteriaceae|Escherichia	0	0	1	1	0	0	0	1	0	0	0	1	1	0	0	0	0	0	0	0	0	1		1	0	7
GCA_001717975.3_ASM171797v3	Bacillus velezensis	Bacteria|Bacillota|Bacilli|Bacillales|Bacillaceae|Bacillus|Bacillus amyloliquefaciens group	0	0	1	1	0	0	0	1	0	0	0	1	1	0	0	0	0	0	0	0	0	1		1	0	7
GCA_001718515.1_ASM171851v1	Candidatus Hodgkinia cicadicola	Bacteria|Pseudomonadota|Alphaproteobacteria|Hyphomicrobiales|Candidatus Hodgkinia	1	1	2	2	1	2	2	1	2	4	1	2	2	17	0	0	0	0	0	0	2	4		2	1	49
GCA_001721205.1_ASM172120v1	Candidatus Hodgkinia cicadicola	Bacteria|Pseudomonadota|Alphaproteobacteria|Hyphomicrobiales|Candidatus Hodgkinia	0	0	1	1	0	2	2	1	1	1	1	1	1	0	0	0	0	0	0	0	0	0		1	2	15
GCA_001721925.1_ASM172192v1	Candidatus Hodgkinia cicadicola	Bacteria|Pseudomonadota|Alphaproteobacteria|Hyphomicrobiales|Candidatus Hodgkinia	0	0	0	0	0	1	1	0	0	0	0	2	2	0	0	1	0	0	0	0	0	0		0	0	7
GCA_001729625.1_ASM172962v1	Candidatus Hodgkinia cicadicola	Bacteria|Pseudomonadota|Alphaproteobacteria|Hyphomicrobiales|Candidatus Hodgkinia	0	0	0	0	0	0	0	0	0	0	0	0	0	0	0	0	0	0	0	0	0	0		0	0	0
GCA_001735615.2_ASM173561v2	Candidatus Hodgkinia cicadicola	Bacteria|Pseudomonadota|Alphaproteobacteria|Hyphomicrobiales|Candidatus Hodgkinia	0	0	0	1	0	3	3	1	1	1	0	1	2	2	0	0	0	0	0	0	0	0		0	1	16
GCA_001746265.2_ASM174626v2	Bacillus velezensis	Bacteria|Bacillota|Bacilli|Bacillales|Bacillaceae|Bacillus|Bacillus amyloliquefaciens group	0	0	0	0	0	0	0	0	0	0	0	0	0	0	0	0	0	0	0	0	0	0		0	0	0
GCA_001765415.1_ASM176541v1	Escherichia coli	Bacteria|Pseudomonadota|Gammaproteobacteria|Enterobacterales|Enterobacteriaceae|Escherichia	0	0	0	0	0	0	0	1	0	0	0	0	0	0	0	0	0	0	0	0	0	0		0	0	1
GCA_001808165.1_ASM180816v1	Candidatus Hodgkinia cicadicola	Bacteria|Pseudomonadota|Alphaproteobacteria|Hyphomicrobiales|Candidatus Hodgkinia	0	0	1	0	0	0	0	1	0	0	0	1	1	6	0	0	1	0	0	0	1	0		2	0	14
GCA_001865615.1_ASM186561v1	Klebsiella pneumoniae	Bacteria|Pseudomonadota|Gammaproteobacteria|Enterobacterales|Enterobacteriaceae|Klebsiella/Raoultella group|Klebsiella	0	0	1	0	0	0	0	1	0	0	0	1	1	5	0	1	1	0	0	0	1	0		2	0	14
GCA_001874405.3_ASM187440v3	Pseudomonas aeruginosa	Bacteria|Pseudomonadota|Gammaproteobacteria|Pseudomonadales|Pseudomonadaceae|Pseudomonas	0	0	1	1	0	0	0	1	0	0	0	2	2	0	0	0	0	0	0	0	0	0		0	0	7
GCA_001880285.1_ASM188028v1	Cyanobacterium sp. HL-69	Bacteria|Cyanobacteriota|Cyanophyceae|Oscillatoriophycideae|Chroococcales|Geminocystaceae|Cyanobacterium	0	0	3	0	0	1	1	0	0	0	0	0	0	6	0	1	1	0	1	1	0	2		1	0	18
GCA_001886375.1_ASM188637v1	Streptococcus suis	Bacteria|Bacillota|Bacilli|Lactobacillales|Streptococcaceae|Streptococcus	0	1	2	1	1	0	0	1	0	2	0	3	3	6	0	1	1	0	0	0	1	3		2	1	29
GCA_001886995.1_ASM188699v1	Tenericutes bacterium MO-XQ	Bacteria|Mycoplasmatota	0	0	1	1	0	2	2	1	1	0	1	3	3	0	0	0	0	0	0	0	0	0		1	2	18
GCA_001908255.1_ASM190825v1	Tenericutes bacterium MZ-XQ	Bacteria|Mycoplasmatota	0	0	0	0	0	0	0	0	0	0	0	1	1	0	0	0	0	0	0	0	0	0		0	0	2
GCA_001927795.2_ASM192779v2	Candidatus Hodgkinia cicadicola	Bacteria|Pseudomonadota|Alphaproteobacteria|Hyphomicrobiales|Candidatus Hodgkinia	0	1	2	2	1	1	1	1	1	0	1	2	1	5	0	0	0	0	0	0	1	2	1	1	2	26
GCA_001928005.2_ASM192800v2	Candidatus Hodgkinia cicadicola	Bacteria|Pseudomonadota|Alphaproteobacteria|Hyphomicrobiales|Candidatus Hodgkinia	0	1	2	2	1	1	1	1	1	0	1	2	1	5	0	0	0	0	0	0	1	2	1	1	2	26
GCA_001931535.1_ASM193153v1	Candidatus Hodgkinia cicadicola	Bacteria|Pseudomonadota|Alphaproteobacteria|Hyphomicrobiales|Candidatus Hodgkinia	0	2	5	3	0	8	9	1	3	2	0	1	1	18	0	1	1	1	0	0	0	2		5	2	65
GCA_001953215.1_ASM195321v1	Candidatus Hodgkinia cicadicola	Bacteria|Pseudomonadota|Alphaproteobacteria|Hyphomicrobiales|Candidatus Hodgkinia	0	3	4	2	1	2	2	1	1	1	0	1	1	19	3	1	2	1	0	0	1	0		3	1	50
GCA_001956655.2_ASM195665v2	Candidatus Hodgkinia cicadicola	Bacteria|Pseudomonadota|Alphaproteobacteria|Hyphomicrobiales|Candidatus Hodgkinia	0	0	1	1	0	1	1	1	1	0	0	1	1	0	0	0	0	0	0	0	0	0		0	0	8
GCA_001956675.1_ASM195667v1	Candidatus Hodgkinia cicadicola	Bacteria|Pseudomonadota|Alphaproteobacteria|Hyphomicrobiales|Candidatus Hodgkinia	0	0	0	0	0	0	0	1	0	0	0	1	1	1	0	0	0	0	0	0	1	0		0	1	6
GCA_001969095.2_ASM196909v2	Candidatus Hodgkinia cicadicola	Bacteria|Pseudomonadota|Alphaproteobacteria|Hyphomicrobiales|Candidatus Hodgkinia	1	1	2	1	0	2	2	1	0	0	0	1	1	1	0	0	0	0	0	0	1	1		0	1	16
GCA_001969145.2_ASM196914v2	Candidatus Hodgkinia cicadicola	Bacteria|Pseudomonadota|Alphaproteobacteria|Hyphomicrobiales|Candidatus Hodgkinia	1	1	2	1	0	1	1	1	0	0	0	1	1	1	0	0	0	0	0	0	1	1		0	1	14
GCA_001971475.2_ASM197147v2	Candidatus Hodgkinia cicadicola	Bacteria|Pseudomonadota|Alphaproteobacteria|Hyphomicrobiales|Candidatus Hodgkinia	0	1	1	1	0	2	2	1	1	0	1	0	0	0	0	0	0	0	0	0	0	1		1	0	12
GCA_001990205.1_ASM199020v1	Candidatus Hodgkinia cicadicola	Bacteria|Pseudomonadota|Alphaproteobacteria|Hyphomicrobiales|Candidatus Hodgkinia	0	0	0	1	0	0	0	1	0	0	0	0	1	0	0	0	0	0	0	0	0	0		0	0	3
GCA_002000885.1_ASM200088v1	Varibaculum cambriense	Bacteria|Actinomycetota|Actinomycetes|Actinomycetales|Actinomycetaceae|Varibaculum	0	0	0	0	0	0	0	0	0	0	0	0	0	0	0	0	0	0	0	0	0	0		0	0	0
GCA_002005205.3_ASM200520v3	Klebsiella pneumoniae	Bacteria|Pseudomonadota|Gammaproteobacteria|Enterobacterales|Enterobacteriaceae|Klebsiella/Raoultella group|Klebsiella	0	5	4	3	1	4	4	1	2	2	1	1	1	2	0	1	1	2	1	1	1	1		1	0	40
GCA_002005325.1_ASM200532v1	Candidatus Hodgkinia cicadicola	Bacteria|Pseudomonadota|Alphaproteobacteria|Hyphomicrobiales|Candidatus Hodgkinia	0	0	2	1	0	1	1	1	1	0	0	0	0	1	0	0	0	1	0	0	1	0		1	0	11
GCA_002007765.1_ASM200776v1	Lactobacillus helveticus	Bacteria|Bacillota|Bacilli|Lactobacillales|Lactobacillaceae|Lactobacillus	1	0	1	2	0	1	0	1	0	0	0	1	1	1	0	0	0	0	0	1	0	0		2	0	12
GCA_002009075.1_ASM200907v1	Escherichia coli	Bacteria|Pseudomonadota|Gammaproteobacteria|Enterobacterales|Enterobacteriaceae|Escherichia	0	0	1	1	0	1	1	2	1	1	1	2	3	0	0	0	0	0	0	0	0	1		1	1	17
GCA_002009115.1_ASM200911v1	Candidatus Hodgkinia cicadicola	Bacteria|Pseudomonadota|Alphaproteobacteria|Hyphomicrobiales|Candidatus Hodgkinia	0	0	1	1	0	1	1	1	1	0	1	2	2	0	0	0	0	0	0	0	0	2		1	1	15
GCA_002028365.1_ASM202836v1	Candidatus Hodgkinia cicadicola	Bacteria|Pseudomonadota|Alphaproteobacteria|Hyphomicrobiales|Candidatus Hodgkinia	0	0	0	0	0	1	1	0	0	0	0	1	1	0	0	0	0	0	0	0	0	0		0	0	4
GCA_002072755.1_ASM207275v1	Rhodocyclaceae bacterium	Bacteria|Pseudomonadota|Betaproteobacteria|Rhodocyclales|Rhodocyclaceae	1	0	0	2	0	0	0	1	0	0	0	1	1	3	0	0	0	0	0	0	0	1		1	0	11
GCA_002073515.2_ASM207351v2	Enterobacter sp. Crenshaw	Bacteria|Pseudomonadota|Gammaproteobacteria|Enterobacterales|Enterobacteriaceae|Enterobacter	0	0	0	0	0	0	0	0	0	0	0	0	0	0	0	0	0	0	0	0	0	0		0	0	0
GCA_002073795.2_ASM207379v2	Pseudoglutamicibacter albus	Bacteria|Actinomycetota|Actinomycetes|Micrococcales|Micrococcaceae|Pseudoglutamicibacter	0	0	0	0	0	0	0	0	0	0	0	1	1	0	0	0	0	0	0	0	0	0		0	0	2
GCA_002073995.1_ASM207399v1	Streptococcus agalactiae	Bacteria|Bacillota|Bacilli|Lactobacillales|Streptococcaceae|Streptococcus	0	1	3	2	1	0	0	1	0	0	1	2	2	6	1	1	1	1	0	0	1	1		2	0	27
GCA_002074035.1_ASM207403v1	Streptococcus agalactiae	Bacteria|Bacillota|Bacilli|Lactobacillales|Streptococcaceae|Streptococcus	0	0	1	1	0	0	0	0	0	0	1	0	0	0	0	0	0	0	0	0	0	0		0	0	3
GCA_002078395.2_ASM207839v2	Streptococcus agalactiae	Bacteria|Bacillota|Bacilli|Lactobacillales|Streptococcaceae|Streptococcus	0	0	0	0	0	0	0	0	0	0	0	1	1	0	0	0	0	0	0	0	0	0		0	0	2
GCA_002078455.2_ASM207845v2	Streptococcus agalactiae	Bacteria|Bacillota|Bacilli|Lactobacillales|Streptococcaceae|Streptococcus	0	0	0	0	0	0	0	0	0	0	0	1	1	0	0	0	0	0	0	0	0	0		0	0	2
GCA_002079245.1_ASM207924v1	Streptococcus agalactiae	Bacteria|Bacillota|Bacilli|Lactobacillales|Streptococcaceae|Streptococcus	0	0	1	1	0	2	2	1	1	0	1	3	3	0	0	0	0	0	0	0	0	0		1	2	18
GCA_002117375.1_ASM211737v1	Streptococcus agalactiae	Bacteria|Bacillota|Bacilli|Lactobacillales|Streptococcaceae|Streptococcus	0	0	0	0	0	1	1	0	0	0	0	1	1	0	0	0	0	0	0	0	0	0		0	0	4
GCA_002119605.1_ASM211960v1	Streptococcus agalactiae	Bacteria|Bacillota|Bacilli|Lactobacillales|Streptococcaceae|Streptococcus	0	0	0	0	0	0	0	1	0	0	0	0	0	0	0	0	0	0	0	0	0	0		0	0	1
GCA_002151545.1_ASM215154v1	Streptococcus agalactiae	Bacteria|Bacillota|Bacilli|Lactobacillales|Streptococcaceae|Streptococcus	0	0	2	1	0	1	1	0	1	0	0	1	1	5	0	1	1	0	0	0	0	7		3	1	26
GCA_002163975.1_ASM216397v1	Streptococcus agalactiae	Bacteria|Bacillota|Bacilli|Lactobacillales|Streptococcaceae|Streptococcus	0	2	5	4	0	5	4	1	1	0	0	2	1	4	0	0	0	0	1	0	0	1		0	1	32
GCA_002173535.1_ASM217353v1	Streptococcus agalactiae	Bacteria|Bacillota|Bacilli|Lactobacillales|Streptococcaceae|Streptococcus	0	0	0	0	0	0	0	0	0	0	0	0	0	0	0	0	0	0	0	0	0	0		0	0	0
GCA_002201935.1_ASM220193v1	Streptococcus agalactiae	Bacteria|Bacillota|Bacilli|Lactobacillales|Streptococcaceae|Streptococcus	1	0	2	2	0	1	1	1	1	0	0	2	2	3	0	0	0	0	0	0	0	0		1	1	18
GCA_002201975.1_ASM220197v1	Streptococcus agalactiae	Bacteria|Bacillota|Bacilli|Lactobacillales|Streptococcaceae|Streptococcus	1	0	2	2	0	1	1	1	1	0	0	4	3	4	0	0	0	0	0	0	0	0		1	1	22
GCA_002202295.1_ASM220229v1	Streptococcus agalactiae	Bacteria|Bacillota|Bacilli|Lactobacillales|Streptococcaceae|Streptococcus	0	0	0	0	0	0	0	0	0	0	0	0	0	0	0	0	0	0	0	0	0	0		0	0	0
GCA_002205575.1_ASM220557v1	Streptococcus agalactiae	Bacteria|Bacillota|Bacilli|Lactobacillales|Streptococcaceae|Streptococcus	0	0	0	0	0	0	0	0	0	0	0	0	0	0	0	0	0	0	0	0	0	0		0	0	0
GCA_002208785.2_ASM220878v2	Streptococcus agalactiae	Bacteria|Bacillota|Bacilli|Lactobacillales|Streptococcaceae|Streptococcus	2	1	2	1	0	1	1	1	2	0	0	3	3	4	0	0	0	0	0	1	0	1		1	1	25
GCA_002208905.2_ASM220890v2	Streptococcus agalactiae	Bacteria|Bacillota|Bacilli|Lactobacillales|Streptococcaceae|Streptococcus	0	0	1	1	0	0	0	1	0	0	0	1	1	0	0	0	0	0	0	0	0	1		0	0	6
GCA_002208945.2_ASM220894v2	Streptococcus agalactiae	Bacteria|Bacillota|Bacilli|Lactobacillales|Streptococcaceae|Streptococcus	0	0	0	0	0	0	0	0	0	0	0	1	1	0	0	0	0	0	0	0	0	0		0	0	2
GCA_002208965.2_ASM220896v2	Streptococcus agalactiae	Bacteria|Bacillota|Bacilli|Lactobacillales|Streptococcaceae|Streptococcus	0	0	1	1	0	2	2	1	1	0	1	3	3	0	0	0	0	0	0	0	0	0		1	2	18
GCA_002208985.3_ASM220898v3	Streptococcus agalactiae	Bacteria|Bacillota|Bacilli|Lactobacillales|Streptococcaceae|Streptococcus	0	1	1	1	0	2	2	1	1	1	1	2	2	1	0	0	0	0	0	0	0	1		1	1	19
GCA_002209225.2_ASM220922v2	Streptococcus agalactiae	Bacteria|Bacillota|Bacilli|Lactobacillales|Streptococcaceae|Streptococcus	0	0	1	1	0	2	2	1	1	0	1	3	3	0	0	0	0	0	0	0	0	0		1	2	18
GCA_002209265.2_ASM220926v2	Streptococcus agalactiae	Bacteria|Bacillota|Bacilli|Lactobacillales|Streptococcaceae|Streptococcus	0	0	1	1	0	0	0	1	0	0	0	1	1	0	0	0	0	0	0	0	0	1		0	0	6
GCA_002211645.1_ASM221164v1	Streptococcus agalactiae	Bacteria|Bacillota|Bacilli|Lactobacillales|Streptococcaceae|Streptococcus	0	0	0	0	0	0	0	1	0	0	0	0	0	0	0	0	0	0	0	0	0	0		0	0	1
GCA_002211745.1_ASM221174v1	Streptococcus agalactiae	Bacteria|Bacillota|Bacilli|Lactobacillales|Streptococcaceae|Streptococcus	0	0	0	0	0	0	0	1	0	1	0	1	0	0	0	0	0	0	0	0	0	0		0	0	3
GCA_002214625.2_ASM221462v2	Streptococcus agalactiae	Bacteria|Bacillota|Bacilli|Lactobacillales|Streptococcaceae|Streptococcus	0	0	1	1	1	0	0	0	0	0	0	0	0	0	0	0	0	0	0	0	0	0		1	0	4
GCA_002215115.1_ASM221511v1	Streptococcus agalactiae	Bacteria|Bacillota|Bacilli|Lactobacillales|Streptococcaceae|Streptococcus	0	0	1	1	0	2	2	1	1	2	1	2	2	0	0	0	0	0	0	0	0	0		1	1	17
GCA_002215155.1_ASM221515v1	Streptococcus agalactiae	Bacteria|Bacillota|Bacilli|Lactobacillales|Streptococcaceae|Streptococcus	0	0	1	1	0	2	2	1	1	1	1	2	2	0	0	0	0	0	0	0	0	0		1	2	17
GCA_002215425.1_ASM221542v1	Streptococcus agalactiae	Bacteria|Bacillota|Bacilli|Lactobacillales|Streptococcaceae|Streptococcus	0	0	0	0	0	0	0	0	0	0	0	0	0	0	0	0	0	0	0	0	0	0		0	0	0
GCA_002224465.1_ASM222446v1	Streptococcus agalactiae	Bacteria|Bacillota|Bacilli|Lactobacillales|Streptococcaceae|Streptococcus	0	0	1	1	0	1	1	1	0	1	1	2	2	0	0	0	0	0	0	0	0	0		1	1	13
GCA_002232005.2_ASM223200v2	Streptococcus agalactiae	Bacteria|Bacillota|Bacilli|Lactobacillales|Streptococcaceae|Streptococcus	2	1	2	0	0	2	2	1	2	0	0	1	0	1	0	0	0	0	0	0	1	0		0	2	17
GCA_002234855.1_ASM223485v1	Streptococcus agalactiae	Bacteria|Bacillota|Bacilli|Lactobacillales|Streptococcaceae|Streptococcus	0	0	1	1	0	2	2	1	1	0	1	3	3	0	0	0	0	0	0	0	0	0		1	2	18
GCA_002237285.1_ASM223728v1	Streptococcus agalactiae	Bacteria|Bacillota|Bacilli|Lactobacillales|Streptococcaceae|Streptococcus	0	0	1	1	0	3	3	1	2	2	1	2	2	0	0	0	0	0	0	0	0	0		1	1	20
GCA_002238355.1_ASM223835v1	Streptococcus agalactiae	Bacteria|Bacillota|Bacilli|Lactobacillales|Streptococcaceae|Streptococcus	0	0	1	0	0	1	1	1	1	0	0	1	1	6	0	1	1	0	0	0	1	0		2	0	18
GCA_002238375.1_ASM223837v1	Streptococcus agalactiae	Bacteria|Bacillota|Bacilli|Lactobacillales|Streptococcaceae|Streptococcus	0	0	1	0	0	0	0	1	0	0	0	1	1	6	0	1	1	0	0	0	1	0		2	0	15
GCA_002240395.1_ASM224039v1	Streptococcus agalactiae	Bacteria|Bacillota|Bacilli|Lactobacillales|Streptococcaceae|Streptococcus	1	1	5	3	1	2	2	1	2	0	1	1	1	5	0	1	1	1	1	1	1	2		2	2	38
GCA_002240495.1_ASM224049v1	Streptococcus agalactiae	Bacteria|Bacillota|Bacilli|Lactobacillales|Streptococcaceae|Streptococcus	1	2	3	2	0	1	1	1	1	1	2	2	1	8	1	1	1	1	0	0	1	3	1	2	1	38
GCA_002243285.1_ASM224328v1	Streptococcus agalactiae	Bacteria|Bacillota|Bacilli|Lactobacillales|Streptococcaceae|Streptococcus	0	0	2	0	0	2	2	0	2	0	0	0	0	5	0	1	1	0	0	0	0	1		3	0	19
GCA_002243345.3_ASM224334v3	Streptococcus agalactiae	Bacteria|Bacillota|Bacilli|Lactobacillales|Streptococcaceae|Streptococcus	1	0	2	2	0	1	1	1	1	0	0	2	2	4	0	0	0	0	0	1	0	1		1	0	20
GCA_002243685.1_ASM224368v1	Streptococcus agalactiae	Bacteria|Bacillota|Bacilli|Lactobacillales|Streptococcaceae|Streptococcus	1	1	2	1	0	1	1	0	1	0	0	1	3	3	0	0	0	0	0	1	0	1		1	1	19
GCA_002246595.3_ASM224659v3	Francisella tularensis	Bacteria|Pseudomonadota|Gammaproteobacteria|Thiotrichales|Francisellaceae|Francisella	0	0	1	1	0	2	2	1	1	1	1	2	2	0	0	0	0	0	0	0	0	0		1	1	16
GCA_002248115.3_ASM224811v3	Mycobacterium tuberculosis	Bacteria|Actinomycetota|Actinomycetes|Mycobacteriales|Mycobacteriaceae|Mycobacterium|Mycobacterium tuberculosis complex	0	0	1	1	0	3	3	2	2	2	1	3	3	1	0	0	0	0	0	0	0	1		1	1	25
GCA_002249975.3_ASM224997v3	Enterobacteriaceae bacterium ENNIH2	Bacteria|Pseudomonadota|Gammaproteobacteria|Enterobacterales|Enterobacteriaceae	0	0	1	1	0	3	3	2	2	2	1	3	3	1	0	0	0	0	0	0	0	1		1	1	25
GCA_002251875.3_ASM225187v3	Enterobacteriaceae bacterium ENNIH3	Bacteria|Pseudomonadota|Gammaproteobacteria|Enterobacterales|Enterobacteriaceae	0	0	1	1	0	2	2	2	1	1	1	3	3	1	0	0	0	0	0	0	0	1		1	1	21
GCA_002257505.1_ASM225750v1	Raoultella planticola	Bacteria|Pseudomonadota|Gammaproteobacteria|Enterobacterales|Enterobacteriaceae|Klebsiella/Raoultella group|Raoultella	0	0	0	0	0	0	0	0	0	0	0	0	0	0	0	0	0	0	0	0	0	0		0	0	0
GCA_002285735.1_ASM228573v1	Helicobacter pylori	Bacteria|Campylobacterota|Epsilonproteobacteria|Campylobacterales|Helicobacteraceae|Helicobacter	0	0	0	0	0	0	0	0	0	0	0	0	0	0	0	0	0	0	0	0	0	0		0	0	0
GCA_002290365.1_ASM229036v1	Klebsiella pneumoniae	Bacteria|Pseudomonadota|Gammaproteobacteria|Enterobacterales|Enterobacteriaceae|Klebsiella/Raoultella group|Klebsiella	0	0	1	1	0	0	0	0	0	0	0	0	0	1	0	0	0	0	0	0	0	0		1	0	4
GCA_002300675.2_ASM230067v2	Lactobacillus amylovorus	Bacteria|Bacillota|Bacilli|Lactobacillales|Lactobacillaceae|Lactobacillus	0	0	1	1	0	2	2	2	1	1	1	3	4	1	0	0	0	0	0	0	0	1		1	0	21
GCA_002355495.1_ASM235549v1	Sulfobacillus thermotolerans	Bacteria|Bacillota|Clostridia|Eubacteriales|Clostridiales Family XVII. Incertae Sedis|Sulfobacillus	1	1	3	1	0	6	4	1	3	0	0	1	1	1	0	0	0	0	0	0	1	0		2	0	26
GCA_002355935.1_ASM235593v1	Helicobacter pylori	Bacteria|Campylobacterota|Epsilonproteobacteria|Campylobacterales|Helicobacteraceae|Helicobacter	1	1	2	1	0	1	1	1	0	0	0	1	1	1	0	0	0	0	0	0	1	0		0	0	12
GCA_002355995.1_ASM235599v1	Helicobacter pylori	Bacteria|Campylobacterota|Epsilonproteobacteria|Campylobacterales|Helicobacteraceae|Helicobacter	0	0	2	2	0	1	0	1	1	0	0	0	0	10	0	1	0	0	0	0	1	1		1	0	21
GCA_002356435.2_ASM235643v2	Helicobacter pylori	Bacteria|Campylobacterota|Epsilonproteobacteria|Campylobacterales|Helicobacteraceae|Helicobacter	0	0	1	0	0	0	0	1	0	0	0	1	1	1	0	0	0	1	0	0	0	0		0	0	6
GCA_002356455.1_ASM235645v1	Lysinibacillus sp. B2A1	Bacteria|Bacillota|Bacilli|Bacillales|Bacillaceae|Lysinibacillus	0	0	0	0	0	0	0	1	0	0	0	0	0	0	0	0	0	0	0	0	0	0		0	0	1
GCA_002407525.3_ASM240752v3	Campylobacter jejuni subsp. doylei	Bacteria|Campylobacterota|Epsilonproteobacteria|Campylobacterales|Campylobacteraceae|Campylobacter	1	1	3	3	1	2	2	1	2	4	1	3	3	21	0	0	0	0	0	0	2	4		2	1	57
GCA_002442655.1_ASM244265v1	Victivallales bacterium CCUG 44730	Bacteria|Lentisphaerota|Lentisphaeria|Victivallales	1	2	3	2	0	1	1	1	1	1	2	2	1	8	1	1	1	1	0	0	1	3	1	2	1	38
GCA_002442755.1_ASM244275v1	Peptostreptococcaceae bacterium oral taxon 929	Bacteria|Bacillota|Clostridia|Eubacteriales|Peptostreptococcaceae	1	2	3	2	0	1	1	0	1	1	2	2	1	7	1	1	1	1	0	0	1	3	1	2	1	36
GCA_002688645.1_ASM268864v1	Lachnospiraceae bacterium oral taxon 500	Bacteria|Bacillota|Clostridia|Eubacteriales|Lachnospiraceae	1	0	2	2	0	1	1	1	1	0	0	2	2	3	0	0	0	0	0	0	0	0		1	1	18
GCA_002716905.4_ASM271690v4	Staphylococcus aureus	Bacteria|Bacillota|Bacilli|Bacillales|Staphylococcaceae|Staphylococcus	2	1	2	1	0	3	3	1	3	0	0	1	1	1	0	0	0	0	0	0	1	0		0	3	23
GCA_002716965.4_ASM271696v4	Acinetobacter baumannii	Bacteria|Pseudomonadota|Gammaproteobacteria|Moraxellales|Moraxellaceae|Acinetobacter|Acinetobacter calcoaceticus/baumannii complex	2	1	2	1	0	4	4	1	4	0	0	1	1	1	0	0	0	0	0	0	1	0		0	3	26
GCA_002735385.2_ASM273538v2	Escherichia coli	Bacteria|Pseudomonadota|Gammaproteobacteria|Enterobacterales|Enterobacteriaceae|Escherichia	0	0	1	1	0	2	2	1	1	1	1	2	2	0	0	0	0	0	0	0	0	0		1	1	16
GCA_002741785.3_CRIE_YEK1v5	Shewanella putrefaciens	Bacteria|Pseudomonadota|Gammaproteobacteria|Alteromonadales|Shewanellaceae|Shewanella	0	0	0	0	0	0	0	1	0	0	0	0	0	0	0	0	0	0	0	0	0	0		0	0	1
GCA_002741805.3_CRIE_IZH16v5	Zoogloeaceae bacteirum Par-f-2	Bacteria|Pseudomonadota|Betaproteobacteria|Rhodocyclales|Zoogloeaceae	0	0	0	0	0	0	0	1	0	0	0	0	0	0	0	0	0	0	0	0	0	0		0	0	1
GCA_002741825.3_ASM274182v3	Serratia liquefaciens	Bacteria|Pseudomonadota|Gammaproteobacteria|Enterobacterales|Yersiniaceae|Serratia	0	0	0	0	0	0	0	1	0	0	0	0	0	0	0	0	0	0	0	0	0	0		0	0	1
GCA_002741845.4_ASM274184v4	Streptococcus chenjunshii	Bacteria|Bacillota|Bacilli|Lactobacillales|Streptococcaceae|Streptococcus	0	0	0	0	0	0	0	1	0	0	0	0	0	0	0	0	0	0	0	0	0	0		0	0	1
GCA_002741865.1_ASM274186v1	Leptospira kobayashii	Bacteria|Spirochaetota|Spirochaetia|Leptospirales|Leptospiraceae|Leptospira	0	0	1	1	0	2	2	0	1	1	1	3	3	0	0	0	0	0	0	0	0	0		1	0	16
GCA_002753715.2_ASM275371v2	Mycobacterium avium subsp. hominissuis	Bacteria|Actinomycetota|Actinomycetes|Mycobacteriales|Mycobacteriaceae|Mycobacterium|Mycobacterium avium complex (MAC)	0	0	1	0	0	2	2	1	2	2	0	1	2	6	0	1	1	1	0	0	0	0		0	0	22
GCA_002759135.3_ASM275913v3	Clostridium beijerinckii	Bacteria|Bacillota|Clostridia|Eubacteriales|Clostridiaceae|Clostridium	0	1	2	2	1	1	1	1	1	0	1	2	3	5	0	0	0	0	0	0	1	4	1	1	2	30
GCA_002759215.3_ASM275921v3	Bacillus subtilis	Bacteria|Bacillota|Bacilli|Bacillales|Bacillaceae|Bacillus	0	1	2	2	1	1	1	1	1	0	1	3	3	5	0	0	0	0	0	0	1	5	2	1	2	33
GCA_002759255.3_ASM275925v3	Escherichia coli	Bacteria|Pseudomonadota|Gammaproteobacteria|Enterobacterales|Enterobacteriaceae|Escherichia	0	1	2	2	1	1	1	1	1	0	1	3	3	5	0	0	0	0	0	0	1	5	2	1	2	33
GCA_002759375.2_ASM275937v2	Bacillus velezensis	Bacteria|Bacillota|Bacilli|Bacillales|Bacillaceae|Bacillus|Bacillus amyloliquefaciens group	0	1	2	2	1	1	1	1	1	0	1	3	3	5	0	0	0	0	0	0	1	5	2	1	2	33
GCA_002761215.1_ASM276121v1	Gammaproteobacteria bacterium ESL0073	Bacteria|Pseudomonadota|Gammaproteobacteria	0	0	0	0	0	0	0	0	0	0	0	0	0	0	0	0	0	0	0	0	0	0		0	0	0
GCA_002761555.1_ASM276155v1	Haemophilus influenzae	Bacteria|Pseudomonadota|Gammaproteobacteria|Pasteurellales|Pasteurellaceae|Haemophilus	0	0	0	0	0	0	0	0	0	0	0	0	0	0	0	0	0	0	0	0	0	0		0	0	0
GCA_002762545.2_ASM276254v2	Haemophilus influenzae	Bacteria|Pseudomonadota|Gammaproteobacteria|Pasteurellales|Pasteurellaceae|Haemophilus	0	0	1	1	0	1	1	1	1	0	1	2	2	0	0	0	0	0	0	0	0	4	1	1	1	18
GCA_002763515.3_ASM276351v3	Streptococcus agalactiae	Bacteria|Bacillota|Bacilli|Lactobacillales|Streptococcaceae|Streptococcus	0	0	1	1	0	2	2	1	1	1	1	2	2	0	0	0	0	0	0	0	0	0		1	1	16
GCA_002763555.1_ASM276355v1	Leptospira borgpetersenii serovar Hardjo-bovis	Bacteria|Spirochaetota|Spirochaetia|Leptospirales|Leptospiraceae|Leptospira	1	0	1	1	0	0	0	1	0	0	0	1	1	2	0	0	0	0	0	0	0	0		1	1	10
GCA_002776595.1_ASM277659v1	Pasteurella multocida	Bacteria|Pseudomonadota|Gammaproteobacteria|Pasteurellales|Pasteurellaceae|Pasteurella	0	0	1	0	0	0	0	0	0	0	0	0	0	0	0	0	0	0	0	0	0	0		0	0	1
GCA_002776615.1_ASM277661v1	Pasteurella multocida	Bacteria|Pseudomonadota|Gammaproteobacteria|Pasteurellales|Pasteurellaceae|Pasteurella	0	0	1	0	0	0	0	0	0	0	0	0	0	0	0	0	0	0	0	0	0	0		0	0	1
GCA_002776635.1_ASM277663v1	Bacillus subtilis subsp. subtilis	Bacteria|Bacillota|Bacilli|Bacillales|Bacillaceae|Bacillus	0	0	1	0	0	0	0	0	0	0	0	0	0	0	0	0	0	0	0	0	0	0		0	0	1
GCA_002776655.1_ASM277665v1	Clostridiaceae bacterium 14S0207	Bacteria|Bacillota|Clostridia|Eubacteriales|Clostridiaceae	0	0	1	0	0	0	0	0	0	0	0	0	0	0	0	0	0	0	0	0	0	0		0	0	1
GCA_002776675.1_ASM277667v1	Candidatus Sumerlaea chitinivorans	Bacteria|Candidatus Sumerlaeota|Candidatus Sumerlaeia|Candidatus Sumerlaeales|Candidatus Sumerlaeaceae|Candidatus Sumerlaea	0	0	1	1	1	0	0	0	0	0	0	0	0	0	0	0	0	0	0	0	0	0		0	0	3
GCA_002795885.1_ASM279588v1	Aeromonas caviae	Bacteria|Pseudomonadota|Gammaproteobacteria|Aeromonadales|Aeromonadaceae|Aeromonas	0	0	1	2	0	0	0	0	0	0	0	0	2	1	0	0	0	0	0	0	0	0		0	0	6
GCA_002803805.2_ASM280380v2	Salmonella enterica subsp. enterica serovar Napoli	Bacteria|Pseudomonadota|Gammaproteobacteria|Enterobacterales|Enterobacteriaceae|Salmonella	0	0	1	1	0	2	2	1	1	1	1	2	2	0	0	0	0	0	0	0	0	0		1	1	16
GCA_002804305.1_ASM280430v1	Rhodobiaceae bacterium	Bacteria|Pseudomonadota|Alphaproteobacteria|Hyphomicrobiales|Rhodobiaceae	0	0	1	1	1	0	0	0	0	0	0	0	0	0	0	0	0	0	0	0	0	0		0	0	3
GCA_002811335.4_ASM281133v4	Oceanobacillus sp. 143	Bacteria|Bacillota|Bacilli|Bacillales|Bacillaceae|Oceanobacillus	0	0	1	1	0	2	2	2	1	1	1	3	3	1	0	0	0	0	0	0	0	1		1	1	21
GCA_002812925.3_ASM281292v3	Mycoplasmopsis bovis	Bacteria|Mycoplasmatota|Mollicutes|Mycoplasmataceae|Mycoplasmopsis	0	2	7	3	1	3	3	2	3	1	1	1	1	24	0	2	2	1	1	1	1	8	2	1	0	71
GCA_002813895.1_ASM281389v1	Mycoplasmopsis bovis	Bacteria|Mycoplasmatota|Mollicutes|Mycoplasmataceae|Mycoplasmopsis	0	2	1	1	0	1	0	1	0	0	0	1	1	3	0	0	0	0	0	0	0	0		0	0	11
GCA_002831545.1_ASM283154v1	Mycoplasmopsis bovis	Bacteria|Mycoplasmatota|Mollicutes|Mycoplasmataceae|Mycoplasmopsis	0	0	0	0	0	0	0	0	0	0	0	0	0	0	0	0	0	0	0	0	0	0		0	0	0
GCA_002838185.1_ASM283818v1	Mycoplasmopsis bovis	Bacteria|Mycoplasmatota|Mollicutes|Mycoplasmataceae|Mycoplasmopsis	0	0	0	0	0	0	0	0	0	0	0	0	0	0	0	0	0	0	0	0	0	0		0	0	0
GCA_002838205.1_ASM283820v1	Mycoplasmopsis bovis	Bacteria|Mycoplasmatota|Mollicutes|Mycoplasmataceae|Mycoplasmopsis	0	0	0	0	0	0	0	0	0	0	0	0	0	0	0	0	0	0	0	0	0	0		0	0	0
GCA_002844025.1_ASM284402v1	Mycoplasmopsis bovis	Bacteria|Mycoplasmatota|Mollicutes|Mycoplasmataceae|Mycoplasmopsis	0	0	0	0	0	0	0	0	0	0	0	0	0	0	0	0	0	0	0	0	0	0		0	0	0
GCA_002844045.1_ASM284404v1	Acinetobacter pittii	Bacteria|Pseudomonadota|Gammaproteobacteria|Moraxellales|Moraxellaceae|Acinetobacter|Acinetobacter calcoaceticus/baumannii complex	0	0	0	0	0	0	0	0	0	0	0	0	0	0	0	0	0	0	0	0	0	0		0	0	0
GCA_002844065.1_ASM284406v1	Acinetobacter pittii	Bacteria|Pseudomonadota|Gammaproteobacteria|Moraxellales|Moraxellaceae|Acinetobacter|Acinetobacter calcoaceticus/baumannii complex	0	0	1	1	1	0	0	0	0	0	0	0	0	0	0	0	0	0	0	0	0	0		0	0	3
GCA_002844085.1_ASM284408v1	Acinetobacter pittii	Bacteria|Pseudomonadota|Gammaproteobacteria|Moraxellales|Moraxellaceae|Acinetobacter|Acinetobacter calcoaceticus/baumannii complex	0	0	1	0	1	0	0	0	0	0	0	0	0	0	0	0	0	0	0	0	0	0		0	0	2
GCA_002844105.1_ASM284410v1	Acinetobacter baumannii	Bacteria|Pseudomonadota|Gammaproteobacteria|Moraxellales|Moraxellaceae|Acinetobacter|Acinetobacter calcoaceticus/baumannii complex	0	0	1	1	1	0	0	0	0	0	0	0	0	0	0	0	0	0	0	0	0	0		0	0	3
GCA_002844665.1_ASM284466v1	Acinetobacter pittii	Bacteria|Pseudomonadota|Gammaproteobacteria|Moraxellales|Moraxellaceae|Acinetobacter|Acinetobacter calcoaceticus/baumannii complex	0	0	0	0	0	0	0	0	0	0	0	0	0	0	0	0	0	0	0	0	0	0		0	0	0
GCA_002846095.1_ASM284609v1	Acinetobacter pittii	Bacteria|Pseudomonadota|Gammaproteobacteria|Moraxellales|Moraxellaceae|Acinetobacter|Acinetobacter calcoaceticus/baumannii complex	0	0	1	1	0	0	0	0	0	0	0	0	0	0	0	0	0	0	0	0	0	0		0	0	2
GCA_002846115.1_ASM284611v1	Acinetobacter pittii	Bacteria|Pseudomonadota|Gammaproteobacteria|Moraxellales|Moraxellaceae|Acinetobacter|Acinetobacter calcoaceticus/baumannii complex	0	0	1	1	1	0	0	0	0	0	0	0	0	0	0	0	0	0	0	0	0	0		0	0	3
GCA_002846175.1_ASM284617v1	Acinetobacter pittii	Bacteria|Pseudomonadota|Gammaproteobacteria|Moraxellales|Moraxellaceae|Acinetobacter|Acinetobacter calcoaceticus/baumannii complex	0	0	1	1	0	0	0	0	0	0	0	0	0	0	0	0	0	0	0	0	0	0		0	0	2
GCA_002846935.1_ASM284693v1	Acinetobacter nosocomialis	Bacteria|Pseudomonadota|Gammaproteobacteria|Moraxellales|Moraxellaceae|Acinetobacter|Acinetobacter calcoaceticus/baumannii complex	0	0	0	0	0	0	0	0	0	0	0	0	0	0	0	0	0	0	0	0	0	0		0	0	0
GCA_002848005.2_ASM284800v2	Acinetobacter nosocomialis	Bacteria|Pseudomonadota|Gammaproteobacteria|Moraxellales|Moraxellaceae|Acinetobacter|Acinetobacter calcoaceticus/baumannii complex	0	0	0	0	0	0	0	1	0	0	0	0	0	0	0	0	0	0	0	0	0	0		0	0	1
GCA_002848605.1_ASM284860v1	Acinetobacter nosocomialis	Bacteria|Pseudomonadota|Gammaproteobacteria|Moraxellales|Moraxellaceae|Acinetobacter|Acinetobacter calcoaceticus/baumannii complex	0	0	0	1	0	1	1	2	1	2	0	3	3	1	0	0	0	0	0	0	0	1		1	1	18
GCA_002848985.1_ASM284898v1	Acinetobacter nosocomialis	Bacteria|Pseudomonadota|Gammaproteobacteria|Moraxellales|Moraxellaceae|Acinetobacter|Acinetobacter calcoaceticus/baumannii complex	0	0	0	0	0	0	0	0	0	0	0	0	0	0	0	0	0	0	0	0	0	0		0	0	0
GCA_002849915.1_ASM284991v1	Acinetobacter nosocomialis	Bacteria|Pseudomonadota|Gammaproteobacteria|Moraxellales|Moraxellaceae|Acinetobacter|Acinetobacter calcoaceticus/baumannii complex	0	0	0	0	0	0	0	0	0	0	0	0	0	0	0	0	0	0	0	0	0	0		0	0	0
GCA_002850675.5_ASM285067v5	Klebsiella pneumoniae	Bacteria|Pseudomonadota|Gammaproteobacteria|Enterobacterales|Enterobacteriaceae|Klebsiella/Raoultella group|Klebsiella	0	0	1	1	0	2	2	1	1	1	1	2	2	0	0	0	0	0	0	0	0	0		1	1	16
GCA_002859145.1_ASM285914v1	Candidatus Vidania fulgoroideae	Bacteria|Pseudomonadota|Betaproteobacteria|Candidatus Vidania	0	0	0	0	0	0	0	0	0	0	0	0	0	0	0	0	0	0	0	0	0	0		0	0	0
GCA_002859165.1_ASM285916v1	Shewanella algae	Bacteria|Pseudomonadota|Gammaproteobacteria|Alteromonadales|Shewanellaceae|Shewanella	0	0	0	0	0	0	0	0	0	0	0	0	0	0	0	0	0	0	0	0	0	0		0	0	0
GCA_002863805.1_ASM286380v1	Flavobacteriaceae bacterium	Bacteria|Bacteroidota|Flavobacteriia|Flavobacteriales|Flavobacteriaceae	0	3	3	2	1	2	1	1	1	2	0	1	1	13	1	1	1	2	1	2	1	3		2	0	45
GCA_002863825.3_ASM286382v3	Escherichia coli	Bacteria|Pseudomonadota|Gammaproteobacteria|Enterobacterales|Enterobacteriaceae|Escherichia	0	0	1	1	0	2	2	1	1	1	1	3	3	0	0	0	0	0	0	0	0	1		1	1	19
GCA_002871855.2_ASM287185v2	Ralstonia solanacearum	Bacteria|Pseudomonadota|Betaproteobacteria|Burkholderiales|Burkholderiaceae|Ralstonia	1	0	1	1	0	0	0	1	0	0	0	1	1	1	0	0	0	0	0	0	1	0		0	0	8
GCA_002881155.1_ASM288115v1	Ralstonia solanacearum	Bacteria|Pseudomonadota|Betaproteobacteria|Burkholderiales|Burkholderiaceae|Ralstonia	0	0	0	0	0	0	0	0	0	0	0	1	1	0	0	0	0	0	0	0	0	0		0	0	2
GCA_002881175.1_ASM288117v1	Ralstonia solanacearum	Bacteria|Pseudomonadota|Betaproteobacteria|Burkholderiales|Burkholderiaceae|Ralstonia	0	0	0	0	0	0	0	0	0	0	0	1	1	0	0	0	0	0	0	0	0	0		0	0	2
GCA_002881195.1_ASM288119v1	Cronobacter sakazakii	Bacteria|Pseudomonadota|Gammaproteobacteria|Enterobacterales|Enterobacteriaceae|Cronobacter	0	0	0	0	0	0	0	0	0	0	0	0	1	0	0	0	0	0	0	0	0	0		0	0	1
GCA_002881215.1_ASM288121v1	Thermosynechococcus elongatus E542	Bacteria|Cyanobacteriota|Cyanophyceae|Pseudanabaenales|Thermosynechococcaceae|Thermosynechococcus	0	0	0	0	0	0	0	0	0	0	0	1	1	0	0	0	0	0	0	0	0	0		0	0	2
GCA_002881235.1_ASM288123v1	Bifidobacterium bifidum LMG 13195	Bacteria|Actinomycetota|Actinomycetes|Bifidobacteriales|Bifidobacteriaceae|Bifidobacterium	0	0	0	0	0	0	0	0	0	0	0	1	1	0	0	0	0	0	0	0	0	0		0	0	2
GCA_002881255.1_ASM288125v1	Alteromonas sp. RKMC-009	Bacteria|Pseudomonadota|Gammaproteobacteria|Alteromonadales|Alteromonadaceae|Alteromonas/Salinimonas group|Alteromonas	0	0	0	0	0	0	0	0	0	0	0	1	1	0	0	0	0	0	0	0	0	0		0	0	2
GCA_002881275.1_ASM288127v1	Bartonella kosoyi	Bacteria|Pseudomonadota|Alphaproteobacteria|Hyphomicrobiales|Bartonellaceae|Bartonella	0	0	0	0	0	0	0	0	0	0	0	1	1	0	0	0	0	0	0	0	0	0		0	0	2
GCA_002881295.1_ASM288129v1	Mycobacterium marinum	Bacteria|Actinomycetota|Actinomycetes|Mycobacteriales|Mycobacteriaceae|Mycobacterium|Mycobacterium ulcerans group	0	0	0	0	0	0	0	0	0	0	0	1	1	0	0	0	0	0	0	0	0	0		0	0	2
GCA_002881315.1_ASM288131v1	Planktothrix agardhii NIES-204	Bacteria|Cyanobacteriota|Cyanophyceae|Oscillatoriophycideae|Oscillatoriales|Microcoleaceae|Planktothrix	0	0	0	0	0	0	0	0	0	0	0	1	1	0	0	0	0	0	0	0	0	0		0	0	2
GCA_002881335.1_ASM288133v1	Lactobacillus helveticus	Bacteria|Bacillota|Bacilli|Lactobacillales|Lactobacillaceae|Lactobacillus	0	0	0	0	0	0	0	0	0	0	0	1	1	0	0	0	0	0	0	0	0	0		0	0	2
GCA_002881355.1_ASM288135v1	Bacillus subtilis	Bacteria|Bacillota|Bacilli|Bacillales|Bacillaceae|Bacillus	0	0	0	0	0	0	0	0	0	0	0	0	1	0	0	0	0	0	0	0	0	0		0	0	1
GCA_002881375.1_ASM288137v1	Pseudomonas aeruginosa	Bacteria|Pseudomonadota|Gammaproteobacteria|Pseudomonadales|Pseudomonadaceae|Pseudomonas	0	0	0	0	0	0	0	0	0	0	0	1	1	0	0	0	0	0	0	0	0	0		0	0	2
GCA_002881395.1_ASM288139v1	Acinetobacter baumannii	Bacteria|Pseudomonadota|Gammaproteobacteria|Moraxellales|Moraxellaceae|Acinetobacter|Acinetobacter calcoaceticus/baumannii complex	0	0	0	0	0	0	0	0	0	0	0	1	1	0	0	0	0	0	0	0	0	0		0	0	2
GCA_002881415.1_ASM288141v1	Helicobacter pylori	Bacteria|Campylobacterota|Epsilonproteobacteria|Campylobacterales|Helicobacteraceae|Helicobacter	0	0	0	0	0	0	0	0	0	0	0	1	1	0	0	0	0	0	0	0	0	0		0	0	2
GCA_002881435.1_ASM288143v1	Salmonella enterica subsp. enterica serovar Enteritidis	Bacteria|Pseudomonadota|Gammaproteobacteria|Enterobacterales|Enterobacteriaceae|Salmonella	0	0	0	0	0	0	0	0	0	0	0	1	1	0	0	0	0	0	0	0	0	0		0	0	2
GCA_002881455.1_ASM288145v1	Pseudomonas aeruginosa	Bacteria|Pseudomonadota|Gammaproteobacteria|Pseudomonadales|Pseudomonadaceae|Pseudomonas	0	0	0	0	0	0	0	0	0	0	0	0	1	0	0	0	0	0	0	0	0	0		0	0	1
GCA_002881475.1_ASM288147v1	Streptococcus mutans	Bacteria|Bacillota|Bacilli|Lactobacillales|Streptococcaceae|Streptococcus	0	0	0	0	0	0	0	0	0	0	0	0	1	0	0	0	0	0	0	0	0	0		0	0	1
GCA_002881495.1_ASM288149v1	Limosilactobacillus fermentum	Bacteria|Bacillota|Bacilli|Lactobacillales|Lactobacillaceae|Limosilactobacillus	0	0	0	0	0	0	0	0	0	0	0	1	1	0	0	0	0	0	0	0	0	0		0	0	2
GCA_002881515.1_ASM288151v1	Enterococcus faecium	Bacteria|Bacillota|Bacilli|Lactobacillales|Enterococcaceae|Enterococcus	0	0	0	0	0	0	0	0	0	0	0	1	1	0	0	0	0	0	0	0	0	0		0	0	2
GCA_002881535.1_ASM288153v1	Pseudomonas aeruginosa	Bacteria|Pseudomonadota|Gammaproteobacteria|Pseudomonadales|Pseudomonadaceae|Pseudomonas	0	0	0	0	0	0	0	0	0	0	0	1	1	0	0	0	0	0	0	0	0	0		0	0	2
GCA_002881555.1_ASM288155v1	Leptospira borgpetersenii serovar Hardjo-bovis	Bacteria|Spirochaetota|Spirochaetia|Leptospirales|Leptospiraceae|Leptospira	0	0	0	0	0	0	0	0	0	0	0	1	1	0	0	0	0	0	0	0	0	0		0	0	2
GCA_002881575.1_ASM288157v1	Janibacter melonis	Bacteria|Actinomycetota|Actinomycetes|Micrococcales|Intrasporangiaceae|Janibacter	0	0	0	0	0	0	0	0	0	0	0	1	1	0	0	0	0	0	0	0	0	0		0	0	2
GCA_002881595.1_ASM288159v1	Escherichia coli	Bacteria|Pseudomonadota|Gammaproteobacteria|Enterobacterales|Enterobacteriaceae|Escherichia	0	0	0	0	0	0	0	0	0	0	0	1	1	0	0	0	0	0	0	0	0	0		0	0	2
GCA_002881615.1_ASM288161v1	Salmonella enterica subsp. enterica serovar Typhimurium	Bacteria|Pseudomonadota|Gammaproteobacteria|Enterobacterales|Enterobacteriaceae|Salmonella	0	0	0	0	0	0	0	0	0	0	0	1	1	0	0	0	0	0	0	0	0	0		0	0	2
GCA_002881695.1_ASM288169v1	Raoultella ornithinolytica	Bacteria|Pseudomonadota|Gammaproteobacteria|Enterobacterales|Enterobacteriaceae|Klebsiella/Raoultella group|Raoultella	0	0	0	0	0	0	0	0	0	0	0	1	1	0	0	0	0	0	0	0	0	0		0	0	2
GCA_002881775.1_ASM288177v1	Lactobacillus delbrueckii subsp. lactis	Bacteria|Bacillota|Bacilli|Lactobacillales|Lactobacillaceae|Lactobacillus	0	0	0	0	0	0	0	0	0	0	0	1	1	0	0	0	0	0	0	0	0	0		0	0	2
GCA_002881865.1_ASM288186v1	Lactobacillus helveticus	Bacteria|Bacillota|Bacilli|Lactobacillales|Lactobacillaceae|Lactobacillus	0	0	0	0	0	0	0	0	0	0	0	1	1	0	0	0	0	0	0	0	0	0		0	0	2
GCA_002881935.1_ASM288193v1	Lactobacillus helveticus	Bacteria|Bacillota|Bacilli|Lactobacillales|Lactobacillaceae|Lactobacillus	0	0	0	0	0	0	0	0	0	0	0	1	1	0	0	0	0	0	0	0	0	0		0	0	2
GCA_002882035.1_ASM288203v1	Staphylococcus aureus	Bacteria|Bacillota|Bacilli|Bacillales|Staphylococcaceae|Staphylococcus	0	0	0	0	0	0	0	0	0	0	0	1	1	0	0	0	0	0	0	0	0	0		0	0	2
GCA_002882125.1_ASM288212v1	Staphylococcus aureus	Bacteria|Bacillota|Bacilli|Bacillales|Staphylococcaceae|Staphylococcus	0	0	0	0	0	0	0	0	0	0	0	1	1	0	0	0	0	0	0	0	0	0		0	0	2
GCA_002882205.1_ASM288220v1	Pseudomonas chlororaphis subsp. aurantiaca	Bacteria|Pseudomonadota|Gammaproteobacteria|Pseudomonadales|Pseudomonadaceae|Pseudomonas	0	0	0	0	0	0	0	0	0	0	0	1	1	0	0	0	0	0	0	0	0	0		0	0	2
GCA_002882275.1_ASM288227v1	Pseudomonas chlororaphis subsp. aureofaciens	Bacteria|Pseudomonadota|Gammaproteobacteria|Pseudomonadales|Pseudomonadaceae|Pseudomonas	0	0	0	0	0	0	0	0	0	0	0	1	1	0	0	0	0	0	0	0	0	0		0	0	2
GCA_002882375.1_ASM288237v1	Klebsiella pneumoniae subsp. pneumoniae	Bacteria|Pseudomonadota|Gammaproteobacteria|Enterobacterales|Enterobacteriaceae|Klebsiella/Raoultella group|Klebsiella	0	0	0	0	0	0	0	0	0	0	0	1	1	0	0	0	0	0	0	0	0	0		0	0	2
GCA_002882465.1_ASM288246v1	Bacillus wiedmannii bv. thuringiensis	Bacteria|Bacillota|Bacilli|Bacillales|Bacillaceae|Bacillus|Bacillus cereus group	0	0	0	0	0	0	0	0	0	0	0	1	1	0	0	0	0	0	0	0	0	0		0	0	2
GCA_002882555.1_ASM288255v1	Salmonella enterica subsp. enterica serovar Paratyphi B str. CFSAN000540	Bacteria|Pseudomonadota|Gammaproteobacteria|Enterobacterales|Enterobacteriaceae|Salmonella	0	0	0	0	0	0	0	0	0	0	0	1	1	0	0	0	0	0	0	0	0	0		0	0	2
GCA_002882645.1_ASM288264v1	Salmonella enterica subsp. enterica serovar Typhimurium	Bacteria|Pseudomonadota|Gammaproteobacteria|Enterobacterales|Enterobacteriaceae|Salmonella	0	0	0	0	0	0	0	0	0	0	0	1	1	0	0	0	0	0	0	0	0	0		0	0	2
GCA_002882745.1_ASM288274v1	Salmonella enterica	Bacteria|Pseudomonadota|Gammaproteobacteria|Enterobacterales|Enterobacteriaceae|Salmonella	0	0	0	0	0	0	0	0	0	0	0	1	1	0	0	0	0	0	0	0	0	0		0	0	2
GCA_002882835.1_ASM288283v1	Salmonella enterica	Bacteria|Pseudomonadota|Gammaproteobacteria|Enterobacterales|Enterobacteriaceae|Salmonella	0	0	0	0	0	0	0	0	0	0	0	1	1	0	0	0	0	0	0	0	0	0		0	0	2
GCA_002886065.1_ASM288606v1	Salmonella enterica subsp. salamae serovar 6,7:m,t:-	Bacteria|Pseudomonadota|Gammaproteobacteria|Enterobacterales|Enterobacteriaceae|Salmonella	0	0	1	1	0	0	0	1	0	0	1	3	2	0	0	0	0	0	0	0	0	0		0	1	10
GCA_002895185.2_ASM289518v2	Salmonella enterica subsp. diarizonae	Bacteria|Pseudomonadota|Gammaproteobacteria|Enterobacterales|Enterobacteriaceae|Salmonella	1	0	1	1	0	0	0	1	0	0	0	0	1	1	0	0	0	0	0	0	1	0		0	1	8
GCA_002903045.1_ASM290304v1	Salmonella enterica	Bacteria|Pseudomonadota|Gammaproteobacteria|Enterobacterales|Enterobacteriaceae|Salmonella	0	0	1	1	0	3	3	1	2	3	1	4	4	0	0	0	0	0	0	0	0	0		1	1	25
GCA_002903085.1_ASM290308v1	Salmonella enterica subsp. salamae	Bacteria|Pseudomonadota|Gammaproteobacteria|Enterobacterales|Enterobacteriaceae|Salmonella	0	0	1	1	0	3	3	1	2	3	1	4	4	0	0	0	0	0	0	0	0	0		1	1	25
GCA_002906195.1_ASM290619v1	Salmonella enterica subsp. enterica serovar Paratyphi B	Bacteria|Pseudomonadota|Gammaproteobacteria|Enterobacterales|Enterobacteriaceae|Salmonella	0	0	0	1	0	1	1	2	1	1	0	0	2	0	0	0	0	0	0	0	0	1		1	0	11
GCA_002906515.1_ASM290651v1	Salmonella enterica subsp. enterica serovar 4,[5],12:i:-	Bacteria|Pseudomonadota|Gammaproteobacteria|Enterobacterales|Enterobacteriaceae|Salmonella	0	0	1	0	0	0	0	0	0	0	0	0	0	3	0	1	1	0	0	0	0	0		0	0	6
GCA_002909775.2_ASM290977v2	Listeria monocytogenes	Bacteria|Bacillota|Bacilli|Bacillales|Listeriaceae|Listeria	0	0	1	1	0	2	2	2	1	1	1	4	4	1	0	0	0	0	0	0	0	1		1	1	23
GCA_002950865.1_ASM295086v1	Salmonella enterica subsp. enterica serovar Thompson	Bacteria|Pseudomonadota|Gammaproteobacteria|Enterobacterales|Enterobacteriaceae|Salmonella	0	0	0	0	0	1	1	0	1	0	0	0	0	0	0	0	0	0	0	0	0	0		0	0	3
GCA_002951815.1_ASM295181v1	Escherichia coli	Bacteria|Pseudomonadota|Gammaproteobacteria|Enterobacterales|Enterobacteriaceae|Escherichia	2	0	5	5	0	1	0	1	0	0	0	2	3	5	0	0	0	0	0	0	0	0		2	0	26
GCA_002952335.1_ASM295233v1	Salmonella enterica subsp. enterica serovar Newport	Bacteria|Pseudomonadota|Gammaproteobacteria|Enterobacterales|Enterobacteriaceae|Salmonella	0	0	1	0	0	0	0	0	0	0	0	0	0	3	0	1	1	0	0	0	0	0		0	0	6
GCA_002952355.1_ASM295235v1	Salmonella enterica subsp. enterica serovar Derby	Bacteria|Pseudomonadota|Gammaproteobacteria|Enterobacterales|Enterobacteriaceae|Salmonella	0	0	1	0	0	0	0	0	0	0	0	0	0	3	0	1	1	0	0	0	0	0		0	0	6
GCA_002952375.1_ASM295237v1	Candidatus Desulforudis audaxviator	Bacteria|Bacillota|Clostridia|Eubacteriales|Peptococcaceae|Candidatus Desulforudis	0	0	1	0	0	0	0	0	0	0	0	0	0	3	0	1	1	0	0	0	0	0		0	0	6
GCA_002973635.1_ASM297363v1	Xanthomonas oryzae pv. oryzae	Bacteria|Pseudomonadota|Gammaproteobacteria|Xanthomonadales|Xanthomonadaceae|Xanthomonas	2	1	4	2	0	2	2	1	2	0	0	1	1	5	0	0	0	0	0	4	0	1		3	1	32
GCA_002983725.1_ASM298372v1	Hydrogenimonas sp.	Bacteria|Campylobacterota|Epsilonproteobacteria|Campylobacterales|Hydrogenimonadaceae|Hydrogenimonas	0	1	1	0	0	0	0	1	0	0	0	1	1	5	0	1	1	0	0	0	1	0		2	0	15
GCA_002998355.1_ASM299835v1	Pseudomonas aeruginosa	Bacteria|Pseudomonadota|Gammaproteobacteria|Pseudomonadales|Pseudomonadaceae|Pseudomonas	0	0	0	0	0	0	0	0	0	0	0	0	0	0	0	0	0	0	0	0	0	0		0	0	0
GCA_002998695.1_ASM299869v1	Pseudomonas aeruginosa	Bacteria|Pseudomonadota|Gammaproteobacteria|Pseudomonadales|Pseudomonadaceae|Pseudomonas	0	0	0	0	0	0	0	1	0	0	0	0	0	0	0	0	0	0	0	0	0	0		0	0	1
GCA_002999035.1_ASM299903v1	Pseudomonas aeruginosa	Bacteria|Pseudomonadota|Gammaproteobacteria|Pseudomonadales|Pseudomonadaceae|Pseudomonas	0	0	0	0	0	0	0	1	0	0	0	0	0	0	0	0	0	0	0	0	0	0		0	0	1
GCA_003010475.1_ASM301047v1	Stutzerimonas stutzeri	Bacteria|Pseudomonadota|Gammaproteobacteria|Pseudomonadales|Pseudomonadaceae|Stutzerimonas	0	0	1	1	0	0	0	1	0	0	0	1	1	0	0	0	0	0	0	0	0	1		1	0	7
GCA_003012895.3_ASM301289v3	Stutzerimonas stutzeri	Bacteria|Pseudomonadota|Gammaproteobacteria|Pseudomonadales|Pseudomonadaceae|Stutzerimonas	0	0	1	1	0	2	3	1	2	0	1	2	3	0	0	0	0	0	0	0	0	4	1	1	1	23
GCA_003044015.1_ASM304401v1	Acinetobacter haemolyticus	Bacteria|Pseudomonadota|Gammaproteobacteria|Moraxellales|Moraxellaceae|Acinetobacter	0	0	1	1	0	2	2	0	1	1	1	2	2	0	0	0	0	0	0	0	0	0		1	2	16
GCA_003044255.1_ASM304425v1	Bacillus albus	Bacteria|Bacillota|Bacilli|Bacillales|Bacillaceae|Bacillus|Bacillus cereus group	0	1	3	2	1	0	0	1	0	0	1	2	2	6	0	2	1	1	0	1	1	4		2	1	32
GCA_003054515.1_ASM305451v1	Latilactobacillus curvatus	Bacteria|Bacillota|Bacilli|Lactobacillales|Lactobacillaceae|Latilactobacillus	0	3	3	2	1	1	1	1	1	4	0	1	1	14	0	1	1	1	1	2	1	3		2	0	45
GCA_003074975.2_ASM307497v2	Mycoplasmopsis californica	Bacteria|Mycoplasmatota|Mollicutes|Mycoplasmataceae|Mycoplasmopsis	0	0	2	2	0	2	2	1	1	2	2	2	2	10	0	0	0	0	0	0	0	1		1	1	31
GCA_003086355.2_ASM308635v2	Mycoplasmopsis californica	Bacteria|Mycoplasmatota|Mollicutes|Mycoplasmataceae|Mycoplasmopsis	0	0	0	0	0	0	0	0	0	0	0	0	0	0	0	0	0	0	0	0	0	0		0	0	0
GCA_003114835.3_ASM311483v3	Undibacterium piscinae	Bacteria|Pseudomonadota|Betaproteobacteria|Burkholderiales|Oxalobacteraceae|Undibacterium	0	3	2	1	0	2	2	1	0	0	0	0	0	7	0	1	1	0	0	0	1	0		5	0	26
GCA_003122745.2_ASM312274v2	Nostoc sp. HK-01	Bacteria|Cyanobacteriota|Cyanophyceae|Nostocales|Nostocaceae|Nostoc	2	1	2	1	0	2	2	1	2	0	0	1	1	1	0	0	0	0	0	0	1	0		0	3	20
GCA_003129525.1_ASM312952v1	Salmonella enterica subsp. salamae serovar 42:r:-	Bacteria|Pseudomonadota|Gammaproteobacteria|Enterobacterales|Enterobacteriaceae|Salmonella	0	0	0	0	0	0	0	1	0	0	0	0	0	0	0	0	0	0	0	0	0	0		0	0	1
GCA_003148355.2_ASM314835v2	Salmonella enterica subsp. enterica serovar Mikawasima	Bacteria|Pseudomonadota|Gammaproteobacteria|Enterobacterales|Enterobacteriaceae|Salmonella	1	0	2	2	0	1	1	1	1	0	0	2	2	3	0	0	0	0	0	1	0	0		1	1	19
GCA_003150815.1_ASM315081v1	Salmonella enterica subsp. enterica serovar Stanleyville	Bacteria|Pseudomonadota|Gammaproteobacteria|Enterobacterales|Enterobacteriaceae|Salmonella	0	0	1	1	0	2	2	1	1	1	1	2	2	0	0	0	0	0	0	0	0	0		1	1	16
GCA_003150855.2_ASM315085v2	Salmonella enterica subsp. enterica serovar Stanleyville	Bacteria|Pseudomonadota|Gammaproteobacteria|Enterobacterales|Enterobacteriaceae|Salmonella	1	0	2	2	0	1	1	1	1	0	0	2	2	3	0	0	0	0	0	0	0	0		1	1	18
GCA_003151175.1_ASM315117v1	Salmonella enterica subsp. enterica serovar Stanleyville	Bacteria|Pseudomonadota|Gammaproteobacteria|Enterobacterales|Enterobacteriaceae|Salmonella	0	1	1	1	0	1	1	1	1	1	1	1	3	0	0	0	0	0	0	0	0	1		0	0	14
GCA_003184385.1_ASM318438v1	Salmonella enterica subsp. enterica serovar Waycross	Bacteria|Pseudomonadota|Gammaproteobacteria|Enterobacterales|Enterobacteriaceae|Salmonella	0	0	0	0	0	1	1	1	1	0	0	0	1	0	0	0	0	0	0	0	0	0		0	0	5
GCA_003184405.1_ASM318440v1	Salmonella enterica subsp. enterica serovar Bareilly	Bacteria|Pseudomonadota|Gammaproteobacteria|Enterobacterales|Enterobacteriaceae|Salmonella	0	0	0	0	0	1	1	0	1	0	0	1	1	0	0	0	0	0	0	0	0	0		0	0	5
GCA_003186145.1_ASM318614v1	Salmonella enterica subsp. enterica serovar Stanleyville	Bacteria|Pseudomonadota|Gammaproteobacteria|Enterobacterales|Enterobacteriaceae|Salmonella	0	0	0	0	0	0	0	0	0	0	0	1	1	0	0	0	0	0	0	0	0	0		0	0	2
GCA_003254845.1_ASM325484v1	Aeromonas hydrophila	Bacteria|Pseudomonadota|Gammaproteobacteria|Aeromonadales|Aeromonadaceae|Aeromonas	0	2	2	1	0	1	1	1	0	0	0	0	0	5	0	1	1	0	0	0	0	0		2	0	17
GCA_003261355.1_ASM326135v1	Arthrobacter sp. MN05-02	Bacteria|Actinomycetota|Actinomycetes|Micrococcales|Micrococcaceae|Arthrobacter	0	0	0	0	0	1	2	1	1	0	0	1	1	1	0	0	0	0	0	0	1	0		0	0	9
GCA_003261475.1_ASM326147v1	Bordetella pertussis	Bacteria|Pseudomonadota|Betaproteobacteria|Burkholderiales|Alcaligenaceae|Bordetella	0	0	0	0	0	1	2	1	1	0	0	1	1	1	0	0	0	0	0	0	1	0		0	0	9
GCA_003265285.1_ASM326528v1	Bordetella pertussis	Bacteria|Pseudomonadota|Betaproteobacteria|Burkholderiales|Alcaligenaceae|Bordetella	0	0	1	1	0	0	0	1	0	0	0	1	1	2	0	0	0	0	0	0	0	0		1	1	9
GCA_003288255.1_ASM328825v1	Pseudomonadaceae bacterium SI-3	Bacteria|Pseudomonadota|Gammaproteobacteria|Pseudomonadales|Pseudomonadaceae	0	0	0	0	0	0	0	1	0	0	0	0	0	0	0	0	0	0	0	0	0	0		0	0	1
GCA_003290465.1_ASM329046v1	Bdellovibrio sp. qaytius	Bacteria|Bdellovibrionota|Bdellovibrionia|Bdellovibrionales|Pseudobdellovibrionaceae|Bdellovibrio	0	0	1	1	0	0	0	1	0	0	0	1	1	2	0	0	0	0	0	0	0	0		2	0	9
GCA_003294925.2_ASM329492v2	Pseudomonas aeruginosa	Bacteria|Pseudomonadota|Gammaproteobacteria|Pseudomonadales|Pseudomonadaceae|Pseudomonas	0	0	2	2	1	0	0	1	0	2	1	2	2	4	1	1	0	1	0	0	1	1		1	0	23
GCA_003296145.1_ASM329614v1	Candidatus Bipolaricaulis sibiricus	Bacteria|Candidatus Bipolaricaulota|Candidatus Bipolaricaulis	0	0	1	1	0	2	2	1	1	0	1	4	3	0	0	0	0	0	0	0	0	0		1	1	18
GCA_003330885.1_ASM333088v1	Listeria monocytogenes	Bacteria|Bacillota|Bacilli|Bacillales|Listeriaceae|Listeria	0	2	4	1	1	4	4	1	3	0	0	0	0	6	1	1	1	0	0	0	1	1		1	1	33
GCA_003351985.1_ASM335198v1	Staphylococcus aureus	Bacteria|Bacillota|Bacilli|Bacillales|Staphylococcaceae|Staphylococcus	0	0	1	0	0	0	0	0	0	0	0	0	0	2	0	0	0	0	0	0	0	0		2	1	6
GCA_003354305.1_ASM335430v1	Salmonella enterica subsp. enterica serovar Infantis	Bacteria|Pseudomonadota|Gammaproteobacteria|Enterobacterales|Enterobacteriaceae|Salmonella	0	0	0	0	0	0	0	0	0	0	0	0	0	0	0	0	0	0	0	0	0	0		0	0	0
GCA_003354365.1_ASM335436v1	Salmonella enterica subsp. enterica serovar Brancaster	Bacteria|Pseudomonadota|Gammaproteobacteria|Enterobacterales|Enterobacteriaceae|Salmonella	0	0	0	0	0	0	0	0	0	0	0	0	0	0	0	0	0	0	0	0	0	0		0	0	0
GCA_003354405.1_ASM335440v1	Klebsiella pneumoniae	Bacteria|Pseudomonadota|Gammaproteobacteria|Enterobacterales|Enterobacteriaceae|Klebsiella/Raoultella group|Klebsiella	0	0	0	0	0	0	0	0	0	0	0	0	0	0	0	0	0	0	0	0	0	0		0	0	0
GCA_003354445.1_ASM335444v1	Salmonella enterica subsp. enterica serovar Typhimurium str. CFSAN000648	Bacteria|Pseudomonadota|Gammaproteobacteria|Enterobacterales|Enterobacteriaceae|Salmonella	0	0	0	0	0	0	0	0	0	0	0	0	0	0	0	0	0	0	0	0	0	0		0	0	0
GCA_003354465.1_ASM335446v1	Salmonella enterica subsp. arizonae serovar 41:z4,z23:- str. 01-0089	Bacteria|Pseudomonadota|Gammaproteobacteria|Enterobacterales|Enterobacteriaceae|Salmonella	0	0	0	0	0	0	0	0	0	0	0	0	0	0	0	0	0	0	0	0	0	0		0	0	0
GCA_003354505.1_ASM335450v1	Salmonella enterica	Bacteria|Pseudomonadota|Gammaproteobacteria|Enterobacterales|Enterobacteriaceae|Salmonella	0	0	0	0	0	0	0	0	0	0	0	0	0	0	0	0	0	0	0	0	0	0		0	0	0
GCA_003354845.1_ASM335484v1	Salmonella enterica subsp. enterica serovar Newport	Bacteria|Pseudomonadota|Gammaproteobacteria|Enterobacterales|Enterobacteriaceae|Salmonella	0	0	1	0	0	0	0	0	0	0	1	2	1	0	0	0	0	0	0	0	0	1		1	0	7
GCA_003359215.2_ASM335921v2	Escherichia coli	Bacteria|Pseudomonadota|Gammaproteobacteria|Enterobacterales|Enterobacteriaceae|Escherichia	0	0	1	0	0	0	0	0	0	0	1	1	2	0	0	0	0	0	0	0	0	0		1	0	6
GCA_003359225.2_ASM335922v2	Salmonella enterica subsp. enterica serovar Kentucky	Bacteria|Pseudomonadota|Gammaproteobacteria|Enterobacterales|Enterobacteriaceae|Salmonella	0	0	1	0	0	0	0	1	0	2	1	1	2	0	0	0	0	0	0	0	0	1		1	0	10
GCA_003359255.2_ASM335925v2	Escherichia coli	Bacteria|Pseudomonadota|Gammaproteobacteria|Enterobacterales|Enterobacteriaceae|Escherichia	0	0	1	0	0	0	0	0	0	0	1	0	0	0	0	0	0	0	0	0	0	2		1	1	6
GCA_003359275.2_ASM335927v2	Salmonella enterica subsp. enterica serovar Infantis	Bacteria|Pseudomonadota|Gammaproteobacteria|Enterobacterales|Enterobacteriaceae|Salmonella	0	0	1	1	0	0	0	0	0	1	1	0	2	0	0	0	0	0	0	0	0	0		1	0	7
GCA_003359295.2_ASM335929v2	Halomonas olivaria	Bacteria|Pseudomonadota|Gammaproteobacteria|Oceanospirillales|Halomonadaceae|Halomonas	0	0	1	0	0	2	2	1	2	1	1	0	1	0	0	0	0	0	0	0	0	1		0	0	12
GCA_003359305.2_ASM335930v2	Calothrix sp. NIES-4101	Bacteria|Cyanobacteriota|Cyanophyceae|Nostocales|Calotrichaceae|Calothrix	0	0	0	0	0	0	0	1	0	0	0	2	1	0	0	0	0	0	0	0	0	0		0	0	4
GCA_003359315.2_ASM335931v2	Verrucomicrobia bacterium S94	Bacteria|Verrucomicrobiota	0	0	0	0	0	0	0	1	0	1	0	2	2	0	0	0	0	0	0	0	0	0		1	0	7
GCA_003359355.2_ASM335935v2	Shigella sonnei	Bacteria|Pseudomonadota|Gammaproteobacteria|Enterobacterales|Enterobacteriaceae|Shigella	0	0	1	1	0	0	0	0	0	1	1	1	0	0	0	0	0	0	0	0	0	0		0	1	6
GCA_003359375.2_ASM335937v2	Streptococcus pneumoniae	Bacteria|Bacillota|Bacilli|Lactobacillales|Streptococcaceae|Streptococcus	0	0	0	0	0	1	1	1	1	1	0	1	1	0	0	0	0	0	0	0	0	0		0	0	7
GCA_003359395.2_ASM335939v2	Bacillus mycoides	Bacteria|Bacillota|Bacilli|Bacillales|Bacillaceae|Bacillus|Bacillus cereus group	0	0	0	0	0	0	0	1	0	1	0	0	1	0	0	0	0	0	0	0	0	0		1	1	5
GCA_003359435.2_ASM335943v2	Staphylococcus aureus	Bacteria|Bacillota|Bacilli|Bacillales|Staphylococcaceae|Staphylococcus	0	0	1	0	0	1	1	1	1	2	1	0	2	0	0	0	0	0	0	0	0	1		1	1	13
GCA_003359505.2_ASM335950v2	Nitrospirales bacterium LBB_01	Bacteria|Nitrospirota|Nitrospiria|Nitrospirales	0	0	0	0	0	0	0	1	0	2	0	1	2	0	0	0	0	0	0	0	0	1		1	0	8
GCA_003368025.1_ASM336802v1	Listeria monocytogenes	Bacteria|Bacillota|Bacilli|Bacillales|Listeriaceae|Listeria	0	0	1	1	0	1	1	2	0	2	1	3	3	1	0	0	0	0	0	0	0	1		1	1	19
GCA_003391315.1_ASM339131v1	Listeria monocytogenes	Bacteria|Bacillota|Bacilli|Bacillales|Listeriaceae|Listeria	0	0	0	0	0	0	0	0	0	0	0	0	0	0	0	0	0	0	0	0	0	0		0	0	0
GCA_003427415.1_ASM342741v1	Streptomyces sp. S6	Bacteria|Actinomycetota|Actinomycetes|Kitasatosporales|Streptomycetaceae|Streptomyces	0	1	3	0	1	0	0	1	0	0	0	2	2	6	0	2	1	1	0	1	1	5		2	1	30
GCA_003443635.1_ASM344363v1	Candidatus Gracilibacteria bacterium 28_42_T64	Bacteria|Candidatus Gracilibacteria	0	1	2	1	0	0	0	0	0	0	0	0	0	4	0	1	1	0	0	0	0	2		2	0	14
GCA_003491265.1_ASM349126v1	Beijerinckiaceae bacterium	Bacteria|Pseudomonadota|Alphaproteobacteria|Hyphomicrobiales|Beijerinckiaceae	0	0	0	1	0	1	1	0	1	1	0	2	1	0	0	0	0	0	0	0	0	0		0	1	9
GCA_003515305.1_ASM351530v1	Bordetella pertussis	Bacteria|Pseudomonadota|Betaproteobacteria|Burkholderiales|Alcaligenaceae|Bordetella	0	1	7	6	1	3	3	1	0	1	2	1	1	11	1	0	1	1	1	1	1	1		6	1	52
GCA_003515385.1_ASM351538v1	Listeria innocua	Bacteria|Bacillota|Bacilli|Bacillales|Listeriaceae|Listeria	0	2	5	4	1	3	3	1	1	2	1	1	1	8	1	1	1	1	0	0	1	2		5	1	46
GCA_003515465.1_ASM351546v1	Listeria innocua	Bacteria|Bacillota|Bacilli|Bacillales|Listeriaceae|Listeria	0	1	3	4	0	2	2	0	0	1	1	0	1	7	1	0	2	1	1	1	1	1		5	1	36
GCA_003516125.3_ASM351612v3	Listeria innocua	Bacteria|Bacillota|Bacilli|Bacillales|Listeriaceae|Listeria	0	0	1	1	0	2	2	1	1	0	1	3	3	2	0	0	0	0	0	0	0	1		1	1	20
GCA_003555505.2_ASM355550v2	Bordetella pertussis	Bacteria|Pseudomonadota|Betaproteobacteria|Burkholderiales|Alcaligenaceae|Bordetella	0	0	1	1	0	0	0	1	0	0	0	1	1	2	0	0	0	0	0	0	0	0		0	0	7
GCA_003573955.1_ASM357395v1	Listeria monocytogenes	Bacteria|Bacillota|Bacilli|Bacillales|Listeriaceae|Listeria	0	0	0	0	0	0	0	1	0	0	0	0	0	0	0	0	0	0	0	0	0	0		1	0	2
GCA_003584565.3_ASM358456v3	Listeria monocytogenes serotype 4b str. LIS0087	Bacteria|Bacillota|Bacilli|Bacillales|Listeriaceae|Listeria	1	1	4	3	1	2	2	1	2	1	1	3	3	6	0	2	1	0	0	0	1	7		2	1	45
GCA_003606325.3_ASM360632v3	Acetobacteraceae bacterium	Bacteria|Pseudomonadota|Alphaproteobacteria|Rhodospirillales|Acetobacteraceae	0	0	1	1	0	0	0	1	0	0	1	0	0	0	0	0	0	0	0	0	1	0		1	1	7
GCA_003609695.1_ASM360969v1	Acetobacteraceae bacterium	Bacteria|Pseudomonadota|Alphaproteobacteria|Rhodospirillales|Acetobacteraceae	1	0	2	1	0	2	2	1	2	0	0	1	1	1	0	0	0	0	0	0	1	0		0	1	16
GCA_003609755.1_ASM360975v1	Campylobacter jejuni	Bacteria|Campylobacterota|Epsilonproteobacteria|Campylobacterales|Campylobacteraceae|Campylobacter	0	1	2	2	0	0	0	1	0	0	0	1	1	4	0	0	0	0	0	0	0	1		0	0	13
GCA_003610975.1_ASM361097v1	Campylobacter coli	Bacteria|Campylobacterota|Epsilonproteobacteria|Campylobacterales|Campylobacteraceae|Campylobacter	0	0	0	0	0	0	0	0	0	0	0	0	0	0	0	0	0	0	0	0	0	0		0	0	0
GCA_003612735.1_ASM361273v1	Campylobacter jejuni	Bacteria|Campylobacterota|Epsilonproteobacteria|Campylobacterales|Campylobacteraceae|Campylobacter	1	0	2	2	0	1	1	1	1	0	0	2	2	3	0	0	0	0	0	1	0	0		1	1	19
GCA_003626935.2_ASM362693v2	Campylobacter lari	Bacteria|Campylobacterota|Epsilonproteobacteria|Campylobacterales|Campylobacteraceae|Campylobacter	0	2	7	2	1	2	2	2	2	2	1	1	1	22	0	2	2	1	0	1	1	8	2	1	0	65
GCA_003627485.2_ASM362748v2	Campylobacter jejuni	Bacteria|Campylobacterota|Epsilonproteobacteria|Campylobacterales|Campylobacteraceae|Campylobacter	0	0	1	1	0	1	1	1	1	0	1	2	2	0	0	0	0	0	0	0	0	3	1	1	0	16
GCA_003640585.1_ASM364058v1	Campylobacter jejuni	Bacteria|Campylobacterota|Epsilonproteobacteria|Campylobacterales|Campylobacteraceae|Campylobacter	0	0	1	0	0	0	0	0	0	0	0	0	0	3	0	1	1	0	0	0	0	0		0	0	6
GCA_003663765.1_ASM366376v1	Campylobacter jejuni	Bacteria|Campylobacterota|Epsilonproteobacteria|Campylobacterales|Campylobacteraceae|Campylobacter	0	0	1	1	0	2	2	1	1	0	1	3	3	0	0	0	0	0	0	0	0	0		1	2	18
GCA_003691345.1_ASM369134v1	Campylobacter jejuni	Bacteria|Campylobacterota|Epsilonproteobacteria|Campylobacterales|Campylobacteraceae|Campylobacter	0	2	7	2	1	1	1	1	1	0	1	1	1	20	0	1	2	0	0	1	1	5	2	1	0	52
GCA_003691695.1_ASM369169v1	Escherichia coli O121:H19	Bacteria|Pseudomonadota|Gammaproteobacteria|Enterobacterales|Enterobacteriaceae|Escherichia	0	0	0	0	0	0	0	0	0	0	0	0	0	0	0	0	0	0	0	0	0	0		0	0	0
GCA_003710225.1_ASM371022v1	Escherichia coli O26:H11	Bacteria|Pseudomonadota|Gammaproteobacteria|Enterobacterales|Enterobacteriaceae|Escherichia	0	0	0	0	0	2	2	0	0	0	0	1	1	0	0	0	0	0	0	0	0	0		0	0	6
GCA_003711605.1_ASM371160v1	Escherichia coli O157:H7	Bacteria|Pseudomonadota|Gammaproteobacteria|Enterobacterales|Enterobacteriaceae|Escherichia	0	0	0	0	0	0	0	0	0	0	0	0	0	0	0	0	0	0	0	0	0	0		0	0	0
GCA_003713085.1_ASM371308v1	Escherichia coli O91:H21	Bacteria|Pseudomonadota|Gammaproteobacteria|Enterobacterales|Enterobacteriaceae|Escherichia	0	2	7	2	1	2	2	1	2	0	1	1	1	21	0	2	2	1	0	1	1	8	2	1	0	61
GCA_003716785.1_ASM371678v1	Escherichia coli O103:H2	Bacteria|Pseudomonadota|Gammaproteobacteria|Enterobacterales|Enterobacteriaceae|Escherichia	0	2	2	1	0	1	1	1	0	0	0	0	0	5	0	1	1	0	0	0	0	0		2	0	17
GCA_003721155.4_ASM372115v4	Escherichia coli O111:NM	Bacteria|Pseudomonadota|Gammaproteobacteria|Enterobacterales|Enterobacteriaceae|Escherichia	1	1	1	1	0	1	1	1	0	0	0	1	1	1	0	0	0	0	0	0	1	1		1	0	13
GCA_003769125.2_ASM376912v2	Escherichia coli O145:NM	Bacteria|Pseudomonadota|Gammaproteobacteria|Enterobacterales|Enterobacteriaceae|Escherichia	0	0	1	1	0	2	2	1	1	1	1	2	2	0	0	0	0	0	0	0	0	0		1	1	16
GCA_003790565.2_ASM379056v2	Escherichia coli O45:H2	Bacteria|Pseudomonadota|Gammaproteobacteria|Enterobacterales|Enterobacteriaceae|Escherichia	0	0	1	1	0	2	2	1	1	0	1	3	3	0	0	0	0	0	0	0	0	0		1	2	18
GCA_003798165.1_ASM379816v1	Campylobacter jejuni	Bacteria|Campylobacterota|Epsilonproteobacteria|Campylobacterales|Campylobacteraceae|Campylobacter	0	0	1	1	0	1	1	2	1	1	1	2	2	0	0	0	0	0	0	0	0	1		1	1	16
GCA_003814285.1_ASM381428v1	Campylobacter jejuni	Bacteria|Campylobacterota|Epsilonproteobacteria|Campylobacterales|Campylobacteraceae|Campylobacter	0	0	0	0	0	1	1	0	1	0	0	0	0	0	0	0	0	0	0	0	0	0		0	0	3
GCA_003814305.1_ASM381430v1	Campylobacter jejuni	Bacteria|Campylobacterota|Epsilonproteobacteria|Campylobacterales|Campylobacteraceae|Campylobacter	0	0	0	0	0	0	0	0	0	0	0	0	0	0	0	0	0	0	0	0	0	0		0	0	0
GCA_003814325.1_ASM381432v1	Campylobacter jejuni	Bacteria|Campylobacterota|Epsilonproteobacteria|Campylobacterales|Campylobacteraceae|Campylobacter	0	0	0	0	0	0	0	0	0	0	0	0	0	0	0	0	0	0	0	0	0	0		0	0	0
GCA_003827735.1_ASM382773v1	Campylobacter coli	Bacteria|Campylobacterota|Epsilonproteobacteria|Campylobacterales|Campylobacteraceae|Campylobacter	0	0	1	1	0	0	0	1	0	0	0	1	1	0	0	0	0	0	0	0	0	1		0	0	6
GCA_003827835.1_ASM382783v1	Campylobacter jejuni	Bacteria|Campylobacterota|Epsilonproteobacteria|Campylobacterales|Campylobacteraceae|Campylobacter	0	0	1	1	0	0	0	1	0	0	0	1	1	0	0	0	0	0	0	0	0	1		1	0	7
GCA_003851285.1_ASM385128v1	Campylobacter jejuni	Bacteria|Campylobacterota|Epsilonproteobacteria|Campylobacterales|Campylobacteraceae|Campylobacter	0	2	5	1	1	4	3	2	3	0	1	2	2	18	1	2	2	1	0	0	2	6	1	2	0	61
GCA_003851425.1_ASM385142v1	Campylobacter jejuni	Bacteria|Campylobacterota|Epsilonproteobacteria|Campylobacterales|Campylobacteraceae|Campylobacter	0	2	6	2	1	3	3	2	3	1	1	2	2	20	1	2	2	1	0	0	2	7	1	2	0	66
GCA_003860645.2_ASM386064v2	Campylobacter jejuni	Bacteria|Campylobacterota|Epsilonproteobacteria|Campylobacterales|Campylobacteraceae|Campylobacter	0	0	1	1	0	2	2	2	1	1	1	4	4	1	0	0	0	0	0	0	0	1		1	1	23
GCA_003866015.1_ASM386601v1	Campylobacter jejuni	Bacteria|Campylobacterota|Epsilonproteobacteria|Campylobacterales|Campylobacteraceae|Campylobacter	1	1	2	1	0	2	2	1	2	0	0	3	3	4	0	0	0	0	0	1	0	1		2	1	27
GCA_003869075.2_ASM386907v2	Campylobacter jejuni	Bacteria|Campylobacterota|Epsilonproteobacteria|Campylobacterales|Campylobacteraceae|Campylobacter	0	0	1	1	0	2	2	1	1	0	1	3	3	0	0	0	0	0	0	0	0	0		1	1	17
GCA_003871895.2_ASM387189v2	Campylobacter jejuni	Bacteria|Campylobacterota|Epsilonproteobacteria|Campylobacterales|Campylobacteraceae|Campylobacter	0	0	1	1	0	2	2	1	1	0	1	3	3	0	0	0	0	0	0	0	0	0		1	2	18
GCA_003872215.2_ASM387221v2	Campylobacter coli	Bacteria|Campylobacterota|Epsilonproteobacteria|Campylobacterales|Campylobacteraceae|Campylobacter	0	0	1	1	0	2	2	1	1	0	1	3	3	0	0	0	0	0	0	0	0	0		1	1	17
GCA_003872395.2_ASM387239v2	Acinetobacter baumannii	Bacteria|Pseudomonadota|Gammaproteobacteria|Moraxellales|Moraxellaceae|Acinetobacter|Acinetobacter calcoaceticus/baumannii complex	0	0	1	1	0	2	2	1	1	0	1	3	3	0	0	0	0	0	0	0	0	0		1	2	18
GCA_003872475.2_ASM387247v2	Acinetobacter baumannii	Bacteria|Pseudomonadota|Gammaproteobacteria|Moraxellales|Moraxellaceae|Acinetobacter|Acinetobacter calcoaceticus/baumannii complex	0	0	1	1	0	2	2	1	1	0	1	3	3	0	0	0	0	0	0	0	0	0		1	1	17
GCA_003872565.2_ASM387256v2	Acinetobacter baumannii	Bacteria|Pseudomonadota|Gammaproteobacteria|Moraxellales|Moraxellaceae|Acinetobacter|Acinetobacter calcoaceticus/baumannii complex	0	0	1	1	0	2	2	1	1	0	1	3	3	0	0	0	0	0	0	0	0	0		1	2	18
GCA_003872625.2_ASM387262v2	Campylobacter coli	Bacteria|Campylobacterota|Epsilonproteobacteria|Campylobacterales|Campylobacteraceae|Campylobacter	0	0	1	1	0	2	2	1	1	0	1	3	3	0	0	0	0	0	0	0	0	0		1	1	17
GCA_003873385.2_ASM387338v2	Campylobacter coli	Bacteria|Campylobacterota|Epsilonproteobacteria|Campylobacterales|Campylobacteraceae|Campylobacter	0	0	1	1	0	2	2	1	1	1	1	2	3	0	0	0	0	0	0	0	0	0		1	1	17
GCA_003878535.2_ASM387853v2	Ligilactobacillus animalis	Bacteria|Bacillota|Bacilli|Lactobacillales|Lactobacillaceae|Ligilactobacillus	0	0	1	1	0	2	2	1	1	0	1	3	3	0	0	0	0	0	0	0	0	0		1	1	17
GCA_003898995.2_ASM389899v2	Salmonella enterica	Bacteria|Pseudomonadota|Gammaproteobacteria|Enterobacterales|Enterobacteriaceae|Salmonella	0	0	1	1	0	2	2	1	1	0	1	3	3	0	0	0	0	0	0	0	0	0		1	2	18
GCA_003900515.2_ASM390051v2	Salmonella enterica subsp. enterica serovar Infantis	Bacteria|Pseudomonadota|Gammaproteobacteria|Enterobacterales|Enterobacteriaceae|Salmonella	0	0	1	1	0	0	0	0	0	0	0	1	1	0	0	0	0	0	0	0	0	0		0	0	4
GCA_003902395.2_ASM390239v2	Salmonella enterica subsp. enterica serovar Infantis	Bacteria|Pseudomonadota|Gammaproteobacteria|Enterobacterales|Enterobacteriaceae|Salmonella	0	0	1	1	0	2	2	1	1	0	1	3	3	0	0	0	0	0	0	0	0	0		1	1	17
GCA_003913055.2_ASM391305v2	Salmonella enterica subsp. enterica serovar Derby	Bacteria|Pseudomonadota|Gammaproteobacteria|Enterobacterales|Enterobacteriaceae|Salmonella	0	0	1	1	0	2	2	1	1	1	1	2	2	0	0	0	0	0	0	0	0	0		1	1	16
GCA_003913575.2_ASM391357v2	Salmonella enterica subsp. enterica serovar Infantis	Bacteria|Pseudomonadota|Gammaproteobacteria|Enterobacterales|Enterobacteriaceae|Salmonella	0	0	1	1	0	2	2	1	1	0	1	3	3	0	0	0	0	0	0	0	0	0		1	2	18
GCA_003931815.1_ASM393181v1	Salmonella enterica subsp. enterica serovar Infantis	Bacteria|Pseudomonadota|Gammaproteobacteria|Enterobacterales|Enterobacteriaceae|Salmonella	0	0	1	1	0	4	4	1	3	2	1	3	3	0	0	0	0	0	0	0	0	0		1	1	25
GCA_003932015.2_ASM393201v2	Salmonella enterica subsp. enterica serovar Weltevreden	Bacteria|Pseudomonadota|Gammaproteobacteria|Enterobacterales|Enterobacteriaceae|Salmonella	0	0	0	0	0	0	0	1	0	0	0	0	0	0	0	0	0	0	0	0	0	0		0	0	1
GCA_003932075.1_ASM393207v1	Salmonella enterica	Bacteria|Pseudomonadota|Gammaproteobacteria|Enterobacterales|Enterobacteriaceae|Salmonella	0	1	2	2	1	1	1	1	1	0	1	4	2	5	0	0	0	0	0	0	1	4	1	1	2	31
GCA_003945285.1_ASM394528v1	Salmonella enterica	Bacteria|Pseudomonadota|Gammaproteobacteria|Enterobacterales|Enterobacteriaceae|Salmonella	0	2	3	1	0	1	1	1	1	0	0	0	0	14	0	2	1	2	1	3	0	1		0	0	34
GCA_003950235.1_ASM395023v1	Salmonella enterica	Bacteria|Pseudomonadota|Gammaproteobacteria|Enterobacterales|Enterobacteriaceae|Salmonella	0	2	7	2	1	1	1	1	1	0	1	1	1	18	0	2	2	1	0	0	1	7	2	1	0	53
GCA_003952285.1_ASM395228v1	Salmonella enterica	Bacteria|Pseudomonadota|Gammaproteobacteria|Enterobacterales|Enterobacteriaceae|Salmonella	0	2	6	2	1	1	1	1	1	0	1	1	1	22	0	2	2	1	0	1	1	7	1	1	0	56
GCA_003952305.1_ASM395230v1	Salmonella enterica	Bacteria|Pseudomonadota|Gammaproteobacteria|Enterobacterales|Enterobacteriaceae|Salmonella	0	2	7	2	1	1	1	1	1	0	1	1	1	22	0	2	2	1	0	1	1	7	2	1	0	58
GCA_003952645.1_ASM395264v1	Salmonella enterica subsp. enterica serovar Reading	Bacteria|Pseudomonadota|Gammaproteobacteria|Enterobacterales|Enterobacteriaceae|Salmonella	0	2	5	3	1	3	3	1	2	0	1	1	2	14	0	2	2	1	0	0	2	4	1	6	0	56
GCA_003952685.1_ASM395268v1	Salmonella enterica subsp. enterica serovar Infantis	Bacteria|Pseudomonadota|Gammaproteobacteria|Enterobacterales|Enterobacteriaceae|Salmonella	0	2	5	3	1	3	3	1	2	0	1	1	2	13	0	2	2	1	0	0	2	2	1	5	0	52
GCA_003952705.1_ASM395270v1	Salmonella enterica subsp. enterica serovar London	Bacteria|Pseudomonadota|Gammaproteobacteria|Enterobacterales|Enterobacteriaceae|Salmonella	0	0	1	1	0	1	1	1	1	1	1	2	1	0	0	0	0	0	0	0	0	3	1	1	0	16
GCA_003966295.1_ASM396629v1	Salmonella enterica subsp. enterica serovar Infantis	Bacteria|Pseudomonadota|Gammaproteobacteria|Enterobacterales|Enterobacteriaceae|Salmonella	2	1	2	1	0	1	1	1	1	0	0	2	2	4	0	0	0	0	0	1	0	0		1	1	21
GCA_003966815.1_ASM396681v1	Salmonella enterica	Bacteria|Pseudomonadota|Gammaproteobacteria|Enterobacterales|Enterobacteriaceae|Salmonella	0	0	0	0	0	0	0	0	0	0	0	0	0	0	0	0	0	0	0	0	0	0		0	0	0
GCA_003967215.2_ASM396721v2	Salmonella enterica	Bacteria|Pseudomonadota|Gammaproteobacteria|Enterobacterales|Enterobacteriaceae|Salmonella	0	0	0	0	0	0	0	0	0	0	0	0	0	0	0	0	0	0	0	0	0	0		0	0	0
GCA_003967235.2_ASM396723v2	Salmonella enterica	Bacteria|Pseudomonadota|Gammaproteobacteria|Enterobacterales|Enterobacteriaceae|Salmonella	0	0	0	0	0	0	0	0	0	0	0	0	0	0	0	0	0	0	0	0	0	0		0	0	0
GCA_003970805.2_ASM397080v2	Salmonella enterica	Bacteria|Pseudomonadota|Gammaproteobacteria|Enterobacterales|Enterobacteriaceae|Salmonella	0	0	2	2	1	0	0	0	0	0	0	1	1	12	1	1	1	1	1	1	1	2	1	2	0	31
GCA_003990705.1_ASM399070v1	Salmonella enterica subsp. enterica serovar Muenchen	Bacteria|Pseudomonadota|Gammaproteobacteria|Enterobacterales|Enterobacteriaceae|Salmonella	0	2	4	4	0	1	1	1	0	0	0	1	1	5	0	0	0	0	0	0	0	1		0	1	22
GCA_003994555.1_ASM399455v1	Salmonella enterica	Bacteria|Pseudomonadota|Gammaproteobacteria|Enterobacterales|Enterobacteriaceae|Salmonella	0	0	1	1	0	1	1	1	0	1	1	2	3	0	0	0	0	0	0	0	0	0		1	1	14
GCA_003994595.1_ASM399459v1	Salmonella enterica subsp. enterica serovar Hadar	Bacteria|Pseudomonadota|Gammaproteobacteria|Enterobacterales|Enterobacteriaceae|Salmonella	0	0	1	1	0	2	2	1	1	0	1	3	3	0	0	0	0	0	0	0	0	0		1	1	17
GCA_003994615.1_ASM399461v1	Candidatus Saccharibacteria bacterium oral taxon 955	Bacteria|Candidatus Saccharibacteria	0	0	1	1	0	2	2	1	1	0	1	3	3	0	0	0	0	0	0	0	0	0		1	1	17
GCA_003994695.1_ASM399469v1	Candidatus Saccharibacteria bacterium oral taxon 488	Bacteria|Candidatus Saccharibacteria	0	0	1	1	0	2	2	1	1	0	1	3	3	0	0	0	0	0	0	0	0	0		1	2	18
GCA_003994715.1_ASM399471v1	TM7 phylum sp. oral taxon 952	Bacteria|Candidatus Saccharibacteria	0	0	1	1	0	2	2	0	1	0	1	3	3	0	0	0	0	0	0	0	0	0		1	2	17
GCA_003994735.1_ASM399473v1	Salmonella enterica subsp. enterica serovar Enteritidis	Bacteria|Pseudomonadota|Gammaproteobacteria|Enterobacterales|Enterobacteriaceae|Salmonella	0	0	1	1	0	1	1	1	1	0	1	3	3	0	0	0	0	0	0	0	0	0		1	1	15
GCA_003994755.1_ASM399475v1	Salmonella enterica subsp. enterica serovar 4,[5],12:i:-	Bacteria|Pseudomonadota|Gammaproteobacteria|Enterobacterales|Enterobacteriaceae|Salmonella	0	0	0	1	0	2	2	1	1	0	0	3	3	0	0	0	0	0	0	0	0	0		1	1	15
GCA_003994815.1_ASM399481v1	Salmonella enterica subsp. enterica serovar Typhimurium var. 5-	Bacteria|Pseudomonadota|Gammaproteobacteria|Enterobacterales|Enterobacteriaceae|Salmonella	0	0	1	1	0	2	2	1	1	0	1	2	3	0	0	0	0	0	0	0	0	0		1	2	17
GCA_003999465.1_ASM399946v1	Salmonella enterica subsp. enterica serovar Infantis	Bacteria|Pseudomonadota|Gammaproteobacteria|Enterobacterales|Enterobacteriaceae|Salmonella	0	1	2	1	0	1	1	1	1	2	0	1	1	6	1	1	1	1	0	0	1	2		1	0	26
GCA_004001285.1_ASM400128v1	Burkholderia pseudomallei	Bacteria|Pseudomonadota|Betaproteobacteria|Burkholderiales|Burkholderiaceae|Burkholderia|pseudomallei group	2	0	2	1	0	1	1	1	0	0	0	1	1	1	0	0	0	0	0	0	0	5		1	0	17
GCA_004006155.1_ASM400615v1	Burkholderia pseudomallei	Bacteria|Pseudomonadota|Betaproteobacteria|Burkholderiales|Burkholderiaceae|Burkholderia|pseudomallei group	1	2	3	2	0	1	1	1	1	1	2	2	2	7	1	1	1	1	0	0	1	3	1	2	1	38
GCA_004009635.1_ASM400963v1	Enterococcus faecium	Bacteria|Bacillota|Bacilli|Lactobacillales|Enterococcaceae|Enterococcus	1	2	3	2	0	1	1	1	1	1	2	2	1	8	1	1	1	1	0	0	1	3	1	2	1	38
GCA_004010935.1_ASM401093v1	Salmonella enterica subsp. enterica	Bacteria|Pseudomonadota|Gammaproteobacteria|Enterobacterales|Enterobacteriaceae|Salmonella	2	0	8	5	1	3	3	1	3	5	0	2	2	24	1	2	2	1	1	1	1	6		2	1	77
GCA_004011035.1_ASM401103v1	Salmonella enterica subsp. salamae	Bacteria|Pseudomonadota|Gammaproteobacteria|Enterobacterales|Enterobacteriaceae|Salmonella	0	0	1	1	0	0	0	1	0	0	0	0	0	8	0	0	0	0	0	0	0	0		1	1	13
GCA_004014755.2_ASM401475v2	Salmonella enterica subsp. salamae	Bacteria|Pseudomonadota|Gammaproteobacteria|Enterobacterales|Enterobacteriaceae|Salmonella	0	2	7	3	1	2	2	2	2	0	1	1	1	24	0	2	2	1	1	1	1	8	2	1	0	67
GCA_004102645.1_ASM410264v1	Salmonella enterica	Bacteria|Pseudomonadota|Gammaproteobacteria|Enterobacterales|Enterobacteriaceae|Salmonella	0	0	0	0	0	0	0	0	0	0	0	0	0	0	0	1	0	0	0	0	0	0		0	0	1
GCA_004142705.2_ASM414270v2	Salmonella enterica	Bacteria|Pseudomonadota|Gammaproteobacteria|Enterobacterales|Enterobacteriaceae|Salmonella	0	0	1	1	0	0	0	0	0	0	0	1	1	0	0	0	0	0	0	0	0	0		0	0	4
GCA_004153345.1_ASM415334v1	Salmonella enterica	Bacteria|Pseudomonadota|Gammaproteobacteria|Enterobacterales|Enterobacteriaceae|Salmonella	0	0	1	1	0	0	0	1	0	0	0	1	1	0	0	0	0	0	0	0	0	1		1	0	7
GCA_004185015.2_ASM418501v2	Salmonella enterica	Bacteria|Pseudomonadota|Gammaproteobacteria|Enterobacterales|Enterobacteriaceae|Salmonella	0	0	1	1	0	2	2	1	1	0	1	3	3	0	0	0	0	0	0	0	0	0		1	1	17
GCA_004194635.5_ASM419463v5	Salmonella enterica	Bacteria|Pseudomonadota|Gammaproteobacteria|Enterobacterales|Enterobacteriaceae|Salmonella	0	0	1	1	0	3	3	1	2	1	1	3	3	0	0	0	0	0	0	0	0	0		1	1	21
GCA_004209795.1_ASM420979v1	Salmonella enterica subsp. enterica serovar Senftenberg	Bacteria|Pseudomonadota|Gammaproteobacteria|Enterobacterales|Enterobacteriaceae|Salmonella	0	0	1	1	0	3	3	2	2	2	1	3	3	1	0	0	0	0	0	0	0	0		1	1	24
GCA_004222645.2_ASM422264v2	Salmonella enterica	Bacteria|Pseudomonadota|Gammaproteobacteria|Enterobacterales|Enterobacteriaceae|Salmonella	0	0	1	1	0	2	2	1	1	0	1	3	3	0	0	0	0	0	0	0	0	0		1	2	18
GCA_004222725.2_ASM422272v2	Salmonella enterica	Bacteria|Pseudomonadota|Gammaproteobacteria|Enterobacterales|Enterobacteriaceae|Salmonella	0	0	1	1	0	2	2	1	1	0	1	3	3	0	0	0	0	0	0	0	0	0		1	2	18
GCA_004223785.2_ASM422378v2	Salmonella enterica	Bacteria|Pseudomonadota|Gammaproteobacteria|Enterobacterales|Enterobacteriaceae|Salmonella	0	0	1	1	0	2	2	1	1	0	1	3	3	0	0	0	0	0	0	0	0	0		1	1	17
GCA_004224885.2_ASM422488v2	Salmonella enterica	Bacteria|Pseudomonadota|Gammaproteobacteria|Enterobacterales|Enterobacteriaceae|Salmonella	0	0	1	1	0	2	2	1	1	0	1	3	3	0	0	0	0	0	0	0	0	0		1	2	18
GCA_004263675.3_ASM426367v3	Salmonella enterica	Bacteria|Pseudomonadota|Gammaproteobacteria|Enterobacterales|Enterobacteriaceae|Salmonella	0	0	1	1	0	2	2	1	1	1	1	2	2	0	0	0	0	0	0	0	0	0		1	2	17
GCA_004280135.2_ASM428013v2	Salmonella enterica	Bacteria|Pseudomonadota|Gammaproteobacteria|Enterobacterales|Enterobacteriaceae|Salmonella	0	0	1	1	0	3	3	1	2	1	1	3	3	0	0	0	0	0	0	0	0	0		1	1	21
GCA_004281435.2_ASM428143v2	Salmonella enterica	Bacteria|Pseudomonadota|Gammaproteobacteria|Enterobacterales|Enterobacteriaceae|Salmonella	0	0	1	1	0	3	3	1	2	2	1	2	2	0	0	0	0	0	0	0	0	0		1	1	20
GCA_004282055.2_ASM428205v2	Salmonella enterica	Bacteria|Pseudomonadota|Gammaproteobacteria|Enterobacterales|Enterobacteriaceae|Salmonella	0	0	1	1	0	2	2	1	1	0	1	3	3	0	0	0	0	0	0	0	0	0		1	1	17
GCA_004295565.1_ASM429556v1	Salmonella enterica	Bacteria|Pseudomonadota|Gammaproteobacteria|Enterobacterales|Enterobacteriaceae|Salmonella	0	0	9	3	1	0	0	2	0	0	0	3	3	9	0	3	1	1	1	1	2	2		1	1	43
GCA_004296455.1_ASM429645v1	Salmonella enterica	Bacteria|Pseudomonadota|Gammaproteobacteria|Enterobacterales|Enterobacteriaceae|Salmonella	0	2	6	3	0	1	1	1	0	0	0	1	1	5	0	0	0	0	0	0	0	0		0	0	21
GCA_004299845.1_ASM429984v1	Salmonella enterica	Bacteria|Pseudomonadota|Gammaproteobacteria|Enterobacterales|Enterobacteriaceae|Salmonella	0	0	3	0	0	1	0	0	0	0	0	1	1	2	0	0	2	0	0	0	0	0		1	0	11
GCA_004328985.1_ASM432898v1	Salmonella enterica	Bacteria|Pseudomonadota|Gammaproteobacteria|Enterobacterales|Enterobacteriaceae|Salmonella	0	0	1	1	0	2	2	1	1	1	1	2	2	0	0	0	0	0	0	0	0	0		1	1	16
GCA_004331935.1_ASM433193v1	Salmonella enterica	Bacteria|Pseudomonadota|Gammaproteobacteria|Enterobacterales|Enterobacteriaceae|Salmonella	0	0	0	0	0	0	0	0	0	0	0	0	0	0	0	0	0	0	0	0	0	0		0	0	0
GCA_004367995.1_ASM436799v1	Salmonella enterica	Bacteria|Pseudomonadota|Gammaproteobacteria|Enterobacterales|Enterobacteriaceae|Salmonella	1	1	2	2	0	1	1	1	1	0	0	2	3	4	0	0	0	0	0	1	0	1		2	1	24
GCA_004368035.1_ASM436803v1	Salmonella enterica	Bacteria|Pseudomonadota|Gammaproteobacteria|Enterobacterales|Enterobacteriaceae|Salmonella	0	0	1	1	0	0	0	1	0	0	0	1	1	0	0	0	0	0	0	0	0	1		1	0	7
GCA_004376055.2_ASM437605v2	Salmonella enterica	Bacteria|Pseudomonadota|Gammaproteobacteria|Enterobacterales|Enterobacteriaceae|Salmonella	0	0	3	1	0	0	0	1	0	0	0	1	0	11	0	0	0	0	1	3	0	0		2	0	23
GCA_004434345.3_ASM443434v3	Enterobacter cloacae	Bacteria|Pseudomonadota|Gammaproteobacteria|Enterobacterales|Enterobacteriaceae|Enterobacter|Enterobacter cloacae complex	0	0	1	1	0	0	0	0	0	0	0	1	1	0	0	0	0	0	0	0	0	0		0	0	4
GCA_004501425.3_ASM450142v3	Xanthomonas citri pv. punicae	Bacteria|Pseudomonadota|Gammaproteobacteria|Xanthomonadales|Xanthomonadaceae|Xanthomonas	0	0	1	1	0	1	1	0	1	0	0	1	1	0	0	0	0	0	0	0	0	0		0	0	7
GCA_004521945.2_ASM452194v2	Xanthomonas citri pv. punicae	Bacteria|Pseudomonadota|Gammaproteobacteria|Xanthomonadales|Xanthomonadaceae|Xanthomonas	1	1	2	1	0	2	2	1	0	0	0	2	1	0	0	0	0	0	0	0	1	0		1	1	16
GCA_004563595.2_ASM456359v2	Xanthomonas citri pv. punicae	Bacteria|Pseudomonadota|Gammaproteobacteria|Xanthomonadales|Xanthomonadaceae|Xanthomonas	0	0	0	0	0	1	1	0	1	0	0	0	0	0	0	0	0	0	0	0	0	0		0	0	3
GCA_004564215.1_ASM456421v1	Xanthomonas citri pv. punicae	Bacteria|Pseudomonadota|Gammaproteobacteria|Xanthomonadales|Xanthomonadaceae|Xanthomonas	0	1	4	3	1	3	3	1	3	0	1	1	1	5	1	1	1	0	0	0	1	2		2	0	35
GCA_004635685.1_ASM463568v1	Xanthomonas citri pv. punicae	Bacteria|Pseudomonadota|Gammaproteobacteria|Xanthomonadales|Xanthomonadaceae|Xanthomonas	1	2	3	2	0	1	1	1	1	1	2	2	1	8	1	1	1	1	0	0	1	3	1	2	1	38
GCA_004636605.2_ASM463660v2	Xanthomonas citri pv. punicae	Bacteria|Pseudomonadota|Gammaproteobacteria|Xanthomonadales|Xanthomonadaceae|Xanthomonas	0	0	1	1	0	0	0	0	0	0	0	1	1	0	0	0	0	0	0	0	0	0		0	0	4
GCA_004636665.2_ASM463666v2	Salmonella enterica	Bacteria|Pseudomonadota|Gammaproteobacteria|Enterobacterales|Enterobacteriaceae|Salmonella	0	0	1	1	0	0	0	0	0	0	0	1	1	0	0	0	0	0	0	0	0	0		0	0	4
GCA_004636745.2_ASM463674v2	Salmonella enterica	Bacteria|Pseudomonadota|Gammaproteobacteria|Enterobacterales|Enterobacteriaceae|Salmonella	0	0	1	1	0	0	0	0	0	0	0	1	1	0	0	0	0	0	0	0	0	0		0	0	4
GCA_004637125.1_ASM463712v1	Salmonella enterica	Bacteria|Pseudomonadota|Gammaproteobacteria|Enterobacterales|Enterobacteriaceae|Salmonella	1	2	3	2	0	1	1	1	1	1	2	2	1	8	1	1	1	1	0	0	1	3	1	2	1	38
GCA_004638545.3_ASM463854v3	Salmonella enterica subsp. enterica serovar Newport	Bacteria|Pseudomonadota|Gammaproteobacteria|Enterobacterales|Enterobacteriaceae|Salmonella	0	0	1	1	0	1	1	0	1	0	0	1	1	0	0	0	0	0	0	0	0	0		0	0	7
GCA_004763665.2_ASM476366v2	Salmonella enterica subsp. enterica serovar Bredeney	Bacteria|Pseudomonadota|Gammaproteobacteria|Enterobacterales|Enterobacteriaceae|Salmonella	0	0	1	1	0	0	0	0	0	0	0	1	1	0	0	0	0	0	0	0	0	0		0	0	4
GCA_004843165.1_ASM484316v1	Salmonella enterica subsp. enterica serovar Kentucky	Bacteria|Pseudomonadota|Gammaproteobacteria|Enterobacterales|Enterobacteriaceae|Salmonella	0	0	1	0	0	0	0	1	0	0	0	1	1	2	0	0	0	1	0	0	0	0		1	0	8
GCA_004843345.1_ASM484334v1	Salmonella enterica subsp. enterica serovar Typhimurium	Bacteria|Pseudomonadota|Gammaproteobacteria|Enterobacterales|Enterobacteriaceae|Salmonella	0	0	1	0	0	0	0	2	0	0	0	1	1	2	0	0	0	1	0	0	0	1		0	0	9
GCA_004924415.2_ASM492441v2	Salmonella enterica subsp. enterica serovar Typhimurium	Bacteria|Pseudomonadota|Gammaproteobacteria|Enterobacterales|Enterobacteriaceae|Salmonella	0	0	1	0	0	1	1	1	1	0	0	1	1	5	0	1	1	0	0	0	1	0		2	0	17
GCA_004925195.2_ASM492519v2	Salmonella enterica subsp. enterica serovar Saintpaul	Bacteria|Pseudomonadota|Gammaproteobacteria|Enterobacterales|Enterobacteriaceae|Salmonella	0	0	1	0	0	1	1	1	1	0	0	1	1	4	0	1	1	0	0	0	1	0		1	0	15
GCA_004930695.2_ASM493069v2	Salmonella enterica subsp. enterica serovar Typhimurium	Bacteria|Pseudomonadota|Gammaproteobacteria|Enterobacterales|Enterobacteriaceae|Salmonella	0	0	1	0	0	1	1	1	1	0	0	1	1	5	0	1	1	0	0	0	1	0		2	0	17
GCA_004931055.2_ASM493105v2	Salmonella enterica subsp. enterica serovar Kentucky	Bacteria|Pseudomonadota|Gammaproteobacteria|Enterobacterales|Enterobacteriaceae|Salmonella	0	0	1	0	0	1	1	1	1	0	0	0	0	2	0	0	1	0	0	0	1	0		1	0	10
GCA_004931075.2_ASM493107v2	Salmonella enterica subsp. enterica serovar Muenchen	Bacteria|Pseudomonadota|Gammaproteobacteria|Enterobacterales|Enterobacteriaceae|Salmonella	0	0	1	0	0	1	1	1	1	0	0	1	1	5	0	1	1	0	0	0	1	0		2	0	17
GCA_004931315.2_ASM493131v2	Salmonella enterica	Bacteria|Pseudomonadota|Gammaproteobacteria|Enterobacterales|Enterobacteriaceae|Salmonella	0	0	1	0	0	1	1	1	1	0	0	1	1	5	0	1	1	0	0	0	1	0		2	0	17
GCA_004931435.2_ASM493143v2	Lysinibacillus sp. CD3-6	Bacteria|Bacillota|Bacilli|Bacillales|Bacillaceae|Lysinibacillus	0	1	1	0	0	1	1	1	1	0	0	1	1	4	0	1	1	0	0	0	1	0		2	0	17
GCA_004931595.2_ASM493159v2	Streptomyces albidoflavus	Bacteria|Actinomycetota|Actinomycetes|Kitasatosporales|Streptomycetaceae|Streptomyces|Streptomyces albidoflavus group	0	0	1	0	0	1	1	1	1	0	0	1	1	5	0	1	1	0	0	0	1	0		2	0	17
GCA_005037715.2_ASM503771v2	Enterobacter hormaechei	Bacteria|Pseudomonadota|Gammaproteobacteria|Enterobacterales|Enterobacteriaceae|Enterobacter|Enterobacter cloacae complex	0	0	1	1	0	2	2	1	1	1	1	2	2	0	0	0	0	0	0	0	0	0		1	2	17
GCA_005037725.2_ASM503772v2	Salmonella enterica subsp. enterica serovar Infantis	Bacteria|Pseudomonadota|Gammaproteobacteria|Enterobacterales|Enterobacteriaceae|Salmonella	0	0	1	1	0	2	2	1	1	1	1	1	2	0	0	0	0	0	0	0	0	0		1	3	17
GCA_005037735.2_ASM503773v2	Salmonella enterica	Bacteria|Pseudomonadota|Gammaproteobacteria|Enterobacterales|Enterobacteriaceae|Salmonella	0	0	1	1	0	2	2	1	1	1	1	2	2	0	0	0	0	0	0	0	0	0		1	3	18
GCA_005037775.2_ASM503777v2	Salmonella enterica subsp. enterica serovar Paratyphi B str. CFSAN000542	Bacteria|Pseudomonadota|Gammaproteobacteria|Enterobacterales|Enterobacteriaceae|Salmonella	0	0	1	1	0	2	2	1	1	1	1	2	2	0	0	0	0	0	0	0	0	0		1	1	16
GCA_005037795.2_ASM503779v2	Salmonella enterica subsp. enterica serovar Paratyphi B str. CFSAN000541	Bacteria|Pseudomonadota|Gammaproteobacteria|Enterobacterales|Enterobacteriaceae|Salmonella	0	0	1	1	0	2	2	1	1	1	1	2	2	0	0	0	0	0	0	0	0	0		1	2	17
GCA_005037805.2_ASM503780v2	Salmonella enterica subsp. enterica serovar Mbandaka	Bacteria|Pseudomonadota|Gammaproteobacteria|Enterobacterales|Enterobacteriaceae|Salmonella	0	0	1	1	0	2	2	1	1	1	1	2	2	0	0	0	0	0	0	0	0	0		1	1	16
GCA_005037815.2_ASM503781v2	Salmonella enterica subsp. enterica serovar Enteritidis	Bacteria|Pseudomonadota|Gammaproteobacteria|Enterobacterales|Enterobacteriaceae|Salmonella	0	0	1	1	0	2	2	1	1	1	1	2	2	0	0	0	0	0	0	0	0	0		1	3	18
GCA_005037845.2_ASM503784v2	Salmonella enterica subsp. enterica serovar Derby	Bacteria|Pseudomonadota|Gammaproteobacteria|Enterobacterales|Enterobacteriaceae|Salmonella	0	0	1	1	0	2	2	1	1	1	1	2	2	0	0	0	0	0	0	0	0	0		1	3	18
GCA_005096145.2_ASM509614v2	Salmonella enterica subsp. enterica serovar Infantis	Bacteria|Pseudomonadota|Gammaproteobacteria|Enterobacterales|Enterobacteriaceae|Salmonella	0	0	1	0	0	1	1	1	1	0	0	1	1	5	0	1	1	0	0	0	1	0		2	0	17
GCA_005101645.2_ASM510164v2	Salmonella enterica subsp. enterica serovar Saintpaul	Bacteria|Pseudomonadota|Gammaproteobacteria|Enterobacterales|Enterobacteriaceae|Salmonella	0	0	1	0	0	1	1	1	1	0	0	1	1	5	0	1	1	0	0	0	1	0		2	0	17
GCA_005102005.2_ASM510200v2	Serratia marcescens	Bacteria|Pseudomonadota|Gammaproteobacteria|Enterobacterales|Yersiniaceae|Serratia	0	0	1	0	0	1	1	1	1	0	0	1	1	5	0	1	1	0	0	0	1	0		2	0	17
GCA_005102505.2_ASM510250v2	Serratia marcescens	Bacteria|Pseudomonadota|Gammaproteobacteria|Enterobacterales|Yersiniaceae|Serratia	0	0	1	0	0	1	1	1	1	0	0	1	1	5	0	0	1	0	0	0	1	0		2	0	16
GCA_005102525.2_ASM510252v2	Salmonella enterica subsp. enterica serovar Senftenberg	Bacteria|Pseudomonadota|Gammaproteobacteria|Enterobacterales|Enterobacteriaceae|Salmonella	0	0	1	0	0	1	1	1	1	0	0	1	1	5	0	1	1	0	0	0	1	0		1	0	16
GCA_005102825.2_ASM510282v2	Streptococcus pyogenes	Bacteria|Bacillota|Bacilli|Lactobacillales|Streptococcaceae|Streptococcus	0	0	1	0	0	1	1	1	1	0	0	1	1	5	0	1	1	0	0	0	1	0		2	0	17
GCA_005133505.2_ASM513350v2	Salmonella enterica subsp. enterica serovar Javiana	Bacteria|Pseudomonadota|Gammaproteobacteria|Enterobacterales|Enterobacteriaceae|Salmonella	0	0	1	0	0	1	1	1	1	0	0	1	1	5	0	1	1	0	0	0	1	0		2	0	17
GCA_005134285.2_ASM513428v2	Shigella sonnei	Bacteria|Pseudomonadota|Gammaproteobacteria|Enterobacterales|Enterobacteriaceae|Shigella	0	0	1	0	0	1	1	1	1	0	0	1	1	5	0	1	1	0	0	0	1	0		2	0	17
GCA_005139685.2_ASM513968v2	Salmonella enterica	Bacteria|Pseudomonadota|Gammaproteobacteria|Enterobacterales|Enterobacteriaceae|Salmonella	0	0	1	0	0	1	1	1	1	0	0	1	1	5	0	1	1	0	0	0	1	0		2	0	17
GCA_005140225.2_ASM514022v2	Salmonella enterica	Bacteria|Pseudomonadota|Gammaproteobacteria|Enterobacterales|Enterobacteriaceae|Salmonella	0	0	1	0	0	1	1	1	1	0	0	1	1	5	0	1	1	0	0	0	1	0		2	0	17
GCA_005140245.2_ASM514024v2	Salmonella enterica	Bacteria|Pseudomonadota|Gammaproteobacteria|Enterobacterales|Enterobacteriaceae|Salmonella	0	0	1	0	0	0	0	1	0	0	0	1	1	5	0	0	1	0	0	0	1	0		2	0	13
GCA_005140505.2_ASM514050v2	Salmonella enterica	Bacteria|Pseudomonadota|Gammaproteobacteria|Enterobacterales|Enterobacteriaceae|Salmonella	0	0	1	0	0	1	1	1	1	0	0	1	1	5	0	1	1	0	0	0	1	0		2	0	17
GCA_005142785.2_ASM514278v2	Salmonella enterica subsp. enterica	Bacteria|Pseudomonadota|Gammaproteobacteria|Enterobacterales|Enterobacteriaceae|Salmonella	0	0	1	0	0	1	1	1	1	0	0	1	1	4	0	1	1	0	0	0	1	0		1	0	15
GCA_005280355.1_ASM528035v1	Salmonella enterica	Bacteria|Pseudomonadota|Gammaproteobacteria|Enterobacterales|Enterobacteriaceae|Salmonella	0	0	1	1	0	1	1	1	1	0	1	2	2	0	0	0	0	0	0	0	0	4	1	0	1	17
GCA_005280395.1_ASM528039v1	Salmonella enterica	Bacteria|Pseudomonadota|Gammaproteobacteria|Enterobacterales|Enterobacteriaceae|Salmonella	0	0	1	1	0	1	1	1	1	0	1	2	2	0	0	0	0	0	0	0	0	4	1	1	1	18
GCA_005280415.1_ASM528041v1	Salmonella enterica	Bacteria|Pseudomonadota|Gammaproteobacteria|Enterobacterales|Enterobacteriaceae|Salmonella	0	0	0	1	0	2	2	1	2	0	0	2	2	0	0	0	0	0	0	0	0	4	1	1	1	19
GCA_005298665.2_ASM529866v2	Salmonella enterica	Bacteria|Pseudomonadota|Gammaproteobacteria|Enterobacterales|Enterobacteriaceae|Salmonella	0	0	1	0	0	1	1	1	1	0	0	1	1	4	0	1	1	0	0	0	1	0		1	0	15
GCA_005300165.2_ASM530016v2	Salmonella enterica	Bacteria|Pseudomonadota|Gammaproteobacteria|Enterobacterales|Enterobacteriaceae|Salmonella	0	0	0	0	0	0	0	1	0	0	0	0	0	2	0	0	0	0	0	0	1	0		1	0	5
GCA_005311005.1_ASM531100v1	Salmonella enterica	Bacteria|Pseudomonadota|Gammaproteobacteria|Enterobacterales|Enterobacteriaceae|Salmonella	0	0	0	0	0	0	0	0	0	0	0	1	1	0	0	0	0	0	0	0	0	0		0	0	2
GCA_005411755.2_ASM541175v2	Salmonella enterica	Bacteria|Pseudomonadota|Gammaproteobacteria|Enterobacterales|Enterobacteriaceae|Salmonella	0	0	1	1	0	2	2	1	1	0	1	3	3	0	0	0	0	0	0	0	0	0		1	1	17
GCA_005414475.2_ASM541447v2	Salmonella enterica subsp. enterica	Bacteria|Pseudomonadota|Gammaproteobacteria|Enterobacterales|Enterobacteriaceae|Salmonella	0	0	1	1	0	2	2	1	1	0	1	3	3	0	0	0	0	0	0	0	0	0		1	1	17
GCA_005415515.2_ASM541551v2	Salmonella enterica subsp. salamae	Bacteria|Pseudomonadota|Gammaproteobacteria|Enterobacterales|Enterobacteriaceae|Salmonella	0	0	1	1	0	2	2	1	1	0	1	3	3	0	0	0	0	0	0	0	0	0		1	1	17
GCA_005447225.2_ASM544722v2	Salmonella enterica subsp. salamae	Bacteria|Pseudomonadota|Gammaproteobacteria|Enterobacterales|Enterobacteriaceae|Salmonella	0	0	1	1	0	2	2	1	1	0	1	3	3	0	0	0	0	0	0	0	0	0		1	1	17
GCA_005447485.2_ASM544748v2	Salmonella enterica	Bacteria|Pseudomonadota|Gammaproteobacteria|Enterobacterales|Enterobacteriaceae|Salmonella	0	0	1	1	0	2	2	1	1	0	1	3	3	0	0	0	0	0	0	0	0	0		1	1	17
GCA_005447645.2_ASM544764v2	Salmonella enterica	Bacteria|Pseudomonadota|Gammaproteobacteria|Enterobacterales|Enterobacteriaceae|Salmonella	0	0	1	1	0	2	2	1	1	0	1	3	3	0	0	0	0	0	0	0	0	0		1	1	17
GCA_005457265.2_ASM545726v2	Salmonella enterica	Bacteria|Pseudomonadota|Gammaproteobacteria|Enterobacterales|Enterobacteriaceae|Salmonella	0	0	1	1	0	2	2	1	1	0	1	3	3	0	0	0	0	0	0	0	0	0		1	2	18
GCA_005473655.2_ASM547365v2	Salmonella enterica subsp. enterica	Bacteria|Pseudomonadota|Gammaproteobacteria|Enterobacterales|Enterobacteriaceae|Salmonella	0	0	1	1	0	2	2	1	1	0	1	3	3	0	0	0	0	0	0	0	0	0		1	1	17
GCA_005532075.2_ASM553207v2	Klebsiella pneumoniae	Bacteria|Pseudomonadota|Gammaproteobacteria|Enterobacterales|Enterobacteriaceae|Klebsiella/Raoultella group|Klebsiella	0	0	1	1	0	2	2	1	1	0	1	3	3	0	0	0	0	0	0	0	0	0		1	1	17
GCA_005532895.2_ASM553289v2	Bacillus halotolerans	Bacteria|Bacillota|Bacilli|Bacillales|Bacillaceae|Bacillus	0	0	1	1	0	2	2	1	1	0	1	3	3	0	0	0	0	0	0	0	0	0		1	1	17
GCA_005532935.2_ASM553293v2	Serratia marcescens subsp. marcescens ATCC 13880	Bacteria|Pseudomonadota|Gammaproteobacteria|Enterobacterales|Yersiniaceae|Serratia	0	0	1	1	0	2	2	1	1	0	1	3	3	0	0	0	0	0	0	0	0	0		1	1	17
GCA_005534535.2_ASM553453v2	Salmonella enterica	Bacteria|Pseudomonadota|Gammaproteobacteria|Enterobacterales|Enterobacteriaceae|Salmonella	0	0	1	1	0	2	2	1	1	0	1	3	3	0	0	0	0	0	0	0	0	0		1	1	17
GCA_005543515.2_ASM554351v2	Salmonella enterica	Bacteria|Pseudomonadota|Gammaproteobacteria|Enterobacterales|Enterobacteriaceae|Salmonella	0	0	1	1	0	2	2	1	1	0	1	3	3	0	0	0	0	0	0	0	0	0		1	1	17
GCA_005545055.2_ASM554505v2	Salmonella enterica	Bacteria|Pseudomonadota|Gammaproteobacteria|Enterobacterales|Enterobacteriaceae|Salmonella	0	0	1	1	0	2	2	1	1	0	1	3	3	0	0	0	0	0	0	0	0	0		1	1	17
GCA_005549255.2_ASM554925v2	Salmonella enterica	Bacteria|Pseudomonadota|Gammaproteobacteria|Enterobacterales|Enterobacteriaceae|Salmonella	0	0	1	1	0	2	2	1	1	0	1	3	3	0	0	0	0	0	0	0	0	0		1	1	17
GCA_005549915.2_ASM554991v2	Halomonas axialensis	Bacteria|Pseudomonadota|Gammaproteobacteria|Oceanospirillales|Halomonadaceae|Halomonas	0	0	1	1	0	2	2	1	1	0	1	3	3	0	0	0	0	0	0	0	0	0		1	1	17
GCA_005585955.2_ASM558595v2	Halomonas sulfidaeris	Bacteria|Pseudomonadota|Gammaproteobacteria|Oceanospirillales|Halomonadaceae|Halomonas	0	0	1	1	0	2	2	1	1	0	1	3	3	0	0	0	0	0	0	0	0	0		1	1	17
GCA_005606435.2_ASM560643v2	Salmonella enterica subsp. enterica serovar Brandenburg	Bacteria|Pseudomonadota|Gammaproteobacteria|Enterobacterales|Enterobacteriaceae|Salmonella	0	0	1	1	0	2	2	1	1	0	1	3	3	0	0	0	0	0	0	0	0	0		1	1	17
GCA_005606535.2_ASM560653v2	Salmonella enterica subsp. enterica serovar Indiana	Bacteria|Pseudomonadota|Gammaproteobacteria|Enterobacterales|Enterobacteriaceae|Salmonella	0	0	1	1	0	2	2	1	1	0	1	3	3	0	0	0	0	0	0	0	0	0		1	1	17
GCA_005608035.2_ASM560803v2	Salmonella enterica subsp. enterica serovar Mbandaka	Bacteria|Pseudomonadota|Gammaproteobacteria|Enterobacterales|Enterobacteriaceae|Salmonella	0	0	1	1	0	2	2	1	1	0	1	3	3	0	0	0	0	0	0	0	0	0		1	2	18
GCA_005616915.2_ASM561691v2	Salmonella enterica subsp. enterica serovar Newport	Bacteria|Pseudomonadota|Gammaproteobacteria|Enterobacterales|Enterobacteriaceae|Salmonella	0	0	1	1	0	2	2	1	1	0	1	3	3	0	0	0	0	0	0	0	0	0		1	1	17
GCA_005676255.2_ASM567625v2	Salmonella enterica subsp. enterica serovar Javiana	Bacteria|Pseudomonadota|Gammaproteobacteria|Enterobacterales|Enterobacteriaceae|Salmonella	0	0	1	1	0	2	2	1	1	0	1	3	3	0	0	0	0	0	0	0	0	0		1	2	18
GCA_005688995.2_ASM568899v2	Lachnospiraceae bacterium KGMB03038	Bacteria|Bacillota|Clostridia|Eubacteriales|Lachnospiraceae	0	0	1	1	0	2	2	1	1	0	1	3	3	0	0	0	0	0	0	0	0	0		1	1	17
GCA_005697055.1_ASM569705v1	Salmonella enterica subsp. enterica serovar Newport	Bacteria|Pseudomonadota|Gammaproteobacteria|Enterobacterales|Enterobacteriaceae|Salmonella	0	0	0	0	0	0	0	1	0	0	0	0	0	0	0	0	0	0	0	0	0	0		0	0	1
GCA_005697215.1_ASM569721v1	Salmonella enterica subsp. enterica serovar Typhi	Bacteria|Pseudomonadota|Gammaproteobacteria|Enterobacterales|Enterobacteriaceae|Salmonella	0	0	0	0	0	0	0	1	0	0	0	0	0	0	0	0	0	0	0	0	0	0		0	0	1
GCA_005697395.1_ASM569739v1	Salmonella enterica subsp. enterica serovar 4,[5],12:i:-	Bacteria|Pseudomonadota|Gammaproteobacteria|Enterobacterales|Enterobacteriaceae|Salmonella	0	0	0	0	0	0	0	1	0	0	0	0	0	0	0	0	0	0	0	0	0	0		0	0	1
GCA_005766855.2_ASM576685v2	Salmonella enterica subsp. enterica serovar Shamba	Bacteria|Pseudomonadota|Gammaproteobacteria|Enterobacterales|Enterobacteriaceae|Salmonella	0	0	1	1	0	2	2	1	1	0	1	3	3	0	0	0	0	0	0	0	0	0		1	2	18
GCA_005767315.2_ASM576731v2	Salmonella enterica	Bacteria|Pseudomonadota|Gammaproteobacteria|Enterobacterales|Enterobacteriaceae|Salmonella	0	0	1	1	0	2	2	1	1	0	1	3	3	0	0	0	0	0	0	0	0	0		1	2	18
GCA_005767415.2_ASM576741v2	Salmonella enterica subsp. enterica serovar Pullorum	Bacteria|Pseudomonadota|Gammaproteobacteria|Enterobacterales|Enterobacteriaceae|Salmonella	0	0	1	1	0	2	2	1	1	1	1	3	3	0	0	0	0	0	0	0	0	0		1	2	19
GCA_005767655.2_ASM576765v2	Salmonella enterica subsp. enterica serovar 4,[5],12:i:-	Bacteria|Pseudomonadota|Gammaproteobacteria|Enterobacterales|Enterobacteriaceae|Salmonella	0	0	1	1	0	2	2	1	1	0	1	3	3	0	0	0	0	0	0	0	0	0		1	1	17
GCA_005853645.1_ASM585364v1	Alcaligenaceae bacterium SJ-26	Bacteria|Pseudomonadota|Betaproteobacteria|Burkholderiales|Alcaligenaceae	1	2	8	7	1	4	4	1	4	3	2	3	3	14	1	0	0	1	1	1	1	3		6	1	72
GCA_005862325.1_ASM586232v1	Salmonella enterica subsp. enterica serovar Pullorum	Bacteria|Pseudomonadota|Gammaproteobacteria|Enterobacterales|Enterobacteriaceae|Salmonella	1	2	8	6	1	4	4	0	4	3	2	3	3	15	1	0	0	1	1	1	1	2		6	1	70
GCA_005886735.1_ASM588673v1	Salmonella enterica subsp. enterica serovar Sandiego	Bacteria|Pseudomonadota|Gammaproteobacteria|Enterobacterales|Enterobacteriaceae|Salmonella	0	0	0	0	0	0	0	0	0	0	0	0	0	0	0	0	0	0	0	0	0	0		0	0	0
GCA_005899025.2_ASM589902v2	Salmonella enterica	Bacteria|Pseudomonadota|Gammaproteobacteria|Enterobacterales|Enterobacteriaceae|Salmonella	0	0	1	1	0	2	2	1	1	0	1	3	3	0	0	0	0	0	0	0	0	0		1	1	17
GCA_005899965.2_ASM589996v2	Salmonella enterica	Bacteria|Pseudomonadota|Gammaproteobacteria|Enterobacterales|Enterobacteriaceae|Salmonella	0	0	1	1	0	2	2	1	1	1	1	3	3	0	0	0	0	0	0	0	0	0		1	1	18
GCA_005900065.2_ASM590006v2	Planctomycetes bacterium K23_9	Bacteria|Planctomycetota	0	0	1	1	0	2	2	1	1	0	1	3	3	0	0	0	0	0	0	0	0	0		1	1	17
GCA_005904905.2_ASM590490v2	Planctomycetes bacterium Pan216	Bacteria|Planctomycetota	0	0	1	1	0	2	2	1	1	0	1	3	3	0	0	0	0	0	0	0	0	0		1	1	17
GCA_005935865.2_ASM593586v2	Planctomycetes bacterium Pla133	Bacteria|Planctomycetota	0	0	1	1	0	2	2	1	1	0	1	3	3	0	0	0	0	0	0	0	0	0		1	1	17
GCA_005936085.2_ASM593608v2	Planctomycetes bacterium Pla163	Bacteria|Planctomycetota	0	0	1	1	0	2	2	1	1	0	1	3	3	0	0	0	0	0	0	0	0	0		1	1	17
GCA_005946705.2_ASM594670v2	Salmonella enterica subsp. enterica serovar Abortusequi	Bacteria|Pseudomonadota|Gammaproteobacteria|Enterobacterales|Enterobacteriaceae|Salmonella	0	0	1	1	0	2	2	1	1	0	1	3	3	0	0	0	0	0	0	0	0	0		1	1	17
GCA_005965665.2_ASM596566v2	Planctomycetes bacterium Pla86	Bacteria|Planctomycetota	0	0	1	1	0	2	2	1	1	0	1	3	3	0	0	0	0	0	0	0	0	0		1	1	17
GCA_005978105.2_ASM597810v2	Planctomycetes bacterium Poly30	Bacteria|Planctomycetota	0	0	1	1	0	3	3	1	2	1	1	3	3	0	0	0	0	0	0	0	0	0		1	1	21
GCA_005978645.2_ASM597864v2	Planctomycetes bacterium K2D	Bacteria|Planctomycetota	0	0	1	1	0	2	2	1	1	0	1	3	3	0	0	0	0	0	0	0	0	0		1	1	17
GCA_005991765.2_ASM599176v2	Phycisphaerae bacterium RAS2	Bacteria|Planctomycetota|Phycisphaerae	0	0	1	1	0	2	2	1	1	0	1	3	3	0	0	0	0	0	0	0	0	0		1	1	17
GCA_005996305.2_ASM599630v2	Salmonella enterica subsp. enterica serovar Typhimurium	Bacteria|Pseudomonadota|Gammaproteobacteria|Enterobacterales|Enterobacteriaceae|Salmonella	0	0	1	1	0	2	2	1	1	0	1	3	3	0	0	0	0	0	0	0	0	0		1	2	18
GCA_005996325.2_ASM599632v2	Salmonella enterica subsp. enterica serovar Saintpaul	Bacteria|Pseudomonadota|Gammaproteobacteria|Enterobacterales|Enterobacteriaceae|Salmonella	0	0	1	1	0	2	2	1	1	0	1	4	4	0	0	0	0	0	0	0	0	0		1	2	20
GCA_005996465.2_ASM599646v2	Staphylococcus chromogenes	Bacteria|Bacillota|Bacilli|Bacillales|Staphylococcaceae|Staphylococcus	0	0	1	1	0	2	2	1	1	0	1	4	4	0	0	0	0	0	0	0	0	0		1	2	20
GCA_005996525.2_ASM599652v2	Staphylococcus warneri	Bacteria|Bacillota|Bacilli|Bacillales|Staphylococcaceae|Staphylococcus	0	0	1	1	0	2	2	1	1	0	1	3	3	0	0	0	0	0	0	0	0	0		1	1	17
GCA_006016765.2_ASM601676v2	Staphylococcus chromogenes	Bacteria|Bacillota|Bacilli|Bacillales|Staphylococcaceae|Staphylococcus	0	0	1	1	0	2	2	1	1	0	1	3	3	0	0	0	0	0	0	0	0	0		1	1	17
GCA_006019175.2_ASM601917v2	Salmonella enterica subsp. enterica serovar Saintpaul	Bacteria|Pseudomonadota|Gammaproteobacteria|Enterobacterales|Enterobacteriaceae|Salmonella	0	0	1	1	0	2	2	1	1	0	1	3	3	0	0	0	0	0	0	0	0	0		1	2	18
GCA_006026255.2_ASM602625v2	Planococcus glaciei	Bacteria|Bacillota|Bacilli|Bacillales|Planococcaceae|Planococcus	0	0	1	1	0	2	2	1	1	0	1	3	3	0	0	0	0	0	0	0	0	0		1	1	17
GCA_006027055.2_ASM602705v2	Salmonella enterica subsp. enterica serovar Saintpaul	Bacteria|Pseudomonadota|Gammaproteobacteria|Enterobacterales|Enterobacteriaceae|Salmonella	0	0	1	1	0	2	2	1	1	0	1	3	3	0	0	0	0	0	0	0	0	0		1	1	17
GCA_006090915.2_ASM609091v2	Salmonella enterica subsp. enterica serovar Senftenberg	Bacteria|Pseudomonadota|Gammaproteobacteria|Enterobacterales|Enterobacteriaceae|Salmonella	0	0	1	1	0	2	2	1	1	0	1	3	3	0	0	0	0	0	0	0	0	0		1	1	17
GCA_006098575.2_ASM609857v2	Salmonella enterica subsp. enterica serovar Kentucky	Bacteria|Pseudomonadota|Gammaproteobacteria|Enterobacterales|Enterobacteriaceae|Salmonella	0	0	1	1	0	2	2	1	1	0	1	3	3	0	0	0	0	0	0	0	0	0		1	1	17
GCA_006124375.2_ASM612437v2	Salmonella enterica subsp. enterica serovar Typhimurium	Bacteria|Pseudomonadota|Gammaproteobacteria|Enterobacterales|Enterobacteriaceae|Salmonella	0	0	1	1	0	2	2	1	1	0	1	3	3	0	0	0	0	0	0	0	0	0		1	1	17
GCA_006199285.2_ASM619928v2	Salmonella enterica subsp. enterica serovar Typhimurium	Bacteria|Pseudomonadota|Gammaproteobacteria|Enterobacterales|Enterobacteriaceae|Salmonella	0	0	1	1	0	2	2	1	1	0	1	3	3	0	0	0	0	0	0	0	0	0		1	1	17
GCA_006199305.2_ASM619930v2	Salmonella enterica subsp. enterica serovar Schwarzengrund	Bacteria|Pseudomonadota|Gammaproteobacteria|Enterobacterales|Enterobacteriaceae|Salmonella	0	0	1	1	0	2	2	1	1	0	1	3	3	0	0	0	0	0	0	0	0	0		1	1	17
GCA_006202105.2_ASM620210v2	Salmonella enterica subsp. enterica serovar Hadar	Bacteria|Pseudomonadota|Gammaproteobacteria|Enterobacterales|Enterobacteriaceae|Salmonella	0	0	1	1	0	2	2	1	1	0	1	3	3	0	0	0	0	0	0	0	0	0		1	1	17
GCA_006228165.1_ASM622816v1	Salmonella enterica subsp. enterica serovar Kentucky	Bacteria|Pseudomonadota|Gammaproteobacteria|Enterobacterales|Enterobacteriaceae|Salmonella	0	0	1	1	0	2	2	1	1	2	1	2	3	0	0	0	0	0	0	0	0	0		1	1	18
GCA_006228445.1_ASM622844v1	Salmonella enterica subsp. enterica serovar Kiambu	Bacteria|Pseudomonadota|Gammaproteobacteria|Enterobacterales|Enterobacteriaceae|Salmonella	0	1	2	2	1	1	1	1	1	0	1	3	2	6	0	0	0	0	0	0	1	5	2	1	2	33
GCA_006228465.1_ASM622846v1	Salmonella enterica subsp. enterica serovar Infantis	Bacteria|Pseudomonadota|Gammaproteobacteria|Enterobacterales|Enterobacteriaceae|Salmonella	0	1	2	2	1	1	1	1	1	0	1	3	3	6	0	0	0	0	0	0	1	5	2	1	2	34
GCA_006228485.1_ASM622848v1	Salmonella enterica subsp. enterica serovar Typhimurium	Bacteria|Pseudomonadota|Gammaproteobacteria|Enterobacterales|Enterobacteriaceae|Salmonella	0	1	2	2	1	1	1	1	1	0	1	3	3	6	0	0	0	0	0	0	1	5	2	1	2	34
GCA_006228505.1_ASM622850v1	Enterococcus faecium	Bacteria|Bacillota|Bacilli|Lactobacillales|Enterococcaceae|Enterococcus	0	1	2	2	1	1	1	1	1	0	1	3	3	6	0	0	0	0	0	0	1	5	2	1	2	34
GCA_006228525.1_ASM622852v1	Shewanella decolorationis	Bacteria|Pseudomonadota|Gammaproteobacteria|Alteromonadales|Shewanellaceae|Shewanella	0	1	2	2	1	1	1	1	1	0	1	3	3	6	0	0	0	0	0	0	1	5	2	1	2	34
GCA_006228545.1_ASM622854v1	Elizabethkingia bruuniana	Bacteria|Bacteroidota|Flavobacteriia|Flavobacteriales|Weeksellaceae|Elizabethkingia	0	1	2	2	1	1	1	1	1	0	1	3	3	6	0	0	0	0	0	0	1	5	2	1	2	34
GCA_006285055.2_ASM628505v2	Elizabethkingia meningoseptica	Bacteria|Bacteroidota|Flavobacteriia|Flavobacteriales|Weeksellaceae|Elizabethkingia	0	0	1	1	0	2	2	1	1	0	1	3	3	0	0	0	0	0	0	0	0	0		1	1	17
GCA_006315305.2_ASM631530v2	Salmonella enterica	Bacteria|Pseudomonadota|Gammaproteobacteria|Enterobacterales|Enterobacteriaceae|Salmonella	0	0	1	1	0	2	2	1	1	0	1	3	3	0	0	0	0	0	0	0	0	0		1	1	17
GCA_006320625.2_ASM632062v2	Salmonella enterica	Bacteria|Pseudomonadota|Gammaproteobacteria|Enterobacterales|Enterobacteriaceae|Salmonella	0	0	1	1	0	2	2	1	1	0	1	3	3	0	0	0	0	0	0	0	0	0		1	1	17
GCA_006338365.2_ASM633836v2	Salmonella enterica	Bacteria|Pseudomonadota|Gammaproteobacteria|Enterobacterales|Enterobacteriaceae|Salmonella	0	0	1	1	0	2	2	1	1	0	1	3	3	0	0	0	0	0	0	0	0	0		1	2	18
GCA_006338875.2_ASM633887v2	Salmonella enterica	Bacteria|Pseudomonadota|Gammaproteobacteria|Enterobacterales|Enterobacteriaceae|Salmonella	0	0	1	1	0	2	2	1	1	0	1	3	3	0	0	0	0	0	0	0	0	0		1	1	17
GCA_006339875.2_ASM633987v2	Salmonella enterica	Bacteria|Pseudomonadota|Gammaproteobacteria|Enterobacterales|Enterobacteriaceae|Salmonella	0	0	1	1	0	3	3	1	2	1	1	3	3	0	0	0	0	0	0	0	0	0		1	1	21
GCA_006340505.2_ASM634050v2	Salmonella enterica	Bacteria|Pseudomonadota|Gammaproteobacteria|Enterobacterales|Enterobacteriaceae|Salmonella	0	0	1	1	0	2	2	1	1	1	1	3	3	0	0	0	0	0	0	0	0	0		1	1	18
GCA_006340535.2_ASM634053v2	Escherichia coli	Bacteria|Pseudomonadota|Gammaproteobacteria|Enterobacterales|Enterobacteriaceae|Escherichia	0	0	1	1	0	2	2	1	1	0	1	3	3	0	0	0	0	0	0	0	0	0		1	1	17
GCA_006341935.2_ASM634193v2	Escherichia coli	Bacteria|Pseudomonadota|Gammaproteobacteria|Enterobacterales|Enterobacteriaceae|Escherichia	0	0	1	1	0	2	2	1	1	0	1	3	3	0	0	0	0	0	0	0	0	0		1	1	17
GCA_006342205.2_ASM634220v2	Escherichia coli	Bacteria|Pseudomonadota|Gammaproteobacteria|Enterobacterales|Enterobacteriaceae|Escherichia	0	0	1	1	0	2	2	1	1	1	1	3	3	0	0	0	0	0	0	0	0	0		1	2	19
GCA_006342355.2_ASM634235v2	Escherichia coli	Bacteria|Pseudomonadota|Gammaproteobacteria|Enterobacterales|Enterobacteriaceae|Escherichia	0	0	1	1	0	3	3	1	2	1	1	3	3	0	0	0	0	0	0	0	0	0		1	1	21
GCA_006342645.2_ASM634264v2	Escherichia coli	Bacteria|Pseudomonadota|Gammaproteobacteria|Enterobacterales|Enterobacteriaceae|Escherichia	0	0	1	1	0	2	2	1	1	0	1	3	3	0	0	0	0	0	0	0	0	0		1	1	17
GCA_006344865.2_ASM634486v2	Escherichia coli	Bacteria|Pseudomonadota|Gammaproteobacteria|Enterobacterales|Enterobacteriaceae|Escherichia	0	0	1	1	0	3	3	1	2	1	1	3	3	0	0	0	0	0	0	0	0	0		1	1	21
GCA_006351725.3_ASM635172v3	Klebsiella pneumoniae	Bacteria|Pseudomonadota|Gammaproteobacteria|Enterobacterales|Enterobacteriaceae|Klebsiella/Raoultella group|Klebsiella	2	0	3	2	0	2	2	1	2	0	0	1	1	5	0	0	0	0	0	0	0	1		3	2	27
GCA_006378235.1_ASM637823v1	Salmonella enterica subsp. enterica serovar Infantis	Bacteria|Pseudomonadota|Gammaproteobacteria|Enterobacterales|Enterobacteriaceae|Salmonella	2	1	2	1	0	2	2	1	1	0	0	1	1	1	0	0	0	0	0	0	1	0		1	0	17
GCA_006385655.1_ASM638565v1	Escherichia coli	Bacteria|Pseudomonadota|Gammaproteobacteria|Enterobacterales|Enterobacteriaceae|Escherichia	0	0	0	0	0	0	0	0	0	1	0	0	0	0	0	0	0	0	0	0	0	0		0	0	1
GCA_006402875.1_ASM640287v1	Salmonella enterica subsp. enterica serovar Newport	Bacteria|Pseudomonadota|Gammaproteobacteria|Enterobacterales|Enterobacteriaceae|Salmonella	0	0	1	1	0	2	2	1	1	0	1	3	3	0	0	0	0	0	0	0	0	0		1	1	17
GCA_006474385.2_Microbial_assembly	Salmonella enterica subsp. enterica serovar Infantis	Bacteria|Pseudomonadota|Gammaproteobacteria|Enterobacterales|Enterobacteriaceae|Salmonella	0	0	1	1	0	3	3	1	2	2	1	3	3	0	0	0	0	0	0	0	0	0		1	1	22
GCA_006518555.2_ASM651855v2	Dermacoccus abyssi	Bacteria|Actinomycetota|Actinomycetes|Micrococcales|Dermacoccaceae|Dermacoccus	0	0	1	1	0	2	2	1	1	0	1	3	3	0	0	0	0	0	0	0	0	0		1	1	17
GCA_006519455.2_ASM651945v2	Klebsiella pneumoniae	Bacteria|Pseudomonadota|Gammaproteobacteria|Enterobacterales|Enterobacteriaceae|Klebsiella/Raoultella group|Klebsiella	0	0	1	1	0	2	2	1	1	0	1	3	3	0	0	0	0	0	0	0	0	0		1	2	18
GCA_006520715.2_ASM652071v2	Bordetella pertussis	Bacteria|Pseudomonadota|Betaproteobacteria|Burkholderiales|Alcaligenaceae|Bordetella	0	0	1	1	0	2	2	1	1	0	1	3	3	0	0	0	0	0	0	0	0	0		1	1	17
GCA_006651425.2_ASM665142v2	Bordetella pertussis	Bacteria|Pseudomonadota|Betaproteobacteria|Burkholderiales|Alcaligenaceae|Bordetella	0	0	1	1	0	2	2	1	1	0	1	3	3	0	0	0	0	0	0	0	0	0		1	2	18
GCA_006651685.2_ASM665168v2	Bordetella pertussis	Bacteria|Pseudomonadota|Betaproteobacteria|Burkholderiales|Alcaligenaceae|Bordetella	0	0	1	1	0	2	2	1	1	0	1	3	3	0	0	0	0	0	0	0	0	0		1	1	17
GCA_006685825.2_ASM668582v2	Bacillus amyloliquefaciens	Bacteria|Bacillota|Bacilli|Bacillales|Bacillaceae|Bacillus|Bacillus amyloliquefaciens group	0	0	1	1	0	2	2	1	1	0	1	3	3	0	0	0	0	0	0	0	0	0		1	1	17
GCA_006697045.2_ASM669704v2	Ectothiorhodospiraceae bacterium BW-2	Bacteria|Pseudomonadota|Gammaproteobacteria|Chromatiales|Ectothiorhodospiraceae	0	0	1	1	0	2	2	1	1	0	1	3	3	0	0	0	0	0	0	0	0	0		1	1	17
GCA_006711145.1_ASM671114v1	Escherichia coli	Bacteria|Pseudomonadota|Gammaproteobacteria|Enterobacterales|Enterobacteriaceae|Escherichia	0	0	1	1	0	2	2	2	1	0	1	2	2	7	0	0	0	0	0	0	0	1		1	1	24
GCA_006711525.1_ASM671152v1	Escherichia coli	Bacteria|Pseudomonadota|Gammaproteobacteria|Enterobacterales|Enterobacteriaceae|Escherichia	0	0	1	1	0	2	2	2	1	0	1	2	1	7	0	0	0	0	0	0	0	1		1	1	23
GCA_006739125.2_ASM673912v2	Escherichia coli	Bacteria|Pseudomonadota|Gammaproteobacteria|Enterobacterales|Enterobacteriaceae|Escherichia	0	0	1	1	0	3	3	1	2	1	1	3	3	0	0	0	0	0	0	0	0	0		1	1	21
GCA_006740645.2_ASM674064v2	Escherichia coli	Bacteria|Pseudomonadota|Gammaproteobacteria|Enterobacterales|Enterobacteriaceae|Escherichia	0	0	0	0	0	0	0	0	0	0	0	0	0	0	0	0	0	0	0	0	0	0		0	0	0
GCA_006740725.1_ASM674072v1	Escherichia coli	Bacteria|Pseudomonadota|Gammaproteobacteria|Enterobacterales|Enterobacteriaceae|Escherichia	0	0	1	1	0	2	2	1	1	0	1	2	3	0	0	0	0	0	0	0	0	0		1	1	16
GCA_006843305.1_ASM684330v1	Klebsiella pneumoniae	Bacteria|Pseudomonadota|Gammaproteobacteria|Enterobacterales|Enterobacteriaceae|Klebsiella/Raoultella group|Klebsiella	0	0	1	1	0	2	2	1	1	1	1	2	2	0	0	0	0	0	0	0	0	0		1	1	16
GCA_006846945.2_ASM684694v2	Klebsiella pneumoniae	Bacteria|Pseudomonadota|Gammaproteobacteria|Enterobacterales|Enterobacteriaceae|Klebsiella/Raoultella group|Klebsiella	0	0	1	1	0	2	2	1	1	0	1	3	3	0	0	0	0	0	0	0	0	0		1	1	17
GCA_006849305.2_ASM684930v2	Escherichia coli	Bacteria|Pseudomonadota|Gammaproteobacteria|Enterobacterales|Enterobacteriaceae|Escherichia	0	0	1	1	0	2	2	1	1	0	1	3	3	0	0	0	0	0	0	0	0	0		1	2	18
GCA_006855945.2_ASM685594v2	Escherichia coli	Bacteria|Pseudomonadota|Gammaproteobacteria|Enterobacterales|Enterobacteriaceae|Escherichia	0	0	1	1	0	2	2	1	1	0	1	3	3	0	0	0	0	0	0	0	0	0		1	2	18
GCA_006858285.2_ASM685828v2	Escherichia coli	Bacteria|Pseudomonadota|Gammaproteobacteria|Enterobacterales|Enterobacteriaceae|Escherichia	0	0	1	1	0	2	2	1	1	0	1	3	3	0	0	0	0	0	0	0	0	0		1	1	17
GCA_006860705.2_ASM686070v2	Salmonella enterica subsp. enterica serovar Typhimurium	Bacteria|Pseudomonadota|Gammaproteobacteria|Enterobacterales|Enterobacteriaceae|Salmonella	0	0	1	1	0	2	2	1	1	0	1	3	3	0	0	0	0	0	0	0	0	0		1	1	17
GCA_006868345.2_ASM686834v2	Salmonella enterica subsp. enterica serovar Heidelberg	Bacteria|Pseudomonadota|Gammaproteobacteria|Enterobacterales|Enterobacteriaceae|Salmonella	0	0	1	1	0	2	2	1	1	0	1	3	3	0	0	0	0	0	0	0	0	0		1	2	18
GCA_006868405.2_ASM686840v2	Salmonella enterica subsp. enterica serovar Muenster	Bacteria|Pseudomonadota|Gammaproteobacteria|Enterobacterales|Enterobacteriaceae|Salmonella	0	0	1	1	0	2	2	1	1	0	1	3	3	0	0	0	0	0	0	0	0	0		1	1	17
GCA_006868905.2_ASM686890v2	Salmonella enterica subsp. enterica serovar 4,[5],12:i:-	Bacteria|Pseudomonadota|Gammaproteobacteria|Enterobacterales|Enterobacteriaceae|Salmonella	0	0	1	1	0	2	2	1	1	0	1	3	3	0	0	0	0	0	0	0	0	0		1	2	18
GCA_006869965.2_ASM686996v2	Salmonella enterica subsp. enterica serovar Infantis	Bacteria|Pseudomonadota|Gammaproteobacteria|Enterobacterales|Enterobacteriaceae|Salmonella	0	0	1	1	0	2	2	1	1	0	1	3	3	0	0	0	0	0	0	0	0	0		1	1	17
GCA_006870005.2_ASM687000v2	Salmonella enterica subsp. enterica serovar London	Bacteria|Pseudomonadota|Gammaproteobacteria|Enterobacterales|Enterobacteriaceae|Salmonella	0	0	1	1	0	2	2	1	1	0	1	3	3	0	0	0	0	0	0	0	0	0		1	1	17
GCA_006873825.2_ASM687382v2	Salmonella enterica subsp. enterica serovar Infantis	Bacteria|Pseudomonadota|Gammaproteobacteria|Enterobacterales|Enterobacteriaceae|Salmonella	0	0	1	1	0	2	2	1	1	0	1	3	3	0	0	0	0	0	0	0	0	0		1	1	17
GCA_006899445.2_ASM689944v2	Salmonella enterica subsp. enterica serovar Enteritidis	Bacteria|Pseudomonadota|Gammaproteobacteria|Enterobacterales|Enterobacteriaceae|Salmonella	0	0	1	1	0	2	2	1	1	0	1	3	3	0	0	0	0	0	0	0	0	0		1	1	17
GCA_006911855.2_ASM691185v2	Salmonella enterica subsp. enterica serovar Muenster	Bacteria|Pseudomonadota|Gammaproteobacteria|Enterobacterales|Enterobacteriaceae|Salmonella	0	0	1	1	0	2	2	1	1	0	1	3	3	0	0	0	0	0	0	0	0	0		1	1	17
GCA_006912375.2_ASM691237v2	Salmonella enterica subsp. enterica serovar 4,[5],12:i:-	Bacteria|Pseudomonadota|Gammaproteobacteria|Enterobacterales|Enterobacteriaceae|Salmonella	0	0	1	1	0	2	2	1	1	1	1	3	3	0	0	0	0	0	0	0	0	0		1	1	18
GCA_006914355.2_ASM691435v2	Salmonella enterica subsp. enterica serovar Muenchen	Bacteria|Pseudomonadota|Gammaproteobacteria|Enterobacterales|Enterobacteriaceae|Salmonella	0	0	1	1	0	2	2	1	1	1	1	3	3	0	0	0	0	0	0	0	0	0		1	1	18
GCA_006948385.2_ASM694838v2	Salmonella enterica subsp. enterica serovar Typhimurium	Bacteria|Pseudomonadota|Gammaproteobacteria|Enterobacterales|Enterobacteriaceae|Salmonella	0	0	1	1	0	2	2	1	1	0	1	3	3	0	0	0	0	0	0	0	0	0		1	1	17
GCA_006949085.2_ASM694908v2	Salmonella enterica subsp. enterica serovar Infantis	Bacteria|Pseudomonadota|Gammaproteobacteria|Enterobacterales|Enterobacteriaceae|Salmonella	0	0	1	1	0	2	2	1	1	0	1	3	3	0	0	0	0	0	0	0	0	0		1	1	17
GCA_006949785.2_ASM694978v2	Salmonella enterica subsp. enterica serovar Infantis	Bacteria|Pseudomonadota|Gammaproteobacteria|Enterobacterales|Enterobacteriaceae|Salmonella	0	0	1	1	0	2	2	1	1	0	1	3	3	0	0	0	0	0	0	0	0	0		1	1	17
GCA_006952825.2_ASM695282v2	Salmonella enterica subsp. enterica serovar Infantis	Bacteria|Pseudomonadota|Gammaproteobacteria|Enterobacterales|Enterobacteriaceae|Salmonella	0	0	1	1	0	2	2	1	1	0	1	3	3	0	0	0	0	0	0	0	0	0		1	1	17
GCA_006965405.3_ASM696540v3	Salmonella enterica subsp. enterica serovar Infantis	Bacteria|Pseudomonadota|Gammaproteobacteria|Enterobacterales|Enterobacteriaceae|Salmonella	0	0	1	1	0	2	2	2	1	1	1	3	3	1	0	0	0	0	0	0	0	1		1	1	21
GCA_006965425.1_ASM696542v1	Salmonella enterica subsp. enterica serovar Berta	Bacteria|Pseudomonadota|Gammaproteobacteria|Enterobacterales|Enterobacteriaceae|Salmonella	1	0	1	1	0	0	0	1	0	0	0	2	2	3	0	0	0	0	0	1	0	0		1	1	14
GCA_006974205.1_ASM697420v1	Salmonella enterica subsp. enterica serovar Infantis	Bacteria|Pseudomonadota|Gammaproteobacteria|Enterobacterales|Enterobacteriaceae|Salmonella	0	0	1	1	0	2	2	2	1	0	1	2	2	6	0	0	0	0	0	0	0	1		1	0	22
GCA_007040365.2_ASM704036v2	Salmonella enterica subsp. enterica serovar Agona	Bacteria|Pseudomonadota|Gammaproteobacteria|Enterobacterales|Enterobacteriaceae|Salmonella	0	0	1	1	0	2	2	1	1	0	1	3	3	0	0	0	0	0	0	0	0	0		1	1	17
GCA_007040405.2_ASM704040v2	Salmonella enterica subsp. enterica serovar Berta	Bacteria|Pseudomonadota|Gammaproteobacteria|Enterobacterales|Enterobacteriaceae|Salmonella	0	0	1	1	0	2	2	1	1	0	1	3	3	0	0	0	0	0	0	0	0	0		1	1	17
GCA_007041505.2_ASM704150v2	Salmonella enterica subsp. enterica serovar Infantis	Bacteria|Pseudomonadota|Gammaproteobacteria|Enterobacterales|Enterobacteriaceae|Salmonella	0	0	1	1	0	2	2	1	1	0	1	3	3	0	0	0	0	0	0	0	0	0		1	1	17
GCA_007049205.2_ASM704920v2	Haemophilus influenzae biotype aegyptius	Bacteria|Pseudomonadota|Gammaproteobacteria|Pasteurellales|Pasteurellaceae|Haemophilus	0	0	1	1	0	2	2	1	1	0	1	3	3	0	0	0	0	0	0	0	0	0		1	1	17
GCA_007163885.2_ASM716388v2	Haemophilus influenzae biotype aegyptius	Bacteria|Pseudomonadota|Gammaproteobacteria|Pasteurellales|Pasteurellaceae|Haemophilus	0	1	12	4	1	1	2	1	1	0	0	2	2	9	0	2	1	2	1	1	1	2		1	1	48
GCA_007182875.1_ASM718287v1	Salmonella enterica subsp. enterica serovar Newport	Bacteria|Pseudomonadota|Gammaproteobacteria|Enterobacterales|Enterobacteriaceae|Salmonella	1	2	13	4	1	5	4	2	2	2	0	5	4	7	0	1	1	2	0	0	1	1		3	1	62
GCA_007230335.2_ASM723033v2	Salmonella enterica subsp. enterica serovar Newport	Bacteria|Pseudomonadota|Gammaproteobacteria|Enterobacterales|Enterobacteriaceae|Salmonella	0	0	1	1	0	2	2	1	1	0	1	3	3	0	0	0	0	0	0	0	0	0		1	1	17
GCA_007232625.2_ASM723262v2	Salmonella enterica subsp. enterica serovar Dublin	Bacteria|Pseudomonadota|Gammaproteobacteria|Enterobacterales|Enterobacteriaceae|Salmonella	0	0	1	1	0	2	2	1	1	0	1	3	3	0	0	0	0	0	0	0	0	0		1	1	17
GCA_007323035.2_ASM732303v2	Salmonella enterica subsp. enterica serovar Newport	Bacteria|Pseudomonadota|Gammaproteobacteria|Enterobacterales|Enterobacteriaceae|Salmonella	0	0	1	1	0	2	2	1	1	0	1	3	3	0	0	0	0	0	0	0	0	0		1	1	17
GCA_007323255.2_ASM732325v2	Proteus mirabilis	Bacteria|Pseudomonadota|Gammaproteobacteria|Enterobacterales|Morganellaceae|Proteus	0	0	1	1	0	2	2	1	1	0	1	3	3	0	0	0	0	0	0	0	0	0		1	2	18
GCA_007333575.2_ASM733357v2	Salmonella enterica subsp. enterica serovar Tennessee	Bacteria|Pseudomonadota|Gammaproteobacteria|Enterobacterales|Enterobacteriaceae|Salmonella	0	0	1	1	0	2	2	1	1	0	1	3	3	0	0	0	0	0	0	0	0	0		1	1	17
GCA_007361935.1_ASM736193v1	Salmonella enterica subsp. enterica serovar Infantis	Bacteria|Pseudomonadota|Gammaproteobacteria|Enterobacterales|Enterobacteriaceae|Salmonella	0	0	0	0	0	0	0	1	0	0	0	0	0	0	0	0	0	0	0	0	0	0		0	0	1
GCA_007374985.2_ASM737498v2	Salmonella enterica subsp. enterica serovar Infantis	Bacteria|Pseudomonadota|Gammaproteobacteria|Enterobacterales|Enterobacteriaceae|Salmonella	0	0	1	1	0	2	2	1	1	0	1	3	3	0	0	0	0	0	0	0	0	0		1	2	18
GCA_007424245.2_ASM742424v2	Salmonella enterica subsp. enterica serovar Infantis	Bacteria|Pseudomonadota|Gammaproteobacteria|Enterobacterales|Enterobacteriaceae|Salmonella	0	0	1	1	0	2	2	1	1	0	1	3	3	0	0	0	0	0	0	0	0	0		1	1	17
GCA_007425265.2_Microbial_assembly	Salmonella enterica subsp. enterica serovar Infantis	Bacteria|Pseudomonadota|Gammaproteobacteria|Enterobacterales|Enterobacteriaceae|Salmonella	0	0	1	1	0	3	3	1	2	1	1	3	3	0	0	0	0	0	0	0	0	0		1	2	22
GCA_007473075.2_ASM747307v2	Salmonella enterica subsp. enterica serovar Infantis	Bacteria|Pseudomonadota|Gammaproteobacteria|Enterobacterales|Enterobacteriaceae|Salmonella	0	0	1	1	0	2	2	1	1	0	1	3	3	0	0	0	0	0	0	0	0	0		1	1	17
GCA_007484345.2_ASM748434v2	Salmonella enterica subsp. enterica serovar Infantis	Bacteria|Pseudomonadota|Gammaproteobacteria|Enterobacterales|Enterobacteriaceae|Salmonella	0	0	1	1	0	2	2	1	1	0	1	3	3	0	0	0	0	0	0	0	0	0		1	1	17
GCA_007500235.2_ASM750023v2	Escherichia coli	Bacteria|Pseudomonadota|Gammaproteobacteria|Enterobacterales|Enterobacteriaceae|Escherichia	0	0	1	1	0	2	2	1	1	0	1	3	3	0	0	0	0	0	0	0	0	0		1	2	18
GCA_007545235.2_ASM754523v2	Bacillus amyloliquefaciens	Bacteria|Bacillota|Bacilli|Bacillales|Bacillaceae|Bacillus|Bacillus amyloliquefaciens group	0	0	1	1	0	3	3	1	2	1	1	3	3	0	0	0	0	0	0	0	0	0		1	2	22
GCA_007556835.1_ASM755683v1	Bordetella pertussis	Bacteria|Pseudomonadota|Betaproteobacteria|Burkholderiales|Alcaligenaceae|Bordetella	0	2	3	1	0	1	1	1	1	1	1	4	4	8	0	1	1	2	1	2	1	3	1	2	0	42
GCA_007626135.2_ASM762613v2	Bordetella pertussis	Bacteria|Pseudomonadota|Betaproteobacteria|Burkholderiales|Alcaligenaceae|Bordetella	0	0	1	1	0	2	2	1	1	0	1	3	3	0	0	0	0	0	0	0	0	0		1	2	18
GCA_007626775.2_ASM762677v2	Bordetella pertussis	Bacteria|Pseudomonadota|Betaproteobacteria|Burkholderiales|Alcaligenaceae|Bordetella	0	0	1	1	0	2	2	1	1	0	1	3	3	0	0	0	0	0	0	0	0	0		1	1	17
GCA_007634455.2_ASM763445v2	Bordetella pertussis	Bacteria|Pseudomonadota|Betaproteobacteria|Burkholderiales|Alcaligenaceae|Bordetella	0	0	1	1	0	2	2	1	1	0	1	3	3	0	0	0	0	0	0	0	0	0		1	1	17
GCA_007635275.2_ASM763527v2	Bordetella pertussis	Bacteria|Pseudomonadota|Betaproteobacteria|Burkholderiales|Alcaligenaceae|Bordetella	0	0	1	1	0	2	2	1	1	0	1	3	3	0	0	0	0	0	0	0	0	0		1	1	17
GCA_007741555.1_ASM774155v1	Bordetella pertussis	Bacteria|Pseudomonadota|Betaproteobacteria|Burkholderiales|Alcaligenaceae|Bordetella	0	1	2	1	0	0	0	0	0	0	0	1	1	30	0	1	2	0	0	0	0	3		2	0	44
GCA_007748055.1_ASM774805v1	Bordetella pertussis	Bacteria|Pseudomonadota|Betaproteobacteria|Burkholderiales|Alcaligenaceae|Bordetella	1	1	5	2	0	1	2	0	0	0	0	1	1	18	0	0	4	0	0	0	0	6		1	1	44
GCA_007748095.1_ASM774809v1	Bordetella pertussis	Bacteria|Pseudomonadota|Betaproteobacteria|Burkholderiales|Alcaligenaceae|Bordetella	0	2	2	2	0	0	0	1	0	0	0	1	1	6	0	1	1	0	1	1	0	0		1	0	20
GCA_007750655.1_ASM775065v1	Bordetella pertussis	Bacteria|Pseudomonadota|Betaproteobacteria|Burkholderiales|Alcaligenaceae|Bordetella	0	0	2	1	0	1	1	0	1	0	0	0	0	4	0	1	1	0	0	0	0	1		1	0	14
GCA_007751115.2_ASM775111v2	Bordetella pertussis	Bacteria|Pseudomonadota|Betaproteobacteria|Burkholderiales|Alcaligenaceae|Bordetella	0	0	1	1	0	2	2	1	1	0	1	3	3	0	0	0	0	0	0	0	0	0		1	2	18
GCA_007751255.1_ASM775125v1	Bordetella pertussis	Bacteria|Pseudomonadota|Betaproteobacteria|Burkholderiales|Alcaligenaceae|Bordetella	0	2	2	2	0	0	0	1	0	0	0	1	1	6	0	1	1	0	1	1	0	0		1	0	20
GCA_007751475.1_ASM775147v1	Bordetella pertussis	Bacteria|Pseudomonadota|Betaproteobacteria|Burkholderiales|Alcaligenaceae|Bordetella	0	0	3	1	0	1	0	0	0	0	0	1	1	14	0	1	2	0	0	0	0	1		1	0	26
GCA_007753455.1_ASM775345v1	Bordetella pertussis	Bacteria|Pseudomonadota|Betaproteobacteria|Burkholderiales|Alcaligenaceae|Bordetella	1	0	3	2	0	3	3	0	3	0	0	1	1	9	0	1	1	0	0	0	0	0		1	0	29
GCA_007753915.1_ASM775391v1	Bordetella pertussis	Bacteria|Pseudomonadota|Betaproteobacteria|Burkholderiales|Alcaligenaceae|Bordetella	0	0	1	1	0	0	0	1	0	0	0	0	0	2	0	0	0	1	0	0	0	0		1	0	7
GCA_007762235.2_ASM776223v2	Bordetella pertussis	Bacteria|Pseudomonadota|Betaproteobacteria|Burkholderiales|Alcaligenaceae|Bordetella	0	0	1	1	0	2	2	1	1	0	1	3	3	0	0	0	0	0	0	0	0	0		1	2	18
GCA_007765355.2_ASM776535v2	Bordetella pertussis	Bacteria|Pseudomonadota|Betaproteobacteria|Burkholderiales|Alcaligenaceae|Bordetella	0	0	1	1	0	2	2	1	1	0	1	3	3	0	0	0	0	0	0	0	0	0		1	1	17
GCA_007813835.1_ASM781383v1	Bordetella pertussis	Bacteria|Pseudomonadota|Betaproteobacteria|Burkholderiales|Alcaligenaceae|Bordetella	0	0	1	1	0	0	0	1	0	0	0	0	1	0	0	0	0	0	0	0	0	0		0	0	4
GCA_007814275.1_ASM781427v1	Bordetella pertussis	Bacteria|Pseudomonadota|Betaproteobacteria|Burkholderiales|Alcaligenaceae|Bordetella	0	0	1	1	0	1	1	1	1	0	0	1	1	0	0	0	0	0	0	0	0	0		0	0	8
GCA_007814955.1_ASM781495v1	Bordetella pertussis	Bacteria|Pseudomonadota|Betaproteobacteria|Burkholderiales|Alcaligenaceae|Bordetella	0	0	1	0	0	0	0	1	0	0	0	1	0	0	0	0	0	0	0	0	0	0		0	0	3
GCA_007816835.2_ASM781683v2	Bordetella pertussis	Bacteria|Pseudomonadota|Betaproteobacteria|Burkholderiales|Alcaligenaceae|Bordetella	0	0	1	1	0	2	2	1	1	0	1	3	3	0	0	0	0	0	0	0	0	0		1	1	17
GCA_007833955.1_ASM783395v1	Bordetella pertussis	Bacteria|Pseudomonadota|Betaproteobacteria|Burkholderiales|Alcaligenaceae|Bordetella	0	1	2	3	0	0	0	0	0	0	0	0	1	3	0	0	0	0	0	0	0	0		2	0	12
GCA_007860625.2_ASM786062v2	Bordetella pertussis	Bacteria|Pseudomonadota|Betaproteobacteria|Burkholderiales|Alcaligenaceae|Bordetella	0	0	1	1	0	2	2	1	1	0	1	3	3	0	0	0	0	0	0	0	0	0		1	2	18
GCA_007861245.2_ASM786124v2	Bordetella pertussis	Bacteria|Pseudomonadota|Betaproteobacteria|Burkholderiales|Alcaligenaceae|Bordetella	0	0	1	1	0	3	3	1	2	1	1	3	3	0	0	0	0	0	0	0	0	0		1	1	21
GCA_007861625.2_ASM786162v2	Bordetella pertussis	Bacteria|Pseudomonadota|Betaproteobacteria|Burkholderiales|Alcaligenaceae|Bordetella	0	0	1	1	0	2	2	1	1	0	1	3	3	0	0	0	0	0	0	0	0	0		1	1	17
GCA_007861645.2_ASM786164v2	Bordetella pertussis	Bacteria|Pseudomonadota|Betaproteobacteria|Burkholderiales|Alcaligenaceae|Bordetella	0	0	1	1	0	2	2	1	1	1	1	3	3	0	0	0	0	0	0	0	0	0		1	2	19
GCA_007861865.2_ASM786186v2	Bordetella pertussis	Bacteria|Pseudomonadota|Betaproteobacteria|Burkholderiales|Alcaligenaceae|Bordetella	0	0	1	1	0	2	2	1	1	1	1	3	3	0	0	0	0	0	0	0	0	0		1	2	19
GCA_007862225.2_ASM786222v2	Bordetella pertussis	Bacteria|Pseudomonadota|Betaproteobacteria|Burkholderiales|Alcaligenaceae|Bordetella	0	0	1	1	0	3	3	1	2	1	1	3	3	0	0	0	0	0	0	0	0	0		1	1	21
GCA_007862245.2_ASM786224v2	Bordetella pertussis	Bacteria|Pseudomonadota|Betaproteobacteria|Burkholderiales|Alcaligenaceae|Bordetella	0	0	1	1	0	2	2	1	1	0	1	3	3	0	0	0	0	0	0	0	0	0		1	1	17
GCA_007862665.2_ASM786266v2	Bordetella pertussis	Bacteria|Pseudomonadota|Betaproteobacteria|Burkholderiales|Alcaligenaceae|Bordetella	0	0	1	1	0	2	2	1	1	0	1	3	3	0	0	0	0	0	0	0	0	0		1	1	17
GCA_007863785.2_ASM786378v2	Bordetella pertussis	Bacteria|Pseudomonadota|Betaproteobacteria|Burkholderiales|Alcaligenaceae|Bordetella	0	0	1	1	0	2	2	1	1	0	1	3	3	0	0	0	0	0	0	0	0	0		1	1	17
GCA_007864305.2_ASM786430v2	Bordetella pertussis	Bacteria|Pseudomonadota|Betaproteobacteria|Burkholderiales|Alcaligenaceae|Bordetella	0	0	1	1	0	2	2	1	1	0	1	3	3	0	0	0	0	0	0	0	0	0		1	1	17
GCA_007864785.2_ASM786478v2	Bordetella pertussis	Bacteria|Pseudomonadota|Betaproteobacteria|Burkholderiales|Alcaligenaceae|Bordetella	0	0	1	1	0	2	2	1	1	0	1	3	3	0	0	0	0	0	0	0	0	0		1	2	18
GCA_007917035.3_ASM791703v3	Bordetella pertussis	Bacteria|Pseudomonadota|Betaproteobacteria|Burkholderiales|Alcaligenaceae|Bordetella	0	0	0	0	0	0	0	0	0	0	0	0	0	0	0	0	0	0	0	0	0	0		0	0	0
GCA_007923045.4_ASM792304v4	Bordetella pertussis	Bacteria|Pseudomonadota|Betaproteobacteria|Burkholderiales|Alcaligenaceae|Bordetella	0	1	4	2	1	1	1	1	1	1	1	2	2	8	0	2	1	1	0	1	1	5		2	0	39
GCA_007923145.1_ASM792314v1	Bordetella pertussis	Bacteria|Pseudomonadota|Betaproteobacteria|Burkholderiales|Alcaligenaceae|Bordetella	0	0	1	0	0	0	0	0	0	0	0	1	0	1	0	3	1	0	0	0	0	3		1	1	12
GCA_007923165.1_ASM792316v1	Bordetella pertussis	Bacteria|Pseudomonadota|Betaproteobacteria|Burkholderiales|Alcaligenaceae|Bordetella	0	0	1	0	0	0	0	0	0	0	0	1	1	4	0	0	1	0	0	0	0	0		1	1	10
GCA_007971865.1_ASM797186v1	Bordetella pertussis	Bacteria|Pseudomonadota|Betaproteobacteria|Burkholderiales|Alcaligenaceae|Bordetella	0	0	1	1	0	2	2	1	1	0	1	3	3	0	0	0	0	0	0	0	0	0		1	1	17
GCA_007972065.1_ASM797206v1	Bordetella pertussis	Bacteria|Pseudomonadota|Betaproteobacteria|Burkholderiales|Alcaligenaceae|Bordetella	0	0	1	1	0	2	2	1	1	0	1	3	3	0	0	0	0	0	0	0	0	0		1	2	18
GCA_007972245.1_ASM797224v1	Bordetella pertussis	Bacteria|Pseudomonadota|Betaproteobacteria|Burkholderiales|Alcaligenaceae|Bordetella	0	0	1	1	0	2	2	1	1	0	1	3	3	0	0	0	0	0	0	0	0	0		1	1	17
GCA_007972405.1_ASM797240v1	Bordetella pertussis	Bacteria|Pseudomonadota|Betaproteobacteria|Burkholderiales|Alcaligenaceae|Bordetella	0	0	1	1	0	2	2	1	1	0	1	3	2	0	0	0	0	0	0	0	0	0		1	1	16
GCA_007972985.1_ASM797298v1	Bordetella pertussis	Bacteria|Pseudomonadota|Betaproteobacteria|Burkholderiales|Alcaligenaceae|Bordetella	0	0	1	1	0	2	2	1	1	0	1	3	3	0	0	0	0	0	0	0	0	0		1	1	17
GCA_007977065.2_ASM797706v2	Bordetella pertussis	Bacteria|Pseudomonadota|Betaproteobacteria|Burkholderiales|Alcaligenaceae|Bordetella	0	0	1	1	0	2	2	1	1	0	1	3	3	0	0	0	0	0	0	0	0	0		1	1	17
GCA_007997855.1_ASM799785v1	Bordetella pertussis	Bacteria|Pseudomonadota|Betaproteobacteria|Burkholderiales|Alcaligenaceae|Bordetella	0	0	0	1	0	0	0	1	0	0	0	2	1	0	0	0	0	0	0	0	0	0		0	0	5
GCA_007998005.1_ASM799800v1	Bordetella pertussis	Bacteria|Pseudomonadota|Betaproteobacteria|Burkholderiales|Alcaligenaceae|Bordetella	0	0	1	0	0	0	0	1	0	2	1	2	2	0	0	0	0	0	0	0	0	0		0	1	10
GCA_007998065.1_ASM799806v1	Bordetella pertussis	Bacteria|Pseudomonadota|Betaproteobacteria|Burkholderiales|Alcaligenaceae|Bordetella	0	0	0	1	0	1	1	0	0	2	0	1	1	0	0	0	0	0	0	0	0	0		0	1	8
GCA_007998085.1_ASM799808v1	Bordetella pertussis	Bacteria|Pseudomonadota|Betaproteobacteria|Burkholderiales|Alcaligenaceae|Bordetella	0	0	0	0	0	1	1	1	0	2	0	1	1	0	0	0	0	0	0	0	0	0		0	1	8
GCA_007998105.1_ASM799810v1	Bordetella pertussis	Bacteria|Pseudomonadota|Betaproteobacteria|Burkholderiales|Alcaligenaceae|Bordetella	0	0	0	0	0	2	2	0	1	1	0	1	1	0	0	0	0	0	0	0	0	0		1	0	9
GCA_007998125.1_ASM799812v1	Bordetella pertussis	Bacteria|Pseudomonadota|Betaproteobacteria|Burkholderiales|Alcaligenaceae|Bordetella	0	0	0	1	0	1	1	0	1	2	0	1	2	0	0	0	0	0	0	0	0	0		1	0	10
GCA_007999005.1_ASM799900v1	Bordetella pertussis	Bacteria|Pseudomonadota|Betaproteobacteria|Burkholderiales|Alcaligenaceae|Bordetella	0	0	0	1	0	1	1	2	0	1	0	1	3	0	0	0	0	0	0	0	0	1		1	1	13
GCA_008025235.2_ASM802523v2	Bordetella pertussis	Bacteria|Pseudomonadota|Betaproteobacteria|Burkholderiales|Alcaligenaceae|Bordetella	0	0	1	1	0	2	2	1	1	0	1	3	3	0	0	0	0	0	0	0	0	0		1	1	17
GCA_008027975.1_ASM802797v1	Bordetella pertussis	Bacteria|Pseudomonadota|Betaproteobacteria|Burkholderiales|Alcaligenaceae|Bordetella	0	0	1	1	0	2	2	1	1	1	1	2	2	0	0	0	0	0	0	0	0	0		1	1	16
GCA_008029255.2_ASM802925v2	Bordetella pertussis	Bacteria|Pseudomonadota|Betaproteobacteria|Burkholderiales|Alcaligenaceae|Bordetella	0	0	1	1	0	2	2	1	1	0	1	3	3	0	0	0	0	0	0	0	0	0		1	1	17
GCA_008111065.2_ASM811106v2	Bordetella pertussis	Bacteria|Pseudomonadota|Betaproteobacteria|Burkholderiales|Alcaligenaceae|Bordetella	0	0	1	1	0	2	2	1	1	0	1	3	3	0	0	0	0	0	0	0	0	0		1	1	17
GCA_008118325.1_ASM811832v1	Bordetella pertussis	Bacteria|Pseudomonadota|Betaproteobacteria|Burkholderiales|Alcaligenaceae|Bordetella	3	0	1	1	0	0	0	1	0	0	0	1	1	1	0	0	0	0	0	0	1	0		0	0	10
GCA_008122305.1_ASM812230v1	Bordetella pertussis	Bacteria|Pseudomonadota|Betaproteobacteria|Burkholderiales|Alcaligenaceae|Bordetella	0	0	1	1	0	1	1	2	0	2	1	3	3	1	0	0	0	0	0	0	0	1		1	1	19
GCA_008179985.1_ASM817998v1	Bordetella pertussis	Bacteria|Pseudomonadota|Betaproteobacteria|Burkholderiales|Alcaligenaceae|Bordetella	1	2	3	2	0	1	1	1	1	1	2	2	1	8	1	1	1	1	0	0	1	3	1	2	1	38
GCA_008180005.1_ASM818000v1	Bordetella pertussis	Bacteria|Pseudomonadota|Betaproteobacteria|Burkholderiales|Alcaligenaceae|Bordetella	1	2	3	2	0	1	1	1	1	1	2	2	1	8	1	1	1	1	0	0	1	3	1	2	1	38
GCA_008180025.1_ASM818002v1	Bordetella pertussis	Bacteria|Pseudomonadota|Betaproteobacteria|Burkholderiales|Alcaligenaceae|Bordetella	1	2	3	2	0	1	1	1	1	1	2	2	1	8	1	1	1	1	0	0	1	3	1	2	1	38
GCA_008245105.1_ASM824510v1	Bordetella pertussis	Bacteria|Pseudomonadota|Betaproteobacteria|Burkholderiales|Alcaligenaceae|Bordetella	1	0	1	1	0	1	1	1	1	0	0	2	2	1	0	0	0	0	0	0	0	0		0	1	13
GCA_008375315.1_ASM837531v1	Bordetella pertussis	Bacteria|Pseudomonadota|Betaproteobacteria|Burkholderiales|Alcaligenaceae|Bordetella	0	0	2	0	0	0	0	1	0	0	0	0	0	11	0	1	1	1	0	0	1	0		1	0	19
GCA_008383145.1_ASM838314v1	Bordetella pertussis	Bacteria|Pseudomonadota|Betaproteobacteria|Burkholderiales|Alcaligenaceae|Bordetella	0	0	1	1	0	3	3	1	2	2	1	2	2	0	0	0	0	0	0	0	0	0		1	1	20
GCA_008383225.1_ASM838322v1	Bordetella pertussis	Bacteria|Pseudomonadota|Betaproteobacteria|Burkholderiales|Alcaligenaceae|Bordetella	0	0	1	1	0	2	2	1	1	1	1	2	2	0	0	0	0	0	0	0	0	0		1	1	16
GCA_008385205.1_ASM838520v1	Bordetella pertussis	Bacteria|Pseudomonadota|Betaproteobacteria|Burkholderiales|Alcaligenaceae|Bordetella	0	0	1	1	0	3	3	1	2	2	1	2	2	0	0	0	0	0	0	0	0	0		1	1	20
GCA_008385335.1_ASM838533v1	Bordetella pertussis	Bacteria|Pseudomonadota|Betaproteobacteria|Burkholderiales|Alcaligenaceae|Bordetella	0	0	1	1	0	2	2	1	1	1	1	2	2	0	0	0	0	0	0	0	0	0		1	1	16
GCA_008385405.1_ASM838540v1	Bordetella pertussis	Bacteria|Pseudomonadota|Betaproteobacteria|Burkholderiales|Alcaligenaceae|Bordetella	0	0	1	1	0	2	2	1	1	1	1	2	2	0	0	0	0	0	0	0	0	0		1	1	16
GCA_008386255.1_ASM838625v1	Bordetella pertussis	Bacteria|Pseudomonadota|Betaproteobacteria|Burkholderiales|Alcaligenaceae|Bordetella	0	0	0	0	0	0	0	0	0	0	0	1	0	0	0	0	0	0	0	0	0	0		0	1	2
GCA_008386275.1_ASM838627v1	Bordetella pertussis	Bacteria|Pseudomonadota|Betaproteobacteria|Burkholderiales|Alcaligenaceae|Bordetella	0	0	0	0	0	0	0	0	0	0	0	1	0	1	0	0	0	0	0	0	0	0		0	1	3
GCA_008386375.1_ASM838637v1	Bordetella pertussis	Bacteria|Pseudomonadota|Betaproteobacteria|Burkholderiales|Alcaligenaceae|Bordetella	0	0	1	1	0	3	3	1	2	2	1	2	2	0	0	0	0	0	0	0	0	0		1	1	20
GCA_008386415.1_ASM838641v1	Bordetella pertussis	Bacteria|Pseudomonadota|Betaproteobacteria|Burkholderiales|Alcaligenaceae|Bordetella	0	0	1	1	0	2	2	1	1	1	1	2	2	0	0	0	0	0	0	0	0	0		1	1	16
GCA_008386435.1_ASM838643v1	Bordetella pertussis	Bacteria|Pseudomonadota|Betaproteobacteria|Burkholderiales|Alcaligenaceae|Bordetella	0	0	1	1	0	2	2	1	1	2	1	2	2	0	0	0	0	0	0	0	0	0		1	1	17
GCA_008412045.2_ASM841204v2	Bordetella pertussis	Bacteria|Pseudomonadota|Betaproteobacteria|Burkholderiales|Alcaligenaceae|Bordetella	0	0	1	1	0	2	2	1	1	1	1	3	3	0	0	0	0	0	0	0	0	0		1	2	19
GCA_008414105.2_ASM841410v2	Bordetella pertussis	Bacteria|Pseudomonadota|Betaproteobacteria|Burkholderiales|Alcaligenaceae|Bordetella	0	0	2	2	0	2	2	1	1	0	2	3	3	0	0	0	0	0	0	0	0	0		1	2	21
GCA_008429005.2_ASM842900v2	Bordetella pertussis	Bacteria|Pseudomonadota|Betaproteobacteria|Burkholderiales|Alcaligenaceae|Bordetella	0	0	1	1	0	2	2	1	1	0	1	3	3	0	0	0	0	0	0	0	0	0		1	1	17
GCA_008445505.2_ASM844550v2	Bordetella pertussis	Bacteria|Pseudomonadota|Betaproteobacteria|Burkholderiales|Alcaligenaceae|Bordetella	0	0	1	1	0	3	3	1	2	1	1	3	3	0	0	0	0	0	0	0	0	0		1	2	22
GCA_008457375.2_ASM845737v2	Bordetella pertussis	Bacteria|Pseudomonadota|Betaproteobacteria|Burkholderiales|Alcaligenaceae|Bordetella	0	0	1	1	0	2	2	1	1	0	1	3	3	0	0	0	0	0	0	0	0	0		1	1	17
GCA_008457445.2_ASM845744v2	Bordetella pertussis	Bacteria|Pseudomonadota|Betaproteobacteria|Burkholderiales|Alcaligenaceae|Bordetella	0	0	1	1	0	3	3	1	2	1	1	3	3	0	0	0	0	0	0	0	0	0		1	1	21
GCA_008457465.2_ASM845746v2	Bordetella pertussis	Bacteria|Pseudomonadota|Betaproteobacteria|Burkholderiales|Alcaligenaceae|Bordetella	0	0	1	1	0	2	2	1	1	0	1	3	3	0	0	0	0	0	0	0	0	0		1	1	17
GCA_008457485.2_ASM845748v2	Bordetella pertussis	Bacteria|Pseudomonadota|Betaproteobacteria|Burkholderiales|Alcaligenaceae|Bordetella	0	0	1	1	0	2	2	1	1	0	1	3	3	0	0	0	0	0	0	0	0	0		1	2	18
GCA_008471245.2_ASM847124v2	Bordetella pertussis	Bacteria|Pseudomonadota|Betaproteobacteria|Burkholderiales|Alcaligenaceae|Bordetella	0	0	1	1	0	3	3	1	2	1	1	3	3	0	0	0	0	0	0	0	0	0		1	1	21
GCA_008471305.2_ASM847130v2	Bordetella pertussis	Bacteria|Pseudomonadota|Betaproteobacteria|Burkholderiales|Alcaligenaceae|Bordetella	0	0	1	1	0	2	2	1	1	0	1	3	3	0	0	0	0	0	0	0	0	0		1	2	18
GCA_008474065.2_ASM847406v2	Bordetella pertussis	Bacteria|Pseudomonadota|Betaproteobacteria|Burkholderiales|Alcaligenaceae|Bordetella	0	0	1	1	0	2	2	1	1	0	1	3	3	0	0	0	0	0	0	0	0	0		1	1	17
GCA_008479505.2_ASM847950v2	Bordetella pertussis	Bacteria|Pseudomonadota|Betaproteobacteria|Burkholderiales|Alcaligenaceae|Bordetella	0	0	1	1	0	3	3	1	2	1	1	3	3	0	0	0	0	0	0	0	0	0		1	1	21
GCA_008504465.2_ASM850446v2	Bordetella pertussis	Bacteria|Pseudomonadota|Betaproteobacteria|Burkholderiales|Alcaligenaceae|Bordetella	0	0	1	1	0	2	2	1	1	0	1	3	3	0	0	0	0	0	0	0	0	0		1	1	17
GCA_008504985.2_ASM850498v2	Bordetella pertussis	Bacteria|Pseudomonadota|Betaproteobacteria|Burkholderiales|Alcaligenaceae|Bordetella	0	0	1	1	0	2	2	1	1	0	1	3	3	0	0	0	0	0	0	0	0	0		1	1	17
GCA_008505445.2_ASM850544v2	Bordetella pertussis	Bacteria|Pseudomonadota|Betaproteobacteria|Burkholderiales|Alcaligenaceae|Bordetella	0	0	1	1	0	2	2	1	1	0	1	3	3	0	0	0	0	0	0	0	0	0		1	1	17
GCA_008505585.2_ASM850558v2	Bordetella pertussis	Bacteria|Pseudomonadota|Betaproteobacteria|Burkholderiales|Alcaligenaceae|Bordetella	0	0	1	1	0	2	2	1	1	0	1	3	3	0	0	0	0	0	0	0	0	0		1	1	17
GCA_008505605.2_ASM850560v2	Bordetella pertussis	Bacteria|Pseudomonadota|Betaproteobacteria|Burkholderiales|Alcaligenaceae|Bordetella	0	0	1	1	0	2	2	1	1	0	1	3	3	0	0	0	0	0	0	0	0	0		1	1	17
GCA_008505865.2_ASM850586v2	Bordetella pertussis	Bacteria|Pseudomonadota|Betaproteobacteria|Burkholderiales|Alcaligenaceae|Bordetella	0	0	1	1	0	2	2	1	1	0	1	3	3	0	0	0	0	0	0	0	0	0		1	1	17
GCA_008524845.2_ASM852484v2	Bordetella pertussis	Bacteria|Pseudomonadota|Betaproteobacteria|Burkholderiales|Alcaligenaceae|Bordetella	0	0	1	1	0	2	2	1	1	1	1	3	3	0	0	0	0	0	0	0	0	0		1	1	18
GCA_008538935.2_ASM853893v2	Bordetella pertussis	Bacteria|Pseudomonadota|Betaproteobacteria|Burkholderiales|Alcaligenaceae|Bordetella	0	0	1	1	0	2	2	1	1	0	1	3	3	0	0	0	0	0	0	0	0	0		1	1	17
GCA_008539015.2_ASM853901v2	Bordetella pertussis	Bacteria|Pseudomonadota|Betaproteobacteria|Burkholderiales|Alcaligenaceae|Bordetella	0	0	1	1	0	2	2	1	1	0	1	3	3	0	0	0	0	0	0	0	0	0		1	1	17
GCA_008586765.1_ASM858676v1	Bordetella pertussis	Bacteria|Pseudomonadota|Betaproteobacteria|Burkholderiales|Alcaligenaceae|Bordetella	0	0	0	0	0	1	1	1	1	0	0	1	1	0	0	0	0	0	0	0	0	0		0	0	6
GCA_008586785.1_ASM858678v1	Bordetella pertussis	Bacteria|Pseudomonadota|Betaproteobacteria|Burkholderiales|Alcaligenaceae|Bordetella	0	0	0	0	0	1	1	1	1	0	0	1	1	0	0	0	0	0	0	0	0	0		0	0	6
GCA_008606925.2_ASM860692v2	Bordetella pertussis	Bacteria|Pseudomonadota|Betaproteobacteria|Burkholderiales|Alcaligenaceae|Bordetella	0	0	1	1	0	2	2	1	1	0	1	3	3	0	0	0	0	0	0	0	0	0		1	1	17
GCA_008606975.2_ASM860697v2	Bordetella pertussis	Bacteria|Pseudomonadota|Betaproteobacteria|Burkholderiales|Alcaligenaceae|Bordetella	0	0	1	1	0	2	2	1	1	0	1	3	3	0	0	0	0	0	0	0	0	0		1	1	17
GCA_008607005.2_ASM860700v2	Bordetella pertussis	Bacteria|Pseudomonadota|Betaproteobacteria|Burkholderiales|Alcaligenaceae|Bordetella	0	0	1	1	0	2	2	1	1	0	1	3	3	0	0	0	0	0	0	0	0	0		1	2	18
GCA_008607025.2_ASM860702v2	Bordetella pertussis	Bacteria|Pseudomonadota|Betaproteobacteria|Burkholderiales|Alcaligenaceae|Bordetella	0	0	1	1	0	2	2	1	1	0	1	3	3	0	0	0	0	0	0	0	0	0		1	1	17
GCA_008630655.1_ASM863065v1	Bordetella pertussis	Bacteria|Pseudomonadota|Betaproteobacteria|Burkholderiales|Alcaligenaceae|Bordetella	0	0	1	1	0	2	2	1	1	0	1	3	3	0	0	0	0	0	0	0	0	0		2	1	18
GCA_008730735.2_ASM873073v2	Bordetella pertussis	Bacteria|Pseudomonadota|Betaproteobacteria|Burkholderiales|Alcaligenaceae|Bordetella	0	0	1	1	0	2	2	1	1	0	1	3	3	0	0	0	0	0	0	0	0	0		1	1	17
GCA_008750115.2_ASM875011v2	Bordetella pertussis	Bacteria|Pseudomonadota|Betaproteobacteria|Burkholderiales|Alcaligenaceae|Bordetella	0	0	1	1	0	3	3	1	2	1	1	3	3	0	0	0	0	0	0	0	0	0		1	1	21
GCA_008757635.2_ASM875763v2	Bordetella pertussis	Bacteria|Pseudomonadota|Betaproteobacteria|Burkholderiales|Alcaligenaceae|Bordetella	0	0	1	1	0	2	2	1	1	0	1	3	3	0	0	0	0	0	0	0	0	0		1	1	17
GCA_008757795.3_ASM875779v3	Bordetella pertussis	Bacteria|Pseudomonadota|Betaproteobacteria|Burkholderiales|Alcaligenaceae|Bordetella	0	0	1	1	0	2	2	1	1	0	1	3	3	0	0	0	0	0	0	0	0	0		1	1	17
GCA_008759235.2_ASM875923v2	Bordetella pertussis	Bacteria|Pseudomonadota|Betaproteobacteria|Burkholderiales|Alcaligenaceae|Bordetella	0	0	1	1	0	2	2	1	1	0	1	3	3	0	0	0	0	0	0	0	0	0		1	1	17
GCA_008759735.2_ASM875973v2	Bordetella pertussis	Bacteria|Pseudomonadota|Betaproteobacteria|Burkholderiales|Alcaligenaceae|Bordetella	0	0	1	1	0	2	2	1	1	0	1	3	3	0	0	0	0	0	0	0	0	0		1	1	17
GCA_008761195.2_ASM876119v2	Bordetella pertussis	Bacteria|Pseudomonadota|Betaproteobacteria|Burkholderiales|Alcaligenaceae|Bordetella	0	0	1	1	0	2	2	1	1	0	1	3	3	0	0	0	0	0	0	0	0	0		1	1	17
GCA_008761535.3_ASM876153v3	Bordetella pertussis	Bacteria|Pseudomonadota|Betaproteobacteria|Burkholderiales|Alcaligenaceae|Bordetella	0	0	1	1	0	2	2	1	1	1	1	2	2	0	0	0	0	0	0	0	0	0		1	2	17
GCA_008807995.1_ASM880799v1	Bordetella pertussis	Bacteria|Pseudomonadota|Betaproteobacteria|Burkholderiales|Alcaligenaceae|Bordetella	1	0	2	2	0	1	1	1	1	0	0	2	2	3	0	0	0	0	0	0	0	0		0	1	17
GCA_008808995.1_ASM880899v1	Bordetella pertussis	Bacteria|Pseudomonadota|Betaproteobacteria|Burkholderiales|Alcaligenaceae|Bordetella	1	2	3	2	0	1	1	1	1	1	2	2	1	8	1	1	1	1	0	0	1	3	1	2	1	38
GCA_008809155.1_ASM880915v1	Bordetella pertussis	Bacteria|Pseudomonadota|Betaproteobacteria|Burkholderiales|Alcaligenaceae|Bordetella	1	2	3	2	0	1	1	1	1	1	2	2	1	8	1	1	1	1	0	0	1	3	1	2	1	38
GCA_008809355.1_ASM880935v1	Bordetella pertussis	Bacteria|Pseudomonadota|Betaproteobacteria|Burkholderiales|Alcaligenaceae|Bordetella	1	2	3	2	0	1	1	1	1	1	2	2	1	8	1	1	1	1	0	0	1	3	1	2	1	38
GCA_008809555.1_ASM880955v1	Bordetella pertussis	Bacteria|Pseudomonadota|Betaproteobacteria|Burkholderiales|Alcaligenaceae|Bordetella	1	2	3	2	0	1	1	1	1	1	2	2	1	8	1	1	1	1	0	0	1	3	1	2	1	38
GCA_008809715.1_ASM880971v1	Bordetella pertussis	Bacteria|Pseudomonadota|Betaproteobacteria|Burkholderiales|Alcaligenaceae|Bordetella	1	2	3	2	0	1	1	1	1	1	2	2	1	8	1	1	1	1	0	0	1	3	1	2	1	38
GCA_008809955.1_ASM880995v1	Bordetella pertussis	Bacteria|Pseudomonadota|Betaproteobacteria|Burkholderiales|Alcaligenaceae|Bordetella	1	2	3	2	0	1	1	1	1	1	2	2	1	8	1	1	1	1	0	0	1	3	1	2	1	38
GCA_008810175.1_ASM881017v1	Bordetella pertussis	Bacteria|Pseudomonadota|Betaproteobacteria|Burkholderiales|Alcaligenaceae|Bordetella	1	2	3	2	0	1	1	1	1	1	2	2	1	8	1	1	1	1	0	0	1	3	1	2	1	38
GCA_008810315.1_ASM881031v1	Bordetella pertussis	Bacteria|Pseudomonadota|Betaproteobacteria|Burkholderiales|Alcaligenaceae|Bordetella	1	2	3	2	0	1	1	1	1	1	2	2	1	8	1	1	1	1	0	0	1	3	1	2	1	38
GCA_008810475.1_ASM881047v1	Bordetella pertussis	Bacteria|Pseudomonadota|Betaproteobacteria|Burkholderiales|Alcaligenaceae|Bordetella	1	2	3	2	0	1	1	1	1	1	2	2	1	8	1	1	1	1	0	0	1	3	1	2	1	38
GCA_008810695.1_ASM881069v1	Bordetella pertussis	Bacteria|Pseudomonadota|Betaproteobacteria|Burkholderiales|Alcaligenaceae|Bordetella	1	2	3	2	0	1	1	1	1	1	2	2	1	8	1	1	1	1	0	0	1	3	1	2	1	38
GCA_008810835.1_ASM881083v1	Bordetella pertussis	Bacteria|Pseudomonadota|Betaproteobacteria|Burkholderiales|Alcaligenaceae|Bordetella	1	2	3	2	0	1	1	1	1	1	2	2	1	8	1	1	1	1	0	0	1	3	1	2	1	38
GCA_008810995.1_ASM881099v1	Bordetella pertussis	Bacteria|Pseudomonadota|Betaproteobacteria|Burkholderiales|Alcaligenaceae|Bordetella	1	2	3	2	0	1	1	1	1	1	2	2	2	8	1	1	1	1	0	0	1	3	1	2	1	39
GCA_008811175.1_ASM881117v1	Bordetella pertussis	Bacteria|Pseudomonadota|Betaproteobacteria|Burkholderiales|Alcaligenaceae|Bordetella	1	2	3	2	0	1	1	1	1	1	2	2	1	8	1	1	1	1	0	0	1	3	1	2	1	38
GCA_008811315.1_ASM881131v1	Bordetella pertussis	Bacteria|Pseudomonadota|Betaproteobacteria|Burkholderiales|Alcaligenaceae|Bordetella	1	2	3	2	0	1	1	1	1	1	2	2	1	8	1	1	1	1	0	0	1	3	1	2	1	38
GCA_008811475.1_ASM881147v1	Bordetella pertussis	Bacteria|Pseudomonadota|Betaproteobacteria|Burkholderiales|Alcaligenaceae|Bordetella	1	2	3	2	0	1	1	1	1	1	2	2	1	8	1	1	1	1	0	0	1	3	1	2	1	38
GCA_008811695.1_ASM881169v1	Bordetella pertussis	Bacteria|Pseudomonadota|Betaproteobacteria|Burkholderiales|Alcaligenaceae|Bordetella	1	2	3	2	0	1	1	1	1	1	2	2	1	8	1	1	1	1	0	0	1	3	1	2	1	38
GCA_008811855.1_ASM881185v1	Bordetella pertussis	Bacteria|Pseudomonadota|Betaproteobacteria|Burkholderiales|Alcaligenaceae|Bordetella	1	2	3	2	0	1	1	1	1	1	2	2	1	8	1	1	1	1	0	0	1	3	1	2	1	38
GCA_008812055.1_ASM881205v1	Bordetella pertussis	Bacteria|Pseudomonadota|Betaproteobacteria|Burkholderiales|Alcaligenaceae|Bordetella	1	2	3	2	0	1	1	1	1	1	2	2	1	8	1	1	1	1	0	0	1	3	1	2	1	38
GCA_008812115.1_ASM881211v1	Bordetella pertussis	Bacteria|Pseudomonadota|Betaproteobacteria|Burkholderiales|Alcaligenaceae|Bordetella	1	2	3	2	0	1	1	1	1	1	2	2	1	8	1	1	1	1	0	0	1	3	1	2	1	38
GCA_008812135.1_ASM881213v1	Bordetella pertussis	Bacteria|Pseudomonadota|Betaproteobacteria|Burkholderiales|Alcaligenaceae|Bordetella	1	2	3	2	0	1	1	1	1	1	2	2	1	8	1	1	1	1	0	0	1	3	1	2	1	38
GCA_008812155.1_ASM881215v1	Bordetella pertussis	Bacteria|Pseudomonadota|Betaproteobacteria|Burkholderiales|Alcaligenaceae|Bordetella	1	2	3	2	0	1	1	1	1	1	2	2	1	8	1	1	1	1	0	0	1	3	1	2	1	38
GCA_008812175.1_ASM881217v1	Bordetella pertussis	Bacteria|Pseudomonadota|Betaproteobacteria|Burkholderiales|Alcaligenaceae|Bordetella	1	2	3	2	0	1	1	1	1	1	2	2	1	8	1	1	1	1	0	0	1	3	1	2	1	38
GCA_008812335.1_ASM881233v1	Bordetella pertussis	Bacteria|Pseudomonadota|Betaproteobacteria|Burkholderiales|Alcaligenaceae|Bordetella	1	2	3	2	0	1	1	1	1	1	2	2	1	8	1	1	1	1	0	0	1	3	1	2	1	38
GCA_008812475.1_ASM881247v1	Bordetella pertussis	Bacteria|Pseudomonadota|Betaproteobacteria|Burkholderiales|Alcaligenaceae|Bordetella	1	2	3	2	0	1	1	1	1	1	2	2	1	8	1	1	1	1	0	0	1	3	1	2	1	38
GCA_008812735.1_ASM881273v1	Bordetella pertussis	Bacteria|Pseudomonadota|Betaproteobacteria|Burkholderiales|Alcaligenaceae|Bordetella	1	2	3	2	0	1	1	1	1	1	2	2	1	8	1	1	1	1	0	0	1	3	1	2	1	38
GCA_008812875.1_ASM881287v1	Bordetella pertussis	Bacteria|Pseudomonadota|Betaproteobacteria|Burkholderiales|Alcaligenaceae|Bordetella	1	2	3	2	0	1	1	1	1	1	2	2	1	8	1	1	1	1	0	0	1	3	1	2	1	38
GCA_008812995.1_ASM881299v1	Bordetella pertussis	Bacteria|Pseudomonadota|Betaproteobacteria|Burkholderiales|Alcaligenaceae|Bordetella	1	2	3	2	0	1	1	1	1	1	2	2	1	8	1	1	1	1	0	0	1	3	1	2	1	38
GCA_008815295.1_ASM881529v1	Bordetella pertussis	Bacteria|Pseudomonadota|Betaproteobacteria|Burkholderiales|Alcaligenaceae|Bordetella	1	2	3	2	0	1	1	1	1	1	2	2	1	8	1	1	1	1	0	0	1	3	1	2	1	38
GCA_008815415.1_ASM881541v1	Bordetella pertussis	Bacteria|Pseudomonadota|Betaproteobacteria|Burkholderiales|Alcaligenaceae|Bordetella	1	2	3	2	0	1	1	1	1	1	2	2	1	8	1	1	1	1	0	0	1	3	1	2	1	38
GCA_008815575.1_ASM881557v1	Bordetella pertussis	Bacteria|Pseudomonadota|Betaproteobacteria|Burkholderiales|Alcaligenaceae|Bordetella	1	2	3	2	0	1	1	1	1	1	2	2	1	8	1	1	1	1	0	0	1	3	1	2	1	38
GCA_008815735.1_ASM881573v1	Bordetella pertussis	Bacteria|Pseudomonadota|Betaproteobacteria|Burkholderiales|Alcaligenaceae|Bordetella	1	2	3	2	0	1	1	1	1	1	2	2	1	8	1	1	1	1	0	0	1	3	1	2	1	38
GCA_008815815.1_ASM881581v1	Bordetella pertussis	Bacteria|Pseudomonadota|Betaproteobacteria|Burkholderiales|Alcaligenaceae|Bordetella	1	2	3	2	0	1	1	1	1	1	2	2	1	8	1	1	1	1	0	0	1	3	1	2	1	38
GCA_008815835.1_ASM881583v1	Bordetella pertussis	Bacteria|Pseudomonadota|Betaproteobacteria|Burkholderiales|Alcaligenaceae|Bordetella	1	2	3	2	0	1	1	1	1	1	2	2	1	8	1	1	1	1	0	0	1	3	1	2	1	38
GCA_008815855.1_ASM881585v1	Bordetella pertussis	Bacteria|Pseudomonadota|Betaproteobacteria|Burkholderiales|Alcaligenaceae|Bordetella	1	2	3	2	0	1	1	1	1	1	2	2	1	8	1	1	1	1	0	0	1	3	1	2	1	38
GCA_008815875.1_ASM881587v1	Bordetella pertussis	Bacteria|Pseudomonadota|Betaproteobacteria|Burkholderiales|Alcaligenaceae|Bordetella	1	2	3	2	0	1	1	1	1	1	2	2	1	8	1	1	1	1	0	0	1	3	1	2	1	38
GCA_008815895.1_ASM881589v1	Bordetella pertussis	Bacteria|Pseudomonadota|Betaproteobacteria|Burkholderiales|Alcaligenaceae|Bordetella	1	2	3	2	0	1	1	1	1	1	2	2	1	8	1	1	1	1	0	0	1	3	1	2	1	38
GCA_008815915.1_ASM881591v1	Bordetella pertussis	Bacteria|Pseudomonadota|Betaproteobacteria|Burkholderiales|Alcaligenaceae|Bordetella	1	2	3	2	0	1	1	1	1	1	2	2	1	8	1	1	1	1	0	0	1	3	1	2	1	38
GCA_008816075.1_ASM881607v1	Bordetella pertussis	Bacteria|Pseudomonadota|Betaproteobacteria|Burkholderiales|Alcaligenaceae|Bordetella	1	2	3	2	0	1	1	1	1	1	2	2	1	8	1	1	1	1	0	0	1	3	1	2	1	38
GCA_008816255.1_ASM881625v1	Bordetella pertussis	Bacteria|Pseudomonadota|Betaproteobacteria|Burkholderiales|Alcaligenaceae|Bordetella	1	2	3	2	0	1	1	1	1	1	2	2	1	8	1	1	1	1	0	0	1	3	1	2	1	38
GCA_008816375.1_ASM881637v1	Bordetella pertussis	Bacteria|Pseudomonadota|Betaproteobacteria|Burkholderiales|Alcaligenaceae|Bordetella	1	2	3	2	0	1	1	1	1	1	2	2	1	8	1	1	1	1	0	0	1	3	1	2	1	38
GCA_008816515.1_ASM881651v1	Bordetella pertussis	Bacteria|Pseudomonadota|Betaproteobacteria|Burkholderiales|Alcaligenaceae|Bordetella	1	2	3	2	0	1	1	1	1	1	2	2	1	8	1	1	1	1	0	0	1	3	1	2	1	38
GCA_008816675.1_ASM881667v1	Bordetella pertussis	Bacteria|Pseudomonadota|Betaproteobacteria|Burkholderiales|Alcaligenaceae|Bordetella	1	2	3	2	0	1	1	1	1	1	2	2	1	8	1	1	1	1	0	0	1	3	1	2	1	38
GCA_008816795.1_ASM881679v1	Bordetella pertussis	Bacteria|Pseudomonadota|Betaproteobacteria|Burkholderiales|Alcaligenaceae|Bordetella	1	2	3	2	0	1	1	1	1	1	2	2	1	8	1	1	1	1	0	0	1	3	1	2	1	38
GCA_008816815.1_ASM881681v1	Bordetella pertussis	Bacteria|Pseudomonadota|Betaproteobacteria|Burkholderiales|Alcaligenaceae|Bordetella	1	2	3	2	0	1	1	1	1	1	2	2	1	8	1	1	1	1	0	0	1	3	1	2	1	38
GCA_008816835.1_ASM881683v1	Bordetella pertussis	Bacteria|Pseudomonadota|Betaproteobacteria|Burkholderiales|Alcaligenaceae|Bordetella	1	2	3	2	0	1	1	1	1	1	2	2	1	8	1	1	1	1	0	0	1	3	1	2	1	38
GCA_008816855.1_ASM881685v1	Bordetella pertussis	Bacteria|Pseudomonadota|Betaproteobacteria|Burkholderiales|Alcaligenaceae|Bordetella	1	2	3	2	0	1	1	1	1	1	2	2	1	8	1	1	1	1	0	0	1	3	1	2	1	38
GCA_008816875.1_ASM881687v1	Bordetella pertussis	Bacteria|Pseudomonadota|Betaproteobacteria|Burkholderiales|Alcaligenaceae|Bordetella	1	2	3	2	0	1	1	1	1	1	2	2	1	8	1	1	1	1	0	0	1	3	1	2	1	38
GCA_008816895.1_ASM881689v1	Bordetella pertussis	Bacteria|Pseudomonadota|Betaproteobacteria|Burkholderiales|Alcaligenaceae|Bordetella	1	2	3	2	0	1	1	1	1	1	2	2	1	8	1	1	1	1	0	0	1	3	1	2	1	38
GCA_008816915.1_ASM881691v1	Bordetella pertussis	Bacteria|Pseudomonadota|Betaproteobacteria|Burkholderiales|Alcaligenaceae|Bordetella	1	2	3	2	0	1	1	1	1	1	2	2	1	8	1	1	1	1	0	0	1	3	1	2	1	38
GCA_008816935.1_ASM881693v1	Bordetella pertussis	Bacteria|Pseudomonadota|Betaproteobacteria|Burkholderiales|Alcaligenaceae|Bordetella	1	2	3	2	0	1	1	1	1	1	2	2	1	8	1	1	1	1	0	0	1	3	1	2	1	38
GCA_008817045.1_ASM881704v1	Bordetella pertussis	Bacteria|Pseudomonadota|Betaproteobacteria|Burkholderiales|Alcaligenaceae|Bordetella	1	2	3	2	0	1	1	1	1	1	2	2	1	8	1	1	1	1	0	0	1	3	1	2	1	38
GCA_008817175.1_ASM881717v1	Bordetella pertussis	Bacteria|Pseudomonadota|Betaproteobacteria|Burkholderiales|Alcaligenaceae|Bordetella	1	2	3	2	0	1	1	1	1	1	2	2	1	8	1	1	1	1	0	0	1	3	1	2	1	38
GCA_008817295.1_ASM881729v1	Bordetella pertussis	Bacteria|Pseudomonadota|Betaproteobacteria|Burkholderiales|Alcaligenaceae|Bordetella	1	2	3	2	0	1	1	1	1	1	2	2	1	8	1	1	1	1	0	0	1	3	1	2	1	38
GCA_008817455.1_ASM881745v1	Bordetella pertussis	Bacteria|Pseudomonadota|Betaproteobacteria|Burkholderiales|Alcaligenaceae|Bordetella	1	2	3	2	0	1	1	1	1	1	2	2	1	8	1	1	1	1	0	0	1	3	1	2	1	38
GCA_008817655.1_ASM881765v1	Bordetella pertussis	Bacteria|Pseudomonadota|Betaproteobacteria|Burkholderiales|Alcaligenaceae|Bordetella	1	2	3	2	0	1	1	1	1	1	2	2	1	8	1	1	1	1	0	0	1	3	1	2	1	38
GCA_008817915.1_ASM881791v1	Bordetella pertussis	Bacteria|Pseudomonadota|Betaproteobacteria|Burkholderiales|Alcaligenaceae|Bordetella	1	2	3	2	0	1	1	1	1	1	2	2	1	8	1	1	1	1	0	0	1	3	1	2	1	38
GCA_008817945.1_ASM881794v1	Bordetella pertussis	Bacteria|Pseudomonadota|Betaproteobacteria|Burkholderiales|Alcaligenaceae|Bordetella	1	2	3	2	0	1	1	1	1	1	2	2	1	8	1	1	1	1	0	0	1	3	1	2	1	38
GCA_008817965.1_ASM881796v1	Salmonella enterica	Bacteria|Pseudomonadota|Gammaproteobacteria|Enterobacterales|Enterobacteriaceae|Salmonella	1	2	3	2	0	1	1	1	1	1	2	2	1	8	1	1	1	1	0	0	1	3	1	2	1	38
GCA_008817985.1_ASM881798v1	Salmonella enterica subsp. enterica serovar Typhimurium	Bacteria|Pseudomonadota|Gammaproteobacteria|Enterobacterales|Enterobacteriaceae|Salmonella	1	2	3	2	0	1	1	1	1	1	2	2	1	8	1	1	1	1	0	0	1	3	1	2	1	38
GCA_008818005.1_ASM881800v1	Salmonella enterica subsp. enterica serovar 4,[5],12:i:-	Bacteria|Pseudomonadota|Gammaproteobacteria|Enterobacterales|Enterobacteriaceae|Salmonella	1	2	3	2	0	1	1	1	1	1	2	2	1	8	1	1	1	1	0	0	1	3	1	2	1	38
GCA_008818025.1_ASM881802v1	Salmonella enterica subsp. enterica serovar 4,[5],12:i:-	Bacteria|Pseudomonadota|Gammaproteobacteria|Enterobacterales|Enterobacteriaceae|Salmonella	1	2	3	2	0	1	1	1	1	1	2	2	1	8	1	1	1	1	0	0	1	3	1	2	1	38
GCA_008818045.1_ASM881804v1	Salmonella enterica subsp. enterica serovar 4,[5],12:i:-	Bacteria|Pseudomonadota|Gammaproteobacteria|Enterobacterales|Enterobacteriaceae|Salmonella	1	2	3	2	0	1	1	1	1	1	2	2	1	8	1	1	1	1	0	0	1	3	1	2	1	38
GCA_008818185.1_ASM881818v1	Salmonella enterica subsp. enterica serovar 4,[5],12:i:-	Bacteria|Pseudomonadota|Gammaproteobacteria|Enterobacterales|Enterobacteriaceae|Salmonella	1	2	3	2	0	1	1	1	1	1	2	2	2	8	1	1	1	1	0	0	1	3	1	2	1	39
GCA_008818385.1_ASM881838v1	Staphylococcus aureus	Bacteria|Bacillota|Bacilli|Bacillales|Staphylococcaceae|Staphylococcus	1	2	3	2	0	1	1	1	1	1	2	2	1	8	1	1	1	1	0	0	1	3	1	2	1	38
GCA_008818525.1_ASM881852v1	Staphylococcus aureus	Bacteria|Bacillota|Bacilli|Bacillales|Staphylococcaceae|Staphylococcus	1	2	3	2	0	1	1	1	1	1	2	2	1	8	1	1	1	1	0	0	1	3	1	2	1	38
GCA_008820005.1_ASM882000v1	Staphylococcus aureus	Bacteria|Bacillota|Bacilli|Bacillales|Staphylococcaceae|Staphylococcus	1	2	3	2	0	1	1	1	1	1	2	2	1	8	1	1	1	1	0	0	1	3	1	2	1	38
GCA_008820145.1_ASM882014v1	Staphylococcus aureus	Bacteria|Bacillota|Bacilli|Bacillales|Staphylococcaceae|Staphylococcus	1	2	3	2	0	1	1	1	1	1	2	2	1	8	1	1	1	1	0	0	1	3	1	2	1	38
GCA_008820285.1_ASM882028v1	Staphylococcus aureus	Bacteria|Bacillota|Bacilli|Bacillales|Staphylococcaceae|Staphylococcus	1	2	3	2	0	1	1	1	1	1	2	2	1	8	1	1	1	1	0	0	1	3	1	2	1	38
GCA_008820485.1_ASM882048v1	Staphylococcus aureus	Bacteria|Bacillota|Bacilli|Bacillales|Staphylococcaceae|Staphylococcus	1	2	3	2	0	1	1	1	1	1	2	2	1	8	1	1	1	1	0	0	1	3	1	2	1	38
GCA_008820625.1_ASM882062v1	Staphylococcus aureus	Bacteria|Bacillota|Bacilli|Bacillales|Staphylococcaceae|Staphylococcus	1	2	3	2	0	1	1	1	1	1	2	2	1	8	1	1	1	1	0	0	1	3	1	2	1	38
GCA_008820725.1_ASM882072v1	Staphylococcus aureus	Bacteria|Bacillota|Bacilli|Bacillales|Staphylococcaceae|Staphylococcus	1	2	3	2	0	1	1	1	1	1	2	2	1	8	1	1	1	1	0	0	1	3	1	2	1	38
GCA_008820745.1_ASM882074v1	Staphylococcus aureus	Bacteria|Bacillota|Bacilli|Bacillales|Staphylococcaceae|Staphylococcus	1	2	3	2	0	1	1	1	1	1	2	2	1	8	1	1	1	1	0	0	1	3	1	2	1	38
GCA_008820765.1_ASM882076v1	Staphylococcus aureus	Bacteria|Bacillota|Bacilli|Bacillales|Staphylococcaceae|Staphylococcus	1	2	3	2	0	1	1	1	1	1	2	2	1	8	1	1	1	1	0	0	1	3	1	2	1	38
GCA_008820865.1_ASM882086v1	Staphylococcus aureus	Bacteria|Bacillota|Bacilli|Bacillales|Staphylococcaceae|Staphylococcus	1	2	3	2	0	1	1	1	1	1	2	2	1	8	1	1	1	1	0	0	1	3	1	2	1	38
GCA_008821005.1_ASM882100v1	Staphylococcus aureus	Bacteria|Bacillota|Bacilli|Bacillales|Staphylococcaceae|Staphylococcus	1	2	3	2	0	1	1	1	1	1	2	2	1	8	1	1	1	1	0	0	1	3	1	2	1	38
GCA_008821205.1_ASM882120v1	Staphylococcus aureus	Bacteria|Bacillota|Bacilli|Bacillales|Staphylococcaceae|Staphylococcus	1	2	3	2	0	1	1	1	1	1	2	2	1	8	1	1	1	1	0	0	1	3	1	2	1	38
GCA_008821225.1_ASM882122v1	Staphylococcus aureus	Bacteria|Bacillota|Bacilli|Bacillales|Staphylococcaceae|Staphylococcus	1	2	3	2	0	1	1	1	1	1	2	2	1	8	1	1	1	1	0	0	1	3	1	2	1	38
GCA_008821245.1_ASM882124v1	Staphylococcus aureus	Bacteria|Bacillota|Bacilli|Bacillales|Staphylococcaceae|Staphylococcus	1	2	3	2	0	1	1	1	1	1	2	2	1	8	1	1	1	1	0	0	1	3	1	2	1	38
GCA_008821265.1_ASM882126v1	Staphylococcus aureus	Bacteria|Bacillota|Bacilli|Bacillales|Staphylococcaceae|Staphylococcus	1	2	3	2	0	1	1	1	1	1	2	2	1	8	1	1	1	1	0	0	1	3	1	2	1	38
GCA_008821285.1_ASM882128v1	Staphylococcus aureus	Bacteria|Bacillota|Bacilli|Bacillales|Staphylococcaceae|Staphylococcus	1	2	3	2	0	1	1	1	1	1	2	2	1	8	1	1	1	1	0	0	1	3	1	2	1	38
GCA_008821305.1_ASM882130v1	Staphylococcus aureus	Bacteria|Bacillota|Bacilli|Bacillales|Staphylococcaceae|Staphylococcus	1	2	3	2	0	1	1	1	1	1	2	2	1	8	1	1	1	1	0	0	1	3	1	2	1	38
GCA_008821325.1_ASM882132v1	Staphylococcus aureus	Bacteria|Bacillota|Bacilli|Bacillales|Staphylococcaceae|Staphylococcus	1	2	3	2	0	1	1	1	1	1	2	2	1	8	1	1	1	1	0	0	1	3	1	2	1	38
GCA_008821345.1_ASM882134v1	Staphylococcus aureus	Bacteria|Bacillota|Bacilli|Bacillales|Staphylococcaceae|Staphylococcus	1	2	3	2	0	1	1	1	1	1	2	2	1	8	1	1	1	1	0	0	1	3	1	2	1	38
GCA_008821365.1_ASM882136v1	Staphylococcus aureus	Bacteria|Bacillota|Bacilli|Bacillales|Staphylococcaceae|Staphylococcus	1	2	3	2	0	1	1	1	1	1	2	2	1	8	1	1	1	1	0	0	1	3	1	2	1	38
GCA_008821385.1_ASM882138v1	Staphylococcus aureus	Bacteria|Bacillota|Bacilli|Bacillales|Staphylococcaceae|Staphylococcus	1	2	3	2	0	1	1	1	1	1	2	2	1	8	1	1	1	1	0	0	1	3	1	2	1	38
GCA_008821405.1_ASM882140v1	Staphylococcus aureus	Bacteria|Bacillota|Bacilli|Bacillales|Staphylococcaceae|Staphylococcus	1	2	3	2	0	1	1	1	1	1	2	2	1	8	1	1	1	1	0	0	1	3	1	2	1	38
GCA_008821425.1_ASM882142v1	Staphylococcus aureus	Bacteria|Bacillota|Bacilli|Bacillales|Staphylococcaceae|Staphylococcus	1	2	3	2	0	1	1	1	1	1	2	2	1	8	1	1	1	1	0	0	1	3	1	2	1	38
GCA_008821445.1_ASM882144v1	Staphylococcus aureus	Bacteria|Bacillota|Bacilli|Bacillales|Staphylococcaceae|Staphylococcus	1	2	3	2	0	1	1	1	1	1	2	2	1	8	1	1	1	1	0	0	1	3	1	2	1	38
GCA_008821465.1_ASM882146v1	Staphylococcus aureus	Bacteria|Bacillota|Bacilli|Bacillales|Staphylococcaceae|Staphylococcus	1	2	3	2	0	1	1	1	1	1	2	2	1	8	1	1	1	1	0	0	1	3	1	2	1	38
GCA_008821485.1_ASM882148v1	Staphylococcus aureus	Bacteria|Bacillota|Bacilli|Bacillales|Staphylococcaceae|Staphylococcus	1	2	3	2	0	1	1	1	1	1	2	2	1	8	1	1	1	1	0	0	1	3	1	2	1	38
GCA_008821505.1_ASM882150v1	Staphylococcus aureus	Bacteria|Bacillota|Bacilli|Bacillales|Staphylococcaceae|Staphylococcus	1	2	3	2	0	1	1	1	1	1	2	2	1	8	1	1	1	1	0	0	1	3	1	2	1	38
GCA_008821525.1_ASM882152v1	Staphylococcus aureus	Bacteria|Bacillota|Bacilli|Bacillales|Staphylococcaceae|Staphylococcus	1	2	3	2	0	1	1	1	1	1	2	2	1	8	1	1	1	1	0	0	1	3	1	2	1	38
GCA_008821545.1_ASM882154v1	Staphylococcus aureus	Bacteria|Bacillota|Bacilli|Bacillales|Staphylococcaceae|Staphylococcus	1	2	3	2	0	1	1	1	1	1	2	2	1	8	1	1	1	1	0	0	1	3	1	2	1	38
GCA_008821565.1_ASM882156v1	Staphylococcus aureus	Bacteria|Bacillota|Bacilli|Bacillales|Staphylococcaceae|Staphylococcus	1	2	3	2	0	1	1	1	1	1	2	2	1	8	1	1	1	1	0	0	1	3	1	2	1	38
GCA_008821585.1_ASM882158v1	Staphylococcus aureus	Bacteria|Bacillota|Bacilli|Bacillales|Staphylococcaceae|Staphylococcus	1	2	3	2	0	1	1	1	1	1	2	2	1	8	1	1	1	1	0	0	1	3	1	2	1	38
GCA_008821605.1_ASM882160v1	Staphylococcus aureus	Bacteria|Bacillota|Bacilli|Bacillales|Staphylococcaceae|Staphylococcus	1	2	3	2	0	1	1	1	1	1	2	2	1	8	1	1	1	1	0	0	1	3	1	2	1	38
GCA_008821625.1_ASM882162v1	Staphylococcus aureus	Bacteria|Bacillota|Bacilli|Bacillales|Staphylococcaceae|Staphylococcus	1	2	3	2	0	1	1	1	1	1	2	2	1	8	1	1	1	1	0	0	1	3	1	2	1	38
GCA_008821645.1_ASM882164v1	Staphylococcus aureus	Bacteria|Bacillota|Bacilli|Bacillales|Staphylococcaceae|Staphylococcus	1	2	3	2	0	1	1	1	1	1	2	2	1	8	1	1	1	1	0	0	1	3	1	2	1	38
GCA_008821665.1_ASM882166v1	Staphylococcus aureus	Bacteria|Bacillota|Bacilli|Bacillales|Staphylococcaceae|Staphylococcus	1	2	3	2	0	1	1	1	1	1	2	2	1	8	1	1	1	1	0	0	1	3	1	2	1	38
GCA_008821685.1_ASM882168v1	Staphylococcus aureus	Bacteria|Bacillota|Bacilli|Bacillales|Staphylococcaceae|Staphylococcus	1	2	3	2	0	1	1	1	1	1	2	2	1	8	1	1	1	1	0	0	1	3	1	2	1	38
GCA_008821705.1_ASM882170v1	Staphylococcus aureus	Bacteria|Bacillota|Bacilli|Bacillales|Staphylococcaceae|Staphylococcus	1	2	3	2	0	1	1	1	1	1	2	2	1	8	1	1	1	1	0	0	1	3	1	2	1	38
GCA_008821725.1_ASM882172v1	Staphylococcus aureus	Bacteria|Bacillota|Bacilli|Bacillales|Staphylococcaceae|Staphylococcus	1	2	3	2	0	1	1	1	1	1	2	2	1	8	1	1	1	1	0	0	1	3	1	2	1	38
GCA_008821745.1_ASM882174v1	Staphylococcus aureus	Bacteria|Bacillota|Bacilli|Bacillales|Staphylococcaceae|Staphylococcus	1	2	3	2	0	1	1	1	1	1	2	2	1	8	1	1	1	1	0	0	1	3	1	2	1	38
GCA_008821765.1_ASM882176v1	Staphylococcus aureus	Bacteria|Bacillota|Bacilli|Bacillales|Staphylococcaceae|Staphylococcus	1	2	3	2	0	1	1	1	1	1	2	2	1	8	1	1	1	1	0	0	1	3	1	2	1	38
GCA_008821785.1_ASM882178v1	Staphylococcus aureus	Bacteria|Bacillota|Bacilli|Bacillales|Staphylococcaceae|Staphylococcus	1	2	3	2	0	1	1	1	1	1	2	2	1	8	1	1	1	1	0	0	1	3	1	2	1	38
GCA_008821805.1_ASM882180v1	Staphylococcus aureus	Bacteria|Bacillota|Bacilli|Bacillales|Staphylococcaceae|Staphylococcus	1	2	3	2	0	1	1	1	1	1	2	2	1	8	1	1	1	1	0	0	1	3	1	2	1	38
GCA_008821825.1_ASM882182v1	Staphylococcus aureus	Bacteria|Bacillota|Bacilli|Bacillales|Staphylococcaceae|Staphylococcus	1	2	3	2	0	1	1	1	1	1	2	2	1	8	1	1	1	1	0	0	1	3	1	2	1	38
GCA_008821845.1_ASM882184v1	Staphylococcus aureus	Bacteria|Bacillota|Bacilli|Bacillales|Staphylococcaceae|Staphylococcus	1	2	3	2	0	1	1	1	1	1	2	2	1	8	1	1	1	1	0	0	1	3	1	2	1	38
GCA_008821865.1_ASM882186v1	Staphylococcus aureus	Bacteria|Bacillota|Bacilli|Bacillales|Staphylococcaceae|Staphylococcus	1	2	3	2	0	1	1	1	1	1	2	2	1	8	1	1	1	1	0	0	1	3	1	2	1	38
GCA_008821885.1_ASM882188v1	Staphylococcus aureus	Bacteria|Bacillota|Bacilli|Bacillales|Staphylococcaceae|Staphylococcus	1	2	3	2	0	1	1	1	1	1	2	2	1	8	1	1	1	1	0	0	1	3	1	2	1	38
GCA_008821905.1_ASM882190v1	Staphylococcus aureus	Bacteria|Bacillota|Bacilli|Bacillales|Staphylococcaceae|Staphylococcus	1	2	3	2	0	1	1	1	1	1	2	2	1	8	1	1	1	1	0	0	1	3	1	2	1	38
GCA_008821925.1_ASM882192v1	Staphylococcus aureus	Bacteria|Bacillota|Bacilli|Bacillales|Staphylococcaceae|Staphylococcus	1	2	3	2	0	1	1	1	1	1	2	2	1	8	1	1	1	1	0	0	1	3	1	2	1	38
GCA_008821945.1_ASM882194v1	Staphylococcus aureus	Bacteria|Bacillota|Bacilli|Bacillales|Staphylococcaceae|Staphylococcus	1	2	3	2	0	1	1	1	1	1	2	2	1	8	1	1	1	1	0	0	1	3	1	2	1	38
GCA_008821965.1_ASM882196v1	Staphylococcus aureus	Bacteria|Bacillota|Bacilli|Bacillales|Staphylococcaceae|Staphylococcus	1	2	3	2	0	1	1	1	1	1	2	2	1	8	1	1	1	1	0	0	1	3	1	2	1	38
GCA_008821985.1_ASM882198v1	Staphylococcus aureus	Bacteria|Bacillota|Bacilli|Bacillales|Staphylococcaceae|Staphylococcus	1	2	3	2	0	1	1	1	1	1	2	2	1	8	1	1	1	1	0	0	1	3	1	2	1	38
GCA_008822005.1_ASM882200v1	Staphylococcus aureus	Bacteria|Bacillota|Bacilli|Bacillales|Staphylococcaceae|Staphylococcus	1	2	3	2	0	1	1	1	1	1	2	2	1	8	1	1	1	1	0	0	1	3	1	2	1	38
GCA_008822025.1_ASM882202v1	Staphylococcus aureus	Bacteria|Bacillota|Bacilli|Bacillales|Staphylococcaceae|Staphylococcus	1	2	3	2	0	1	1	1	1	1	2	2	1	8	1	1	1	1	0	0	1	3	1	2	1	38
GCA_008822045.1_ASM882204v1	Staphylococcus aureus	Bacteria|Bacillota|Bacilli|Bacillales|Staphylococcaceae|Staphylococcus	1	2	3	2	0	1	1	1	1	1	2	2	1	8	1	1	1	1	0	0	1	3	1	2	1	38
GCA_008822065.1_ASM882206v1	Staphylococcus aureus	Bacteria|Bacillota|Bacilli|Bacillales|Staphylococcaceae|Staphylococcus	1	2	3	2	0	1	1	1	1	1	2	2	1	8	1	1	1	1	0	0	1	3	1	2	1	38
GCA_008822085.1_ASM882208v1	Staphylococcus aureus	Bacteria|Bacillota|Bacilli|Bacillales|Staphylococcaceae|Staphylococcus	1	2	3	2	0	1	1	1	1	1	2	2	1	8	1	1	1	1	0	0	1	3	1	2	1	38
GCA_008822205.1_ASM882220v1	Staphylococcus aureus	Bacteria|Bacillota|Bacilli|Bacillales|Staphylococcaceae|Staphylococcus	1	2	3	2	0	1	1	1	1	1	2	2	1	8	1	1	1	1	0	0	1	3	1	2	1	38
GCA_008822225.1_ASM882222v1	Staphylococcus aureus	Bacteria|Bacillota|Bacilli|Bacillales|Staphylococcaceae|Staphylococcus	1	2	3	2	0	1	1	1	1	1	2	2	1	8	1	1	1	1	0	0	1	3	1	2	1	38
GCA_008822245.1_ASM882224v1	Staphylococcus aureus	Bacteria|Bacillota|Bacilli|Bacillales|Staphylococcaceae|Staphylococcus	1	2	3	2	0	1	1	1	1	1	2	2	1	8	1	1	1	1	0	0	1	3	1	2	1	38
GCA_008822265.1_ASM882226v1	Staphylococcus aureus	Bacteria|Bacillota|Bacilli|Bacillales|Staphylococcaceae|Staphylococcus	1	2	3	2	0	1	1	1	1	1	2	2	1	8	1	1	1	1	0	0	1	3	1	2	1	38
GCA_008822285.1_ASM882228v1	Staphylococcus aureus	Bacteria|Bacillota|Bacilli|Bacillales|Staphylococcaceae|Staphylococcus	1	2	3	2	0	1	1	1	1	1	2	2	1	8	1	1	1	1	0	0	1	3	1	2	1	38
GCA_008822305.1_ASM882230v1	Staphylococcus aureus	Bacteria|Bacillota|Bacilli|Bacillales|Staphylococcaceae|Staphylococcus	1	2	3	2	0	1	1	1	1	1	2	2	1	8	1	1	1	1	0	0	1	3	1	2	1	38
GCA_008822325.1_ASM882232v1	Staphylococcus aureus	Bacteria|Bacillota|Bacilli|Bacillales|Staphylococcaceae|Staphylococcus	1	2	3	2	0	1	1	1	1	1	2	2	1	8	1	1	1	1	0	0	1	3	1	2	1	38
GCA_008822345.1_ASM882234v1	Staphylococcus aureus	Bacteria|Bacillota|Bacilli|Bacillales|Staphylococcaceae|Staphylococcus	1	2	3	2	0	1	1	1	1	1	2	2	1	8	1	1	1	1	0	0	1	3	1	2	1	38
GCA_008822365.1_ASM882236v1	Staphylococcus aureus	Bacteria|Bacillota|Bacilli|Bacillales|Staphylococcaceae|Staphylococcus	1	2	3	2	0	1	1	1	1	1	2	2	1	8	1	1	1	1	0	0	1	3	1	2	1	38
GCA_008822385.1_ASM882238v1	Staphylococcus aureus	Bacteria|Bacillota|Bacilli|Bacillales|Staphylococcaceae|Staphylococcus	1	2	3	2	0	1	1	1	1	1	2	2	1	8	1	1	1	1	0	0	1	3	1	2	1	38
GCA_008822405.1_ASM882240v1	Staphylococcus aureus	Bacteria|Bacillota|Bacilli|Bacillales|Staphylococcaceae|Staphylococcus	1	2	3	2	0	1	1	1	1	1	2	2	1	8	1	1	1	1	0	0	1	3	1	2	1	38
GCA_008822425.1_ASM882242v1	Staphylococcus aureus	Bacteria|Bacillota|Bacilli|Bacillales|Staphylococcaceae|Staphylococcus	1	2	3	2	0	1	1	1	1	1	2	2	1	8	1	1	1	1	0	0	1	3	1	2	1	38
GCA_008822445.1_ASM882244v1	Staphylococcus aureus	Bacteria|Bacillota|Bacilli|Bacillales|Staphylococcaceae|Staphylococcus	1	2	3	2	0	1	1	1	1	1	2	2	1	8	1	1	1	1	0	0	1	3	1	2	1	38
GCA_008822465.1_ASM882246v1	Staphylococcus aureus	Bacteria|Bacillota|Bacilli|Bacillales|Staphylococcaceae|Staphylococcus	1	2	3	2	0	1	1	1	1	1	2	2	1	8	1	1	1	1	0	0	1	3	1	2	1	38
GCA_008822485.1_ASM882248v1	Staphylococcus aureus	Bacteria|Bacillota|Bacilli|Bacillales|Staphylococcaceae|Staphylococcus	1	2	3	2	0	1	1	1	1	1	2	2	1	8	1	1	1	1	0	0	1	3	1	2	1	38
GCA_008822505.1_ASM882250v1	Staphylococcus aureus	Bacteria|Bacillota|Bacilli|Bacillales|Staphylococcaceae|Staphylococcus	1	2	3	2	0	1	1	1	1	1	2	2	1	8	1	1	1	1	0	0	1	3	1	2	1	38
GCA_008822525.1_ASM882252v1	Staphylococcus aureus	Bacteria|Bacillota|Bacilli|Bacillales|Staphylococcaceae|Staphylococcus	1	2	3	2	0	1	1	1	1	1	2	2	1	8	1	1	1	1	0	0	1	3	1	2	1	38
GCA_008822545.1_ASM882254v1	Staphylococcus aureus	Bacteria|Bacillota|Bacilli|Bacillales|Staphylococcaceae|Staphylococcus	1	2	3	2	0	1	1	1	1	1	2	2	1	8	1	1	1	1	0	0	1	3	1	2	1	38
GCA_008822565.1_ASM882256v1	Staphylococcus aureus	Bacteria|Bacillota|Bacilli|Bacillales|Staphylococcaceae|Staphylococcus	1	2	3	2	0	1	1	1	1	1	2	2	1	8	1	1	1	1	0	0	1	3	1	2	1	38
GCA_008822585.1_ASM882258v1	Staphylococcus aureus	Bacteria|Bacillota|Bacilli|Bacillales|Staphylococcaceae|Staphylococcus	1	2	3	2	0	1	1	1	1	1	2	2	1	8	1	1	1	1	0	0	1	3	1	2	1	38
GCA_008822605.1_ASM882260v1	Staphylococcus aureus	Bacteria|Bacillota|Bacilli|Bacillales|Staphylococcaceae|Staphylococcus	1	2	3	2	0	1	1	1	1	1	2	2	1	8	1	1	1	1	0	0	1	3	1	2	1	38
GCA_008822625.1_ASM882262v1	Staphylococcus aureus	Bacteria|Bacillota|Bacilli|Bacillales|Staphylococcaceae|Staphylococcus	1	2	3	2	0	1	1	1	1	1	2	2	1	8	1	1	1	1	0	0	1	3	1	2	1	38
GCA_008822645.1_ASM882264v1	Staphylococcus aureus	Bacteria|Bacillota|Bacilli|Bacillales|Staphylococcaceae|Staphylococcus	1	2	3	2	0	1	1	1	1	1	2	2	1	8	1	1	1	1	0	0	1	3	1	2	1	38
GCA_008822665.1_ASM882266v1	Staphylococcus aureus	Bacteria|Bacillota|Bacilli|Bacillales|Staphylococcaceae|Staphylococcus	1	2	3	2	0	1	1	1	1	1	2	2	1	8	1	1	1	1	0	0	1	3	1	2	1	38
GCA_008822685.1_ASM882268v1	Staphylococcus aureus	Bacteria|Bacillota|Bacilli|Bacillales|Staphylococcaceae|Staphylococcus	1	2	3	2	0	1	1	1	1	1	2	2	1	8	1	1	1	1	0	0	1	3	1	2	1	38
GCA_008822705.1_ASM882270v1	Staphylococcus aureus	Bacteria|Bacillota|Bacilli|Bacillales|Staphylococcaceae|Staphylococcus	1	2	3	2	0	1	1	1	1	1	2	2	1	8	1	1	1	1	0	0	1	3	1	2	1	38
GCA_008822725.1_ASM882272v1	Staphylococcus aureus	Bacteria|Bacillota|Bacilli|Bacillales|Staphylococcaceae|Staphylococcus	1	2	3	2	0	1	1	1	1	1	2	2	1	8	1	1	1	1	0	0	1	3	1	2	1	38
GCA_008822745.1_ASM882274v1	Staphylococcus aureus	Bacteria|Bacillota|Bacilli|Bacillales|Staphylococcaceae|Staphylococcus	1	2	3	2	0	1	1	1	1	1	2	2	1	8	1	1	1	1	0	0	1	3	1	2	1	38
GCA_008822765.1_ASM882276v1	Staphylococcus aureus	Bacteria|Bacillota|Bacilli|Bacillales|Staphylococcaceae|Staphylococcus	1	2	3	2	0	1	1	1	1	1	2	2	1	8	1	1	1	1	0	0	1	3	1	2	1	38
GCA_008822785.1_ASM882278v1	Staphylococcus aureus	Bacteria|Bacillota|Bacilli|Bacillales|Staphylococcaceae|Staphylococcus	1	2	3	2	0	1	1	1	1	1	2	2	1	8	1	1	1	1	0	0	1	3	1	2	1	38
GCA_008822805.1_ASM882280v1	Staphylococcus aureus	Bacteria|Bacillota|Bacilli|Bacillales|Staphylococcaceae|Staphylococcus	1	2	3	2	0	1	1	1	1	1	2	2	1	8	1	1	1	1	0	0	1	3	1	2	1	38
GCA_008822825.1_ASM882282v1	Staphylococcus aureus	Bacteria|Bacillota|Bacilli|Bacillales|Staphylococcaceae|Staphylococcus	1	2	3	2	0	1	1	1	1	1	2	2	1	8	1	1	1	1	0	0	1	3	1	2	1	38
GCA_008822845.1_ASM882284v1	Staphylococcus aureus	Bacteria|Bacillota|Bacilli|Bacillales|Staphylococcaceae|Staphylococcus	1	2	3	2	0	1	1	1	1	1	2	2	1	8	1	1	1	1	0	0	1	3	1	2	1	38
GCA_008822865.1_ASM882286v1	Staphylococcus aureus	Bacteria|Bacillota|Bacilli|Bacillales|Staphylococcaceae|Staphylococcus	1	2	3	2	0	1	1	1	1	1	2	2	1	8	1	1	1	1	0	0	1	3	1	2	1	38
GCA_008822885.1_ASM882288v1	Staphylococcus aureus	Bacteria|Bacillota|Bacilli|Bacillales|Staphylococcaceae|Staphylococcus	1	2	3	2	0	1	1	1	1	1	2	2	1	8	1	1	1	1	0	0	1	3	1	2	1	38
GCA_008822905.1_ASM882290v1	Staphylococcus aureus	Bacteria|Bacillota|Bacilli|Bacillales|Staphylococcaceae|Staphylococcus	1	2	3	2	0	1	1	1	1	1	2	2	1	8	1	1	1	1	0	0	1	3	1	2	1	38
GCA_008822925.1_ASM882292v1	Staphylococcus aureus	Bacteria|Bacillota|Bacilli|Bacillales|Staphylococcaceae|Staphylococcus	1	2	3	2	0	1	1	1	1	1	2	2	1	8	1	1	1	1	0	0	1	3	1	2	1	38
GCA_008822945.1_ASM882294v1	Staphylococcus aureus	Bacteria|Bacillota|Bacilli|Bacillales|Staphylococcaceae|Staphylococcus	1	2	3	2	0	1	1	1	1	1	2	2	1	8	1	1	1	1	0	0	1	3	1	2	1	38
GCA_008822965.1_ASM882296v1	Staphylococcus aureus	Bacteria|Bacillota|Bacilli|Bacillales|Staphylococcaceae|Staphylococcus	1	2	3	2	0	1	1	1	1	1	2	2	1	8	1	1	1	1	0	0	1	3	1	2	1	38
GCA_008822985.1_ASM882298v1	Staphylococcus aureus	Bacteria|Bacillota|Bacilli|Bacillales|Staphylococcaceae|Staphylococcus	1	2	3	2	0	1	1	1	1	1	2	2	1	8	1	1	1	1	0	0	1	3	1	2	1	38
GCA_008823005.1_ASM882300v1	Staphylococcus aureus	Bacteria|Bacillota|Bacilli|Bacillales|Staphylococcaceae|Staphylococcus	1	2	3	2	0	1	1	1	1	1	2	2	1	8	1	1	1	1	0	0	1	3	1	2	1	38
GCA_008823025.1_ASM882302v1	Staphylococcus aureus	Bacteria|Bacillota|Bacilli|Bacillales|Staphylococcaceae|Staphylococcus	1	2	3	2	0	1	1	1	1	1	2	2	1	8	1	1	1	1	0	0	1	3	1	2	1	38
GCA_008823045.1_ASM882304v1	Staphylococcus aureus	Bacteria|Bacillota|Bacilli|Bacillales|Staphylococcaceae|Staphylococcus	1	2	3	2	0	1	1	1	1	1	2	2	1	8	1	1	1	1	0	0	1	3	1	2	1	38
GCA_008823065.1_ASM882306v1	Staphylococcus aureus	Bacteria|Bacillota|Bacilli|Bacillales|Staphylococcaceae|Staphylococcus	1	2	3	2	0	1	1	1	1	1	2	2	2	8	1	1	1	1	0	0	1	3	1	2	1	39
GCA_008857885.2_ASM885788v2	Staphylococcus aureus	Bacteria|Bacillota|Bacilli|Bacillales|Staphylococcaceae|Staphylococcus	0	0	1	1	0	2	2	1	1	0	1	3	3	0	0	0	0	0	0	0	0	0		1	1	17
GCA_008916265.2_ASM891626v2	Staphylococcus aureus	Bacteria|Bacillota|Bacilli|Bacillales|Staphylococcaceae|Staphylococcus	0	0	1	1	0	2	2	1	1	0	1	3	3	0	0	0	0	0	0	0	0	0		1	2	18
GCA_008918025.2_ASM891802v2	Staphylococcus aureus	Bacteria|Bacillota|Bacilli|Bacillales|Staphylococcaceae|Staphylococcus	0	0	1	1	0	3	3	1	2	1	1	3	3	0	0	0	0	0	0	0	0	0		1	2	22
GCA_008918345.2_ASM891834v2	Staphylococcus aureus	Bacteria|Bacillota|Bacilli|Bacillales|Staphylococcaceae|Staphylococcus	0	0	1	1	0	3	3	1	2	1	1	3	3	0	0	0	0	0	0	0	0	0		1	2	22
GCA_008918865.2_ASM891886v2	Staphylococcus aureus	Bacteria|Bacillota|Bacilli|Bacillales|Staphylococcaceae|Staphylococcus	0	0	1	1	0	2	2	1	1	0	1	3	3	0	0	0	0	0	0	0	0	0		1	2	18
GCA_008919525.2_ASM891952v2	Staphylococcus aureus	Bacteria|Bacillota|Bacilli|Bacillales|Staphylococcaceae|Staphylococcus	0	0	1	1	0	3	3	1	2	1	1	3	3	0	0	0	0	0	0	0	0	0		1	2	22
GCA_008934005.1_ASM893400v1	Staphylococcus aureus	Bacteria|Bacillota|Bacilli|Bacillales|Staphylococcaceae|Staphylococcus	0	0	1	1	0	0	0	1	0	0	0	1	1	0	0	0	0	0	0	0	0	1		1	0	7
GCA_008934035.1_ASM893403v1	Staphylococcus aureus	Bacteria|Bacillota|Bacilli|Bacillales|Staphylococcaceae|Staphylococcus	0	0	1	1	0	0	0	1	0	0	0	1	1	0	0	0	0	0	0	0	0	0		1	0	6
GCA_008934055.1_ASM893405v1	Staphylococcus aureus	Bacteria|Bacillota|Bacilli|Bacillales|Staphylococcaceae|Staphylococcus	0	0	1	1	0	0	0	1	0	0	0	1	1	0	0	0	0	0	0	0	0	1		1	0	7
GCA_008934075.1_ASM893407v1	Staphylococcus aureus	Bacteria|Bacillota|Bacilli|Bacillales|Staphylococcaceae|Staphylococcus	0	0	1	1	0	0	0	1	0	0	0	1	1	0	0	0	0	0	0	0	0	1		1	0	7
GCA_008934095.1_ASM893409v1	Staphylococcus aureus	Bacteria|Bacillota|Bacilli|Bacillales|Staphylococcaceae|Staphylococcus	0	0	1	1	0	0	0	1	0	0	0	1	1	0	0	0	0	0	0	0	0	1		1	0	7
GCA_008934115.1_ASM893411v1	Staphylococcus aureus	Bacteria|Bacillota|Bacilli|Bacillales|Staphylococcaceae|Staphylococcus	0	0	1	1	0	0	0	1	0	0	0	1	1	0	0	0	0	0	0	0	0	1		2	0	8
GCA_008934135.1_ASM893413v1	Staphylococcus aureus	Bacteria|Bacillota|Bacilli|Bacillales|Staphylococcaceae|Staphylococcus	0	0	1	1	0	0	0	1	0	0	0	1	1	0	0	0	0	0	0	0	0	1		1	0	7
GCA_008934155.1_ASM893415v1	Staphylococcus aureus	Bacteria|Bacillota|Bacilli|Bacillales|Staphylococcaceae|Staphylococcus	0	0	1	1	0	0	0	1	0	0	0	1	1	0	0	0	0	0	0	0	0	1		1	0	7
GCA_008934175.1_ASM893417v1	Staphylococcus aureus	Bacteria|Bacillota|Bacilli|Bacillales|Staphylococcaceae|Staphylococcus	0	0	1	1	0	0	0	1	0	0	0	1	1	0	0	0	0	0	0	0	0	1		1	0	7
GCA_008934195.1_ASM893419v1	Staphylococcus aureus	Bacteria|Bacillota|Bacilli|Bacillales|Staphylococcaceae|Staphylococcus	0	0	1	1	0	0	0	1	0	0	0	1	1	0	0	0	0	0	0	0	0	1		1	0	7
GCA_008934215.1_ASM893421v1	Staphylococcus aureus	Bacteria|Bacillota|Bacilli|Bacillales|Staphylococcaceae|Staphylococcus	0	0	1	1	0	0	0	1	0	0	0	1	1	0	0	0	0	0	0	0	0	1		1	0	7
GCA_008934235.1_ASM893423v1	Staphylococcus aureus	Bacteria|Bacillota|Bacilli|Bacillales|Staphylococcaceae|Staphylococcus	0	0	1	1	0	0	0	1	0	0	0	1	1	0	0	0	0	0	0	0	0	1		1	0	7
GCA_008934255.1_ASM893425v1	Staphylococcus aureus	Bacteria|Bacillota|Bacilli|Bacillales|Staphylococcaceae|Staphylococcus	0	0	1	1	0	0	0	1	0	0	0	1	1	0	0	0	0	0	0	0	0	1		1	0	7
GCA_008934275.1_ASM893427v1	Staphylococcus aureus	Bacteria|Bacillota|Bacilli|Bacillales|Staphylococcaceae|Staphylococcus	0	0	1	1	0	0	0	1	0	0	0	1	1	0	0	0	0	0	0	0	0	1		1	0	7
GCA_008934295.1_ASM893429v1	Staphylococcus aureus	Bacteria|Bacillota|Bacilli|Bacillales|Staphylococcaceae|Staphylococcus	0	0	1	1	0	0	0	1	0	0	0	1	1	0	0	0	0	0	0	0	0	1		1	0	7
GCA_008934315.1_ASM893431v1	Staphylococcus aureus	Bacteria|Bacillota|Bacilli|Bacillales|Staphylococcaceae|Staphylococcus	0	0	1	1	0	0	0	1	0	0	0	1	1	0	0	0	0	0	0	0	0	1		1	0	7
GCA_008934335.1_ASM893433v1	Staphylococcus aureus	Bacteria|Bacillota|Bacilli|Bacillales|Staphylococcaceae|Staphylococcus	0	0	1	1	0	0	0	1	0	0	0	1	1	0	0	0	0	0	0	0	0	1		1	0	7
GCA_008934355.1_ASM893435v1	Staphylococcus aureus	Bacteria|Bacillota|Bacilli|Bacillales|Staphylococcaceae|Staphylococcus	0	0	1	1	0	0	0	1	0	0	0	1	1	0	0	0	0	0	0	0	0	1		1	0	7
GCA_008934375.1_ASM893437v1	Staphylococcus aureus	Bacteria|Bacillota|Bacilli|Bacillales|Staphylococcaceae|Staphylococcus	0	0	1	1	0	0	0	1	0	0	0	1	1	0	0	0	0	0	0	0	0	1		1	0	7
GCA_008934395.1_ASM893439v1	Staphylococcus aureus	Bacteria|Bacillota|Bacilli|Bacillales|Staphylococcaceae|Staphylococcus	0	0	1	1	0	0	0	1	0	0	0	1	1	0	0	0	0	0	0	0	0	1		1	0	7
GCA_008934415.1_ASM893441v1	Staphylococcus aureus	Bacteria|Bacillota|Bacilli|Bacillales|Staphylococcaceae|Staphylococcus	0	0	1	1	0	0	0	1	0	0	0	1	1	0	0	0	0	0	0	0	0	1		1	0	7
GCA_008934435.1_ASM893443v1	Staphylococcus aureus	Bacteria|Bacillota|Bacilli|Bacillales|Staphylococcaceae|Staphylococcus	0	0	1	1	0	0	0	1	0	0	0	1	1	0	0	0	0	0	0	0	0	1		1	0	7
GCA_008934455.1_ASM893445v1	Staphylococcus aureus	Bacteria|Bacillota|Bacilli|Bacillales|Staphylococcaceae|Staphylococcus	0	0	1	1	0	0	0	1	0	0	0	1	1	0	0	0	0	0	0	0	0	1		1	0	7
GCA_008934475.1_ASM893447v1	Staphylococcus aureus	Bacteria|Bacillota|Bacilli|Bacillales|Staphylococcaceae|Staphylococcus	0	0	1	1	0	0	0	1	0	0	0	1	1	0	0	0	0	0	0	0	0	1		1	0	7
GCA_008934495.1_ASM893449v1	Staphylococcus aureus	Bacteria|Bacillota|Bacilli|Bacillales|Staphylococcaceae|Staphylococcus	0	0	1	1	0	0	0	1	0	0	0	1	1	0	0	0	0	0	0	0	0	1		1	0	7
GCA_008934515.1_ASM893451v1	Staphylococcus aureus	Bacteria|Bacillota|Bacilli|Bacillales|Staphylococcaceae|Staphylococcus	0	0	1	1	0	0	0	1	0	0	0	1	1	0	0	0	0	0	0	0	0	1		1	0	7
GCA_008934535.1_ASM893453v1	Staphylococcus aureus	Bacteria|Bacillota|Bacilli|Bacillales|Staphylococcaceae|Staphylococcus	0	0	1	1	0	0	0	1	0	0	0	1	1	0	0	0	0	0	0	0	0	1		1	0	7
GCA_008934555.1_ASM893455v1	Staphylococcus aureus	Bacteria|Bacillota|Bacilli|Bacillales|Staphylococcaceae|Staphylococcus	0	0	1	1	0	0	0	1	0	0	0	1	1	0	0	0	0	0	0	0	0	1		1	0	7
GCA_008934575.1_ASM893457v1	Staphylococcus aureus	Bacteria|Bacillota|Bacilli|Bacillales|Staphylococcaceae|Staphylococcus	0	0	1	1	0	0	0	1	0	0	0	1	1	0	0	0	0	0	0	0	0	1		1	0	7
GCA_008934595.1_ASM893459v1	Staphylococcus aureus	Bacteria|Bacillota|Bacilli|Bacillales|Staphylococcaceae|Staphylococcus	0	0	1	1	0	0	0	1	0	0	0	1	1	0	0	0	0	0	0	0	0	1		1	0	7
GCA_008934615.1_ASM893461v1	Staphylococcus aureus	Bacteria|Bacillota|Bacilli|Bacillales|Staphylococcaceae|Staphylococcus	0	0	1	1	0	0	0	0	0	0	0	1	1	0	0	0	0	0	0	0	0	1		1	0	6
GCA_008934635.1_ASM893463v1	Staphylococcus aureus	Bacteria|Bacillota|Bacilli|Bacillales|Staphylococcaceae|Staphylococcus	0	0	1	1	0	0	0	1	0	0	0	1	1	0	0	0	0	0	0	0	0	1		1	0	7
GCA_008934655.1_ASM893465v1	Staphylococcus aureus	Bacteria|Bacillota|Bacilli|Bacillales|Staphylococcaceae|Staphylococcus	0	0	1	1	0	0	0	1	0	0	0	1	1	0	0	0	0	0	0	0	0	1		1	0	7
GCA_008934675.1_ASM893467v1	Staphylococcus aureus	Bacteria|Bacillota|Bacilli|Bacillales|Staphylococcaceae|Staphylococcus	0	0	1	1	0	0	0	1	0	0	0	1	1	0	0	0	0	0	0	0	0	1		1	0	7
GCA_008934695.1_ASM893469v1	Staphylococcus aureus	Bacteria|Bacillota|Bacilli|Bacillales|Staphylococcaceae|Staphylococcus	0	0	1	1	0	0	0	1	0	0	0	1	1	0	0	0	0	0	0	0	0	1		1	0	7
GCA_008934715.1_ASM893471v1	Staphylococcus aureus	Bacteria|Bacillota|Bacilli|Bacillales|Staphylococcaceae|Staphylococcus	0	0	1	1	0	0	0	1	0	0	0	1	1	0	0	0	0	0	0	0	0	1		1	0	7
GCA_008934735.1_ASM893473v1	Staphylococcus aureus	Bacteria|Bacillota|Bacilli|Bacillales|Staphylococcaceae|Staphylococcus	0	0	1	1	0	0	0	1	0	0	0	1	1	0	0	0	0	0	0	0	0	1		1	0	7
GCA_008934755.1_ASM893475v1	Staphylococcus aureus	Bacteria|Bacillota|Bacilli|Bacillales|Staphylococcaceae|Staphylococcus	0	0	1	1	0	0	0	1	0	0	0	1	1	0	0	0	0	0	0	0	0	1		1	0	7
GCA_008934775.1_ASM893477v1	Staphylococcus aureus	Bacteria|Bacillota|Bacilli|Bacillales|Staphylococcaceae|Staphylococcus	0	0	1	1	0	0	0	1	0	0	0	1	1	0	0	0	0	0	0	0	0	1		2	0	8
GCA_008934795.1_ASM893479v1	Staphylococcus aureus	Bacteria|Bacillota|Bacilli|Bacillales|Staphylococcaceae|Staphylococcus	0	0	1	1	0	0	0	1	0	0	0	1	1	0	0	0	0	0	0	0	0	1		1	0	7
GCA_008934815.1_ASM893481v1	Staphylococcus aureus	Bacteria|Bacillota|Bacilli|Bacillales|Staphylococcaceae|Staphylococcus	0	0	1	1	0	0	0	1	0	0	0	1	1	0	0	0	0	0	0	0	0	1		1	0	7
GCA_008934835.1_ASM893483v1	Staphylococcus aureus	Bacteria|Bacillota|Bacilli|Bacillales|Staphylococcaceae|Staphylococcus	0	0	1	1	0	0	0	1	0	0	0	1	1	0	0	0	0	0	0	0	0	1		1	0	7
GCA_008934855.1_ASM893485v1	Staphylococcus aureus	Bacteria|Bacillota|Bacilli|Bacillales|Staphylococcaceae|Staphylococcus	0	0	1	1	0	0	0	1	0	0	0	1	1	0	0	0	0	0	0	0	0	1		1	0	7
GCA_008934875.1_ASM893487v1	Staphylococcus aureus	Bacteria|Bacillota|Bacilli|Bacillales|Staphylococcaceae|Staphylococcus	0	0	1	1	0	0	0	1	0	0	0	1	1	0	0	0	0	0	0	0	0	1		1	0	7
GCA_008934895.1_ASM893489v1	Staphylococcus aureus	Bacteria|Bacillota|Bacilli|Bacillales|Staphylococcaceae|Staphylococcus	0	0	1	1	0	0	0	1	0	0	0	1	1	0	0	0	0	0	0	0	0	1		1	0	7
GCA_008934915.1_ASM893491v1	Salmonella enterica subsp. enterica serovar Newport	Bacteria|Pseudomonadota|Gammaproteobacteria|Enterobacterales|Enterobacteriaceae|Salmonella	0	0	1	1	0	0	0	1	0	0	0	1	1	0	0	0	0	0	0	0	0	1		1	0	7
GCA_008934935.1_ASM893493v1	Salmonella enterica subsp. enterica serovar Typhimurium	Bacteria|Pseudomonadota|Gammaproteobacteria|Enterobacterales|Enterobacteriaceae|Salmonella	0	0	1	1	0	0	0	1	0	0	0	1	1	0	0	0	0	0	0	0	0	1		1	0	7
GCA_008934955.1_ASM893495v1	Salmonella enterica subsp. enterica serovar Agona	Bacteria|Pseudomonadota|Gammaproteobacteria|Enterobacterales|Enterobacteriaceae|Salmonella	0	0	1	1	0	0	0	1	0	0	0	1	1	0	0	0	0	0	0	0	0	1		1	0	7
GCA_008934975.1_ASM893497v1	Salmonella enterica subsp. enterica serovar Montevideo	Bacteria|Pseudomonadota|Gammaproteobacteria|Enterobacterales|Enterobacteriaceae|Salmonella	0	0	1	1	0	0	0	1	0	0	0	1	1	0	0	0	0	0	0	0	0	1		1	0	7
GCA_008934995.1_ASM893499v1	Salmonella enterica subsp. enterica serovar Montevideo	Bacteria|Pseudomonadota|Gammaproteobacteria|Enterobacterales|Enterobacteriaceae|Salmonella	0	0	1	1	0	0	0	1	0	0	0	1	1	0	0	0	0	0	0	0	0	1		1	0	7
GCA_008935015.1_ASM893501v1	Escherichia coli O145:H28	Bacteria|Pseudomonadota|Gammaproteobacteria|Enterobacterales|Enterobacteriaceae|Escherichia	0	0	1	1	0	0	0	1	0	0	0	1	1	0	0	0	0	0	0	0	0	1		1	0	7
GCA_008935035.1_ASM893503v1	Escherichia coli O145:H28	Bacteria|Pseudomonadota|Gammaproteobacteria|Enterobacterales|Enterobacteriaceae|Escherichia	0	0	1	1	0	0	0	1	0	0	0	1	1	0	0	0	0	0	0	0	0	1		1	0	7
GCA_008935095.1_ASM893509v1	Escherichia coli O145:H28	Bacteria|Pseudomonadota|Gammaproteobacteria|Enterobacterales|Enterobacteriaceae|Escherichia	0	0	1	1	0	0	0	1	0	0	0	1	1	0	0	0	0	0	0	0	0	1		1	0	7
GCA_008935115.1_ASM893511v1	Brucella melitensis	Bacteria|Pseudomonadota|Alphaproteobacteria|Hyphomicrobiales|Brucellaceae|Brucella/Ochrobactrum group|Brucella	0	0	1	1	0	0	0	1	0	0	0	1	1	0	0	0	0	0	0	0	0	1		1	0	7
GCA_008935135.1_ASM893513v1	Brucella melitensis	Bacteria|Pseudomonadota|Alphaproteobacteria|Hyphomicrobiales|Brucellaceae|Brucella/Ochrobactrum group|Brucella	0	0	1	1	0	0	0	1	0	0	0	1	1	0	0	0	0	0	0	0	0	1		1	0	7
GCA_008935155.1_ASM893515v1	Salmonella enterica subsp. enterica serovar Newport	Bacteria|Pseudomonadota|Gammaproteobacteria|Enterobacterales|Enterobacteriaceae|Salmonella	0	0	1	1	0	0	0	1	0	0	0	1	1	0	0	0	0	0	0	0	0	1		1	0	7
GCA_008935175.1_ASM893517v1	Salmonella enterica subsp. enterica serovar Schwarzengrund	Bacteria|Pseudomonadota|Gammaproteobacteria|Enterobacterales|Enterobacteriaceae|Salmonella	0	0	1	1	0	0	0	1	0	0	0	1	1	0	0	0	0	0	0	0	0	1		1	0	7
GCA_008935195.1_ASM893519v1	Salmonella enterica subsp. enterica serovar Montevideo	Bacteria|Pseudomonadota|Gammaproteobacteria|Enterobacterales|Enterobacteriaceae|Salmonella	0	0	1	1	0	0	0	1	0	0	0	1	1	0	0	0	0	0	0	0	0	1		1	0	7
GCA_008935215.1_ASM893521v1	Salmonella enterica subsp. enterica serovar Schwarzengrund	Bacteria|Pseudomonadota|Gammaproteobacteria|Enterobacterales|Enterobacteriaceae|Salmonella	0	0	1	1	0	0	0	1	0	0	0	1	1	0	0	0	0	0	0	0	0	1		1	0	7
GCA_008935235.1_ASM893523v1	Salmonella enterica subsp. enterica serovar Derby	Bacteria|Pseudomonadota|Gammaproteobacteria|Enterobacterales|Enterobacteriaceae|Salmonella	0	0	1	1	0	0	0	1	0	0	0	1	1	0	0	0	0	0	0	0	0	1		1	0	7
GCA_008935255.1_ASM893525v1	Salmonella enterica subsp. enterica serovar Agona	Bacteria|Pseudomonadota|Gammaproteobacteria|Enterobacterales|Enterobacteriaceae|Salmonella	0	0	1	1	0	0	0	1	0	0	0	1	1	0	0	0	0	0	0	0	0	1		1	0	7
GCA_008935275.1_ASM893527v1	Salmonella enterica subsp. enterica serovar Kentucky	Bacteria|Pseudomonadota|Gammaproteobacteria|Enterobacterales|Enterobacteriaceae|Salmonella	0	0	1	1	0	0	0	1	0	0	0	1	1	0	0	0	0	0	0	0	0	1		1	0	7
GCA_008935295.1_ASM893529v1	Salmonella enterica subsp. enterica serovar Kentucky	Bacteria|Pseudomonadota|Gammaproteobacteria|Enterobacterales|Enterobacteriaceae|Salmonella	0	0	1	1	0	0	0	1	0	0	0	1	1	0	0	0	0	0	0	0	0	1		2	0	8
GCA_008935315.1_ASM893531v1	Salmonella enterica subsp. enterica serovar Typhimurium	Bacteria|Pseudomonadota|Gammaproteobacteria|Enterobacterales|Enterobacteriaceae|Salmonella	0	0	1	1	0	0	0	1	0	0	0	1	1	0	0	0	0	0	0	0	0	1		1	0	7
GCA_008935335.1_ASM893533v1	Brucella suis bv. 1	Bacteria|Pseudomonadota|Alphaproteobacteria|Hyphomicrobiales|Brucellaceae|Brucella/Ochrobactrum group|Brucella	0	0	1	1	0	0	0	1	0	0	0	1	1	0	0	0	0	0	0	0	0	1		1	0	7
GCA_008935355.1_ASM893535v1	Salmonella enterica subsp. enterica serovar Infantis	Bacteria|Pseudomonadota|Gammaproteobacteria|Enterobacterales|Enterobacteriaceae|Salmonella	0	0	1	1	0	0	0	1	0	0	0	1	1	0	0	0	0	0	0	0	0	1		1	0	7
GCA_008935375.1_ASM893537v1	Salmonella enterica subsp. enterica serovar Senftenberg	Bacteria|Pseudomonadota|Gammaproteobacteria|Enterobacterales|Enterobacteriaceae|Salmonella	0	0	1	1	0	0	0	1	0	0	0	1	1	0	0	0	0	0	0	0	0	1		2	0	8
GCA_008935395.1_ASM893539v1	Salmonella enterica subsp. enterica serovar Montevideo	Bacteria|Pseudomonadota|Gammaproteobacteria|Enterobacterales|Enterobacteriaceae|Salmonella	0	0	1	1	0	0	0	1	0	0	0	1	1	0	0	0	0	0	0	0	0	1		1	0	7
GCA_008935415.1_ASM893541v1	Salmonella enterica subsp. enterica serovar Typhimurium	Bacteria|Pseudomonadota|Gammaproteobacteria|Enterobacterales|Enterobacteriaceae|Salmonella	0	0	1	1	0	0	0	1	0	0	0	1	1	0	0	0	0	0	0	0	0	1		1	0	7
GCA_008935435.1_ASM893543v1	Salmonella enterica subsp. enterica serovar Agona	Bacteria|Pseudomonadota|Gammaproteobacteria|Enterobacterales|Enterobacteriaceae|Salmonella	0	0	1	1	0	0	0	1	0	0	0	1	1	0	0	0	0	0	0	0	0	1		1	0	7
GCA_008935455.1_ASM893545v1	Salmonella enterica subsp. enterica serovar Infantis	Bacteria|Pseudomonadota|Gammaproteobacteria|Enterobacterales|Enterobacteriaceae|Salmonella	0	0	1	1	0	0	0	1	0	0	0	1	1	0	0	0	0	0	0	0	0	1		1	0	7
GCA_008935475.1_ASM893547v1	gamma proteobacterium SS-5	Bacteria|Pseudomonadota|Gammaproteobacteria	0	0	1	1	0	0	0	1	0	0	0	1	1	0	0	0	0	0	0	0	0	1		1	0	7
GCA_008935495.1_ASM893549v1	Pseudomonas aeruginosa PA99	Bacteria|Pseudomonadota|Gammaproteobacteria|Pseudomonadales|Pseudomonadaceae|Pseudomonas	0	0	1	1	0	0	0	1	0	0	0	1	1	0	0	0	0	0	0	0	0	1		1	0	7
GCA_008935515.1_ASM893551v1	Salmonella enterica subsp. enterica serovar Infantis	Bacteria|Pseudomonadota|Gammaproteobacteria|Enterobacterales|Enterobacteriaceae|Salmonella	0	0	1	1	0	0	0	1	0	0	0	1	1	0	0	0	0	0	0	0	0	1		1	0	7
GCA_008935535.1_ASM893553v1	Salmonella enterica subsp. enterica serovar Dublin	Bacteria|Pseudomonadota|Gammaproteobacteria|Enterobacterales|Enterobacteriaceae|Salmonella	0	0	1	1	0	0	0	1	0	0	0	1	1	0	0	0	0	0	0	0	0	1		1	0	7
GCA_008935555.1_ASM893555v1	Salmonella enterica subsp. enterica serovar Heidelberg	Bacteria|Pseudomonadota|Gammaproteobacteria|Enterobacterales|Enterobacteriaceae|Salmonella	0	0	1	1	0	0	0	1	0	0	0	1	1	0	0	0	0	0	0	0	0	1		2	0	8
GCA_008935575.1_ASM893557v1	Salmonella enterica subsp. enterica serovar Heidelberg	Bacteria|Pseudomonadota|Gammaproteobacteria|Enterobacterales|Enterobacteriaceae|Salmonella	0	0	1	1	0	0	0	1	0	0	0	1	1	0	0	0	0	0	0	0	0	1		1	0	7
GCA_008935595.1_ASM893559v1	Salmonella enterica subsp. enterica serovar Kentucky	Bacteria|Pseudomonadota|Gammaproteobacteria|Enterobacterales|Enterobacteriaceae|Salmonella	0	0	1	1	0	0	0	1	0	0	0	1	1	0	0	0	0	0	0	0	0	1		1	0	7
GCA_008935615.1_ASM893561v1	Salmonella enterica subsp. enterica serovar Kentucky	Bacteria|Pseudomonadota|Gammaproteobacteria|Enterobacterales|Enterobacteriaceae|Salmonella	0	0	1	1	0	0	0	1	0	0	0	1	1	0	0	0	0	0	0	0	0	1		1	0	7
GCA_008935635.1_ASM893563v1	Salmonella enterica subsp. enterica serovar Infantis	Bacteria|Pseudomonadota|Gammaproteobacteria|Enterobacterales|Enterobacteriaceae|Salmonella	0	0	1	1	0	0	0	1	0	0	0	1	1	0	0	0	0	0	0	0	0	1		1	0	7
GCA_008935655.1_ASM893565v1	Salmonella enterica subsp. enterica serovar Derby	Bacteria|Pseudomonadota|Gammaproteobacteria|Enterobacterales|Enterobacteriaceae|Salmonella	0	0	1	1	0	0	0	1	0	0	0	1	1	0	0	0	0	0	0	0	0	1		1	0	7
GCA_008935675.1_ASM893567v1	Salmonella enterica subsp. enterica serovar Heidelberg	Bacteria|Pseudomonadota|Gammaproteobacteria|Enterobacterales|Enterobacteriaceae|Salmonella	0	0	1	1	0	0	0	1	0	0	0	1	1	0	0	0	0	0	0	0	0	1		1	0	7
GCA_008935695.1_ASM893569v1	Salmonella enterica subsp. enterica serovar Infantis	Bacteria|Pseudomonadota|Gammaproteobacteria|Enterobacterales|Enterobacteriaceae|Salmonella	0	0	0	1	0	0	0	1	0	0	0	1	1	0	0	0	0	0	0	0	0	1		1	0	6
GCA_008935715.1_ASM893571v1	Salmonella enterica subsp. enterica serovar Newport	Bacteria|Pseudomonadota|Gammaproteobacteria|Enterobacterales|Enterobacteriaceae|Salmonella	0	0	1	1	0	0	0	1	0	0	0	1	1	0	0	0	0	0	0	0	0	1		1	0	7
GCA_008935735.1_ASM893573v1	Salmonella enterica subsp. enterica serovar Infantis	Bacteria|Pseudomonadota|Gammaproteobacteria|Enterobacterales|Enterobacteriaceae|Salmonella	0	0	1	1	0	0	0	1	0	0	0	1	1	0	0	0	0	0	0	0	0	1		1	0	7
GCA_008935755.1_ASM893575v1	Salmonella enterica subsp. enterica serovar Infantis	Bacteria|Pseudomonadota|Gammaproteobacteria|Enterobacterales|Enterobacteriaceae|Salmonella	0	0	1	1	0	0	0	1	0	0	0	1	1	0	0	0	0	0	0	0	0	1		1	0	7
GCA_008935775.1_ASM893577v1	Salmonella enterica subsp. enterica serovar Agona	Bacteria|Pseudomonadota|Gammaproteobacteria|Enterobacterales|Enterobacteriaceae|Salmonella	0	0	1	1	0	0	0	1	0	0	0	1	1	0	0	0	0	0	0	0	0	1		1	0	7
GCA_008935795.1_ASM893579v1	Bordetella holmesii	Bacteria|Pseudomonadota|Betaproteobacteria|Burkholderiales|Alcaligenaceae|Bordetella	0	0	1	1	0	0	0	1	0	0	0	1	1	0	0	0	0	0	0	0	0	1		1	0	7
GCA_008935815.1_ASM893581v1	Bordetella holmesii	Bacteria|Pseudomonadota|Betaproteobacteria|Burkholderiales|Alcaligenaceae|Bordetella	0	0	1	1	0	0	0	1	0	0	0	1	1	0	0	0	0	0	0	0	0	1		1	0	7
GCA_008935835.1_ASM893583v1	Xanthomonas oryzae pv. oryzae	Bacteria|Pseudomonadota|Gammaproteobacteria|Xanthomonadales|Xanthomonadaceae|Xanthomonas	0	0	1	1	0	0	0	1	0	0	0	1	1	0	0	0	0	0	0	0	0	1		1	0	7
GCA_008935855.1_ASM893585v1	Xylella fastidiosa subsp. fastidiosa	Bacteria|Pseudomonadota|Gammaproteobacteria|Xanthomonadales|Xanthomonadaceae|Xylella	0	0	1	1	0	0	0	1	0	0	0	1	1	0	0	0	0	0	0	0	0	1		1	0	7
GCA_008935875.1_ASM893587v1	Planctomycetales bacterium 10988	Bacteria|Planctomycetota|Planctomycetia|Planctomycetales	0	0	1	1	0	0	0	1	0	0	0	1	1	0	0	0	0	0	0	0	0	1		1	0	7
GCA_008935895.1_ASM893589v1	Bacillus subtilis	Bacteria|Bacillota|Bacilli|Bacillales|Bacillaceae|Bacillus	0	0	1	1	0	0	0	1	0	0	0	1	1	0	0	0	0	0	0	0	0	1		1	0	7
GCA_008935915.1_ASM893591v1	Halomonas sp. PA16-9	Bacteria|Pseudomonadota|Gammaproteobacteria|Oceanospirillales|Halomonadaceae|Halomonas	0	0	1	1	0	0	0	1	0	0	0	1	1	0	0	0	0	0	0	0	0	1		1	0	7
GCA_008935935.1_ASM893593v1	Lachnospiraceae bacterium KM106-2	Bacteria|Bacillota|Clostridia|Eubacteriales|Lachnospiraceae	0	0	1	1	0	0	0	1	0	0	0	1	1	0	0	0	0	0	0	0	0	1		1	0	7
GCA_008935955.1_ASM893595v1	Enterococcus faecium	Bacteria|Bacillota|Bacilli|Lactobacillales|Enterococcaceae|Enterococcus	0	0	1	1	0	0	0	1	0	0	0	1	1	0	0	0	0	0	0	0	0	1		1	0	7
GCA_008935975.1_ASM893597v1	Bacillus cereus	Bacteria|Bacillota|Bacilli|Bacillales|Bacillaceae|Bacillus|Bacillus cereus group	0	0	1	1	0	0	0	1	0	0	0	1	1	0	0	0	0	0	0	0	0	1		1	0	7
GCA_008935995.1_ASM893599v1	Klebsiella pneumoniae	Bacteria|Pseudomonadota|Gammaproteobacteria|Enterobacterales|Enterobacteriaceae|Klebsiella/Raoultella group|Klebsiella	0	0	1	1	0	0	0	1	0	0	0	1	1	0	0	0	0	0	0	0	0	1		1	0	7
GCA_008936015.1_ASM893601v1	Klebsiella pneumoniae	Bacteria|Pseudomonadota|Gammaproteobacteria|Enterobacterales|Enterobacteriaceae|Klebsiella/Raoultella group|Klebsiella	0	0	1	1	0	0	0	1	0	0	0	1	1	0	0	0	0	0	0	0	0	1		1	0	7
GCA_008936035.1_ASM893603v1	Klebsiella pneumoniae	Bacteria|Pseudomonadota|Gammaproteobacteria|Enterobacterales|Enterobacteriaceae|Klebsiella/Raoultella group|Klebsiella	0	0	1	1	0	0	0	1	0	0	0	1	1	0	0	0	0	0	0	0	0	1		1	0	7
GCA_008936055.1_ASM893605v1	Escherichia coli	Bacteria|Pseudomonadota|Gammaproteobacteria|Enterobacterales|Enterobacteriaceae|Escherichia	0	0	1	1	0	0	0	1	0	0	0	1	1	0	0	0	0	0	0	0	0	1		1	0	7
GCA_008936075.1_ASM893607v1	Escherichia coli	Bacteria|Pseudomonadota|Gammaproteobacteria|Enterobacterales|Enterobacteriaceae|Escherichia	0	0	1	1	0	0	0	1	0	0	0	1	1	0	0	0	0	0	0	0	0	1		1	0	7
GCA_008936095.1_ASM893609v1	Escherichia coli	Bacteria|Pseudomonadota|Gammaproteobacteria|Enterobacterales|Enterobacteriaceae|Escherichia	0	0	1	1	0	0	0	1	0	0	0	1	1	0	0	0	0	0	0	0	0	1		1	0	7
GCA_008936115.1_ASM893611v1	Escherichia coli	Bacteria|Pseudomonadota|Gammaproteobacteria|Enterobacterales|Enterobacteriaceae|Escherichia	0	0	1	1	0	0	0	1	0	0	0	1	1	0	0	0	0	0	0	0	0	1		1	0	7
GCA_008936135.1_ASM893613v1	Escherichia coli	Bacteria|Pseudomonadota|Gammaproteobacteria|Enterobacterales|Enterobacteriaceae|Escherichia	0	0	1	1	0	0	0	1	0	0	0	1	1	0	0	0	0	0	0	0	0	1		1	0	7
GCA_008936155.1_ASM893615v1	Cereibacter sphaeroides	Bacteria|Pseudomonadota|Alphaproteobacteria|Rhodobacterales|Paracoccaceae|Cereibacter	0	0	1	1	0	0	0	1	0	0	0	1	1	0	0	0	0	0	0	0	0	1		1	0	7
GCA_008936175.1_ASM893617v1	Cereibacter sphaeroides	Bacteria|Pseudomonadota|Alphaproteobacteria|Rhodobacterales|Paracoccaceae|Cereibacter	0	0	1	1	0	0	0	1	0	0	0	1	1	0	0	0	0	0	0	0	0	1		1	0	7
GCA_008936195.1_ASM893619v1	Ralstonia solanacearum	Bacteria|Pseudomonadota|Betaproteobacteria|Burkholderiales|Burkholderiaceae|Ralstonia	0	0	1	1	0	0	0	1	0	0	0	1	1	0	0	0	0	0	0	0	0	1		1	0	7
GCA_008936215.1_ASM893621v1	Ralstonia solanacearum	Bacteria|Pseudomonadota|Betaproteobacteria|Burkholderiales|Burkholderiaceae|Ralstonia	0	0	1	1	0	0	0	1	0	0	0	1	1	0	0	0	0	0	0	0	0	1		1	0	7
GCA_008936235.1_ASM893623v1	Proteus terrae subsp. cibarius	Bacteria|Pseudomonadota|Gammaproteobacteria|Enterobacterales|Morganellaceae|Proteus	0	0	1	1	0	0	0	1	0	0	0	1	1	0	0	0	0	0	0	0	0	1		1	0	7
GCA_008936255.1_ASM893625v1	Escherichia coli	Bacteria|Pseudomonadota|Gammaproteobacteria|Enterobacterales|Enterobacteriaceae|Escherichia	0	0	1	1	0	0	0	1	0	0	0	1	1	0	0	0	0	0	0	0	0	1		1	0	7
GCA_008936275.1_ASM893627v1	Escherichia coli	Bacteria|Pseudomonadota|Gammaproteobacteria|Enterobacterales|Enterobacteriaceae|Escherichia	0	0	1	1	0	0	0	1	0	0	0	1	1	0	0	0	0	0	0	0	0	1		1	0	7
GCA_008936295.1_ASM893629v1	Escherichia coli	Bacteria|Pseudomonadota|Gammaproteobacteria|Enterobacterales|Enterobacteriaceae|Escherichia	0	0	1	1	0	0	0	1	0	0	0	1	1	0	0	0	0	0	0	0	0	1		1	0	7
GCA_008936315.1_ASM893631v1	Staphylococcus aureus	Bacteria|Bacillota|Bacilli|Bacillales|Staphylococcaceae|Staphylococcus	0	0	1	1	0	0	0	1	0	0	0	1	1	0	0	0	0	0	0	0	0	1		1	0	7
GCA_008936335.1_ASM893633v1	Escherichia coli	Bacteria|Pseudomonadota|Gammaproteobacteria|Enterobacterales|Enterobacteriaceae|Escherichia	0	0	1	1	0	0	0	1	0	0	0	1	1	0	0	0	0	0	0	0	0	1		1	0	7
GCA_008936355.1_ASM893635v1	Bacillus paranthracis	Bacteria|Bacillota|Bacilli|Bacillales|Bacillaceae|Bacillus|Bacillus cereus group	0	0	1	1	0	0	0	1	0	0	0	1	1	0	0	0	0	0	0	0	0	1		1	0	7
GCA_008936375.1_ASM893637v1	Escherichia coli	Bacteria|Pseudomonadota|Gammaproteobacteria|Enterobacterales|Enterobacteriaceae|Escherichia	0	0	1	1	0	0	0	1	0	0	0	1	1	0	0	0	0	0	0	0	0	1		1	0	7
GCA_008936395.1_ASM893639v1	Escherichia coli	Bacteria|Pseudomonadota|Gammaproteobacteria|Enterobacterales|Enterobacteriaceae|Escherichia	0	0	1	1	0	0	0	1	0	0	0	1	1	0	0	0	0	0	0	0	0	1		1	0	7
GCA_008936415.1_ASM893641v1	Bacillus pacificus	Bacteria|Bacillota|Bacilli|Bacillales|Bacillaceae|Bacillus|Bacillus cereus group	0	0	1	1	0	0	0	1	0	0	0	1	1	0	0	0	0	0	0	0	0	1		1	0	7
GCA_008936435.1_ASM893643v1	Bacillus paranthracis	Bacteria|Bacillota|Bacilli|Bacillales|Bacillaceae|Bacillus|Bacillus cereus group	0	0	1	1	0	0	0	1	0	0	0	1	1	0	0	0	0	0	0	0	0	1		1	0	7
GCA_008936455.1_ASM893645v1	Shigella sonnei	Bacteria|Pseudomonadota|Gammaproteobacteria|Enterobacterales|Enterobacteriaceae|Shigella	0	0	1	1	0	0	0	1	0	0	0	1	1	0	0	0	0	0	0	0	0	1		1	0	7
GCA_008936475.1_ASM893647v1	Shigella sonnei	Bacteria|Pseudomonadota|Gammaproteobacteria|Enterobacterales|Enterobacteriaceae|Shigella	0	0	1	1	0	0	0	1	0	0	0	1	1	0	0	0	0	0	0	0	0	1		1	0	7
GCA_008936495.1_ASM893649v1	Pectobacterium brasiliense	Bacteria|Pseudomonadota|Gammaproteobacteria|Enterobacterales|Pectobacteriaceae|Pectobacterium	0	0	1	1	0	0	0	1	0	0	0	1	1	0	0	0	0	0	0	0	0	1		1	0	7
GCA_008936515.1_ASM893651v1	Bacillus safensis	Bacteria|Bacillota|Bacilli|Bacillales|Bacillaceae|Bacillus	0	0	1	1	0	0	0	1	0	0	0	1	1	0	0	0	0	0	0	0	0	1		1	0	7
GCA_008936535.1_ASM893653v1	Salmonella enterica subsp. enterica serovar Hadar	Bacteria|Pseudomonadota|Gammaproteobacteria|Enterobacterales|Enterobacteriaceae|Salmonella	0	0	1	1	0	0	0	1	0	0	0	1	1	0	0	0	0	0	0	0	0	1		1	0	7
GCA_008936555.1_ASM893655v1	Salmonella enterica subsp. enterica serovar Infantis	Bacteria|Pseudomonadota|Gammaproteobacteria|Enterobacterales|Enterobacteriaceae|Salmonella	0	0	1	1	0	0	0	1	0	0	0	1	1	0	0	0	0	0	0	0	0	1		1	0	7
GCA_008936575.1_ASM893657v1	Salmonella enterica subsp. enterica serovar Reading	Bacteria|Pseudomonadota|Gammaproteobacteria|Enterobacterales|Enterobacteriaceae|Salmonella	0	0	1	1	0	0	0	1	0	0	0	1	1	0	0	0	0	0	0	0	0	1		1	0	7
GCA_008936595.1_ASM893659v1	Candidatus Saccharibacteria bacterium oral taxon 955	Bacteria|Candidatus Saccharibacteria	0	0	1	1	0	0	0	1	0	0	0	1	1	0	0	0	0	0	0	0	0	1		1	0	7
GCA_008936615.1_ASM893661v1	Candidatus Saccharibacteria bacterium oral taxon 488	Bacteria|Candidatus Saccharibacteria	0	0	1	1	0	0	0	1	0	0	0	1	1	0	0	0	0	0	0	0	0	1		1	0	7
GCA_008936635.1_ASM893663v1	Candidatus Saccharibacteria bacterium oral taxon 955	Bacteria|Candidatus Saccharibacteria	0	0	1	1	0	0	0	1	0	0	0	1	1	0	0	0	0	0	0	0	0	1		1	0	7
GCA_008936655.1_ASM893665v1	Candidatus Saccharibacteria bacterium oral taxon 488	Bacteria|Candidatus Saccharibacteria	0	0	1	1	0	0	0	1	0	0	0	1	1	0	0	0	0	0	0	0	0	1		1	0	7
GCA_008936675.1_ASM893667v1	Candidatus Saccharibacteria bacterium oral taxon 488	Bacteria|Candidatus Saccharibacteria	0	0	1	1	0	0	0	1	0	0	0	1	1	0	0	0	0	0	0	0	0	1		1	0	7
GCA_008936695.1_ASM893669v1	Candidatus Saccharibacteria bacterium oral taxon 488	Bacteria|Candidatus Saccharibacteria	0	0	1	1	0	0	0	1	0	0	0	1	1	0	0	0	0	0	0	0	0	1		1	0	7
GCA_008936715.1_ASM893671v1	Salmonella enterica subsp. enterica serovar Typhimurium var. 5-	Bacteria|Pseudomonadota|Gammaproteobacteria|Enterobacterales|Enterobacteriaceae|Salmonella	0	0	1	1	0	0	0	1	0	0	0	1	1	0	0	0	0	0	0	0	0	1		1	0	7
GCA_008936735.1_ASM893673v1	Salmonella enterica subsp. enterica serovar Montevideo	Bacteria|Pseudomonadota|Gammaproteobacteria|Enterobacterales|Enterobacteriaceae|Salmonella	0	0	1	1	0	0	0	1	0	0	0	1	1	0	0	0	0	0	0	0	0	1		1	0	7
GCA_008936755.1_ASM893675v1	Salmonella enterica subsp. enterica serovar Johannesburg	Bacteria|Pseudomonadota|Gammaproteobacteria|Enterobacterales|Enterobacteriaceae|Salmonella	0	0	1	1	0	0	0	1	0	0	0	1	1	0	0	0	0	0	0	0	0	1		1	0	7
GCA_008936775.1_ASM893677v1	Salmonella enterica subsp. enterica serovar Choleraesuis	Bacteria|Pseudomonadota|Gammaproteobacteria|Enterobacterales|Enterobacteriaceae|Salmonella	0	0	1	1	0	0	0	1	0	0	0	1	1	0	0	0	0	0	0	0	0	1		1	0	7
GCA_008936795.1_ASM893679v1	Salmonella enterica subsp. enterica serovar Hadar	Bacteria|Pseudomonadota|Gammaproteobacteria|Enterobacterales|Enterobacteriaceae|Salmonella	0	0	1	1	0	0	0	1	0	0	0	1	1	0	0	0	0	0	0	0	0	1		1	0	7
GCA_008936815.1_ASM893681v1	Salmonella enterica subsp. enterica serovar Ohio	Bacteria|Pseudomonadota|Gammaproteobacteria|Enterobacterales|Enterobacteriaceae|Salmonella	0	0	1	1	0	0	0	1	0	0	0	1	1	0	0	0	0	0	0	0	0	1		1	0	7
GCA_008936835.1_ASM893683v1	Salmonella enterica subsp. enterica serovar Reading	Bacteria|Pseudomonadota|Gammaproteobacteria|Enterobacterales|Enterobacteriaceae|Salmonella	0	0	1	1	0	0	0	1	0	0	0	1	1	0	0	0	0	0	0	0	0	1		1	0	7
GCA_008936855.1_ASM893685v1	Salmonella enterica subsp. enterica serovar Reading	Bacteria|Pseudomonadota|Gammaproteobacteria|Enterobacterales|Enterobacteriaceae|Salmonella	0	0	1	1	0	0	0	1	0	0	0	1	1	0	0	0	0	0	0	0	0	1		1	0	7
GCA_008936875.1_ASM893687v1	Salmonella enterica subsp. enterica serovar Reading	Bacteria|Pseudomonadota|Gammaproteobacteria|Enterobacterales|Enterobacteriaceae|Salmonella	0	0	1	1	0	0	0	1	0	0	0	1	1	0	0	0	0	0	0	0	0	1		1	0	7
GCA_008936895.1_ASM893689v1	Salmonella enterica subsp. enterica serovar 4,[5],12:i:-	Bacteria|Pseudomonadota|Gammaproteobacteria|Enterobacterales|Enterobacteriaceae|Salmonella	0	0	1	1	0	0	0	1	0	0	0	1	1	0	0	0	0	0	0	0	0	1		1	0	7
GCA_008936915.1_ASM893691v1	Salmonella enterica subsp. enterica serovar Ohio	Bacteria|Pseudomonadota|Gammaproteobacteria|Enterobacterales|Enterobacteriaceae|Salmonella	0	0	1	1	0	0	0	1	0	0	0	1	1	0	0	0	0	0	0	0	0	1		1	0	7
GCA_008937055.1_ASM893705v1	Salmonella enterica subsp. enterica serovar Typhimurium var. 5-	Bacteria|Pseudomonadota|Gammaproteobacteria|Enterobacterales|Enterobacteriaceae|Salmonella	0	0	1	1	0	0	0	1	0	0	0	1	1	0	0	0	0	0	0	0	0	1		1	0	7
GCA_008937295.1_ASM893729v1	Salmonella enterica subsp. enterica serovar Anatum	Bacteria|Pseudomonadota|Gammaproteobacteria|Enterobacterales|Enterobacteriaceae|Salmonella	0	0	1	1	0	0	0	1	0	0	0	1	1	0	0	0	0	0	0	0	0	1		1	0	7
GCA_008937415.1_ASM893741v1	Salmonella enterica subsp. enterica serovar Typhimurium var. 5-	Bacteria|Pseudomonadota|Gammaproteobacteria|Enterobacterales|Enterobacteriaceae|Salmonella	0	0	1	1	0	0	0	1	0	0	0	1	1	0	0	0	0	0	0	0	0	1		1	0	7
GCA_008937635.1_ASM893763v1	Salmonella enterica subsp. enterica serovar Hadar	Bacteria|Pseudomonadota|Gammaproteobacteria|Enterobacterales|Enterobacteriaceae|Salmonella	0	0	1	1	0	0	0	1	0	0	0	1	1	0	0	0	0	0	0	0	0	1		1	0	7
GCA_008937855.1_ASM893785v1	Salmonella enterica subsp. enterica serovar Oranienburg	Bacteria|Pseudomonadota|Gammaproteobacteria|Enterobacterales|Enterobacteriaceae|Salmonella	0	0	1	1	0	0	0	1	0	0	0	1	1	0	0	0	0	0	0	0	0	1		1	0	7
GCA_008938015.1_ASM893801v1	Salmonella enterica subsp. enterica serovar Typhimurium var. 5-	Bacteria|Pseudomonadota|Gammaproteobacteria|Enterobacterales|Enterobacteriaceae|Salmonella	0	0	1	1	0	0	0	1	0	0	0	1	1	0	0	0	0	0	0	0	0	1		1	0	7
GCA_008938075.1_ASM893807v1	Pseudomonas aeruginosa	Bacteria|Pseudomonadota|Gammaproteobacteria|Pseudomonadales|Pseudomonadaceae|Pseudomonas	0	0	1	1	0	0	0	1	0	0	0	1	1	0	0	0	0	0	0	0	0	1		1	0	7
GCA_008938095.1_ASM893809v1	Salmonella enterica subsp. enterica serovar Weltevreden	Bacteria|Pseudomonadota|Gammaproteobacteria|Enterobacterales|Enterobacteriaceae|Salmonella	0	0	1	1	0	0	0	1	0	0	0	1	1	0	0	0	0	0	0	0	0	1		1	0	7
GCA_008941045.2_ASM894104v2	Salmonella enterica subsp. enterica serovar Kunzendorf	Bacteria|Pseudomonadota|Gammaproteobacteria|Enterobacterales|Enterobacteriaceae|Salmonella	0	0	1	1	0	2	2	1	1	0	1	3	3	0	0	0	0	0	0	0	0	0		1	2	18
GCA_008945185.2_ASM894518v2	Escherichia coli	Bacteria|Pseudomonadota|Gammaproteobacteria|Enterobacterales|Enterobacteriaceae|Escherichia	0	0	1	1	0	2	2	1	1	0	1	3	3	0	0	0	0	0	0	0	0	0		1	2	18
GCA_008948485.2_ASM894848v2	Salmonella enterica subsp. enterica serovar Typhimurium	Bacteria|Pseudomonadota|Gammaproteobacteria|Enterobacterales|Enterobacteriaceae|Salmonella	0	0	1	1	0	2	2	1	1	0	1	3	3	0	0	0	0	0	0	0	0	0		1	1	17
GCA_008985305.2_ASM898530v2	Salmonella enterica subsp. enterica serovar Paratyphi B str. CFSAN000535	Bacteria|Pseudomonadota|Gammaproteobacteria|Enterobacterales|Enterobacteriaceae|Salmonella	0	0	1	1	0	2	2	1	1	0	1	3	3	0	0	0	0	0	0	0	0	0		1	1	17
GCA_008985545.2_ASM898554v2	Lactobacillus iners	Bacteria|Bacillota|Bacilli|Lactobacillales|Lactobacillaceae|Lactobacillus	0	0	1	1	0	2	2	1	1	0	1	3	3	0	0	0	0	0	0	0	0	0		1	1	17
GCA_009002655.1_ASM900265v1	Salmonella enterica subsp. enterica serovar Anatum	Bacteria|Pseudomonadota|Gammaproteobacteria|Enterobacterales|Enterobacteriaceae|Salmonella	0	0	1	1	0	2	2	1	1	1	1	2	2	0	0	0	0	0	0	0	0	0		1	2	17
GCA_009002845.1_ASM900284v1	Salmonella enterica subsp. enterica serovar Reading	Bacteria|Pseudomonadota|Gammaproteobacteria|Enterobacterales|Enterobacteriaceae|Salmonella	0	0	1	1	0	2	2	1	1	1	1	2	2	0	0	0	0	0	0	0	0	0		1	2	17
GCA_009003065.1_ASM900306v1	Salmonella enterica subsp. enterica serovar 4,[5],12:i:-	Bacteria|Pseudomonadota|Gammaproteobacteria|Enterobacterales|Enterobacteriaceae|Salmonella	0	0	1	1	0	2	2	1	1	1	1	2	2	0	0	0	0	0	0	0	0	0		1	2	17
GCA_009017355.1_ASM901735v1	Salmonella enterica subsp. enterica serovar Typhimurium var. 5-	Bacteria|Pseudomonadota|Gammaproteobacteria|Enterobacterales|Enterobacteriaceae|Salmonella	0	1	3	2	1	2	2	1	2	0	1	1	1	3	0	1	1	1	0	1	1	1		1	1	28
GCA_009017395.1_ASM901739v1	Salmonella enterica subsp. enterica serovar Kunzendorf	Bacteria|Pseudomonadota|Gammaproteobacteria|Enterobacterales|Enterobacteriaceae|Salmonella	0	1	4	2	1	2	2	1	2	0	1	1	1	3	0	1	1	1	0	1	1	1		1	1	29
GCA_009026265.2_ASM902626v2	Salmonella enterica	Bacteria|Pseudomonadota|Gammaproteobacteria|Enterobacterales|Enterobacteriaceae|Salmonella	0	0	1	1	0	2	2	1	1	0	1	3	3	0	0	0	0	0	0	0	0	0		1	2	18
GCA_009028185.2_ASM902818v2	Salmonella enterica	Bacteria|Pseudomonadota|Gammaproteobacteria|Enterobacterales|Enterobacteriaceae|Salmonella	0	0	1	1	0	3	3	1	2	1	1	3	3	0	0	0	0	0	0	0	0	0		1	1	21
GCA_009035925.2_ASM903592v2	Salmonella enterica subsp. enterica serovar Reading	Bacteria|Pseudomonadota|Gammaproteobacteria|Enterobacterales|Enterobacteriaceae|Salmonella	0	0	1	1	0	2	2	1	1	0	1	3	3	0	0	0	0	0	0	0	0	0		1	1	17
GCA_009047335.2_ASM904733v2	Acinetobacter indicus	Bacteria|Pseudomonadota|Gammaproteobacteria|Moraxellales|Moraxellaceae|Acinetobacter	0	0	1	1	0	3	3	1	2	1	1	3	3	0	0	0	0	0	0	0	0	0		1	1	21
GCA_009047585.2_ASM904758v2	Salmonella enterica subsp. enterica serovar Infantis	Bacteria|Pseudomonadota|Gammaproteobacteria|Enterobacterales|Enterobacteriaceae|Salmonella	0	0	1	1	0	3	3	1	2	1	1	3	3	0	0	0	0	0	0	0	0	0		1	1	21
GCA_009049665.2_ASM904966v2	Salmonella enterica subsp. enterica serovar Agona	Bacteria|Pseudomonadota|Gammaproteobacteria|Enterobacterales|Enterobacteriaceae|Salmonella	0	0	1	1	0	2	2	1	1	1	1	3	3	0	0	0	0	0	0	0	0	0		1	1	18
GCA_009060905.2_ASM906090v2	Salmonella enterica subsp. enterica serovar Infantis	Bacteria|Pseudomonadota|Gammaproteobacteria|Enterobacterales|Enterobacteriaceae|Salmonella	0	0	1	1	0	2	2	1	1	0	1	3	3	0	0	0	0	0	0	0	0	0		1	1	17
GCA_009092745.2_ASM909274v2	Salmonella enterica subsp. enterica serovar Kentucky	Bacteria|Pseudomonadota|Gammaproteobacteria|Enterobacterales|Enterobacteriaceae|Salmonella	0	0	1	1	0	2	2	1	1	0	1	3	3	0	0	0	0	0	0	0	0	0		1	1	17
GCA_009161025.2_ASM916102v2	Rhodobacteraceae bacterium SC52	Bacteria|Pseudomonadota|Alphaproteobacteria|Rhodobacterales|Paracoccaceae	0	0	1	1	0	2	2	1	1	0	1	3	3	0	0	0	0	0	0	0	0	0		1	2	18
GCA_009218085.1_ASM921808v1	Mycobacterium tuberculosis	Bacteria|Actinomycetota|Actinomycetes|Mycobacteriales|Mycobacteriaceae|Mycobacterium|Mycobacterium tuberculosis complex	0	1	1	0	1	0	0	0	0	0	0	0	0	1	0	0	0	0	0	0	0	1		0	0	5
GCA_009218325.2_ASM921832v2	Ralstonia mannitolilytica	Bacteria|Pseudomonadota|Betaproteobacteria|Burkholderiales|Burkholderiaceae|Ralstonia	0	0	1	1	0	2	2	1	1	0	1	3	3	0	0	0	0	0	0	0	0	0		1	1	17
GCA_009221265.2_ASM922126v2	Escherichia coli	Bacteria|Pseudomonadota|Gammaproteobacteria|Enterobacterales|Enterobacteriaceae|Escherichia	0	0	1	1	0	3	3	1	2	1	1	3	3	0	0	0	0	0	0	0	0	0		1	1	21
GCA_009221365.2_ASM922136v2	Enterobacteriaceae bacterium A-F18	Bacteria|Pseudomonadota|Gammaproteobacteria|Enterobacterales|Enterobacteriaceae	0	0	1	1	0	2	2	1	1	0	1	3	3	0	0	0	0	0	0	0	0	0		1	1	17
GCA_009342535.2_ASM934253v2	Salmonella enterica subsp. enterica serovar Typhi	Bacteria|Pseudomonadota|Gammaproteobacteria|Enterobacterales|Enterobacteriaceae|Salmonella	0	0	1	1	0	2	2	1	1	0	1	3	3	0	0	0	0	0	0	0	0	0		1	2	18
GCA_009365125.2_ASM936512v2	Salmonella enterica subsp. enterica serovar Reading	Bacteria|Pseudomonadota|Gammaproteobacteria|Enterobacterales|Enterobacteriaceae|Salmonella	0	0	1	1	0	2	2	1	1	0	1	3	3	0	0	0	0	0	0	0	0	0		1	1	17
GCA_009397805.2_ASM939780v2	Salmonella enterica subsp. enterica serovar Infantis	Bacteria|Pseudomonadota|Gammaproteobacteria|Enterobacterales|Enterobacteriaceae|Salmonella	0	0	1	1	0	2	2	1	1	0	1	3	3	0	0	0	0	0	0	0	0	0		1	1	17
GCA_009497875.2_ASM949787v2	Salmonella enterica subsp. enterica serovar Hadar	Bacteria|Pseudomonadota|Gammaproteobacteria|Enterobacterales|Enterobacteriaceae|Salmonella	0	0	3	1	0	0	0	1	0	0	0	0	0	15	0	1	1	1	1	3	1	0		2	0	30
GCA_009498355.1_ASM949835v1	Salmonella enterica subsp. enterica serovar Agona	Bacteria|Pseudomonadota|Gammaproteobacteria|Enterobacterales|Enterobacteriaceae|Salmonella	0	2	5	2	1	1	1	2	1	0	0	1	1	18	0	2	2	1	0	0	1	6	1	1	0	49
GCA_009520275.2_ASM952027v2	Salmonella enterica subsp. enterica serovar Infantis	Bacteria|Pseudomonadota|Gammaproteobacteria|Enterobacterales|Enterobacteriaceae|Salmonella	0	0	1	1	0	2	2	1	1	0	1	3	3	0	0	0	0	0	0	0	0	0		1	1	17
GCA_009521555.2_ASM952155v2	Streptococcus pyogenes	Bacteria|Bacillota|Bacilli|Lactobacillales|Streptococcaceae|Streptococcus	0	0	1	1	0	2	2	1	1	0	1	3	3	0	0	0	0	0	0	0	0	0		1	2	18
GCA_009524135.2_ASM952413v2	Escherichia coli	Bacteria|Pseudomonadota|Gammaproteobacteria|Enterobacterales|Enterobacteriaceae|Escherichia	0	0	1	1	0	2	2	1	1	0	1	3	3	0	0	0	0	0	0	0	0	0		1	2	18
GCA_009524835.2_ASM952483v2	Salmonella enterica subsp. enterica serovar Adjame	Bacteria|Pseudomonadota|Gammaproteobacteria|Enterobacterales|Enterobacteriaceae|Salmonella	0	0	1	1	0	2	2	1	1	0	1	3	3	0	0	0	0	0	0	0	0	0		1	2	18
GCA_009524975.2_ASM952497v2	Salmonella enterica subsp. enterica serovar Adjame	Bacteria|Pseudomonadota|Gammaproteobacteria|Enterobacterales|Enterobacteriaceae|Salmonella	0	0	1	1	0	1	1	1	0	0	1	2	3	0	0	0	0	0	0	0	0	0		1	1	13
GCA_009525035.2_ASM952503v2	Salmonella enterica subsp. enterica serovar Adjame	Bacteria|Pseudomonadota|Gammaproteobacteria|Enterobacterales|Enterobacteriaceae|Salmonella	0	0	1	1	0	2	2	1	1	0	1	3	3	0	0	0	0	0	0	0	0	0		1	1	17
GCA_009525455.2_ASM952545v2	Salmonella enterica subsp. enterica serovar Adjame	Bacteria|Pseudomonadota|Gammaproteobacteria|Enterobacterales|Enterobacteriaceae|Salmonella	0	0	1	1	0	2	2	1	1	0	1	3	3	0	0	0	0	0	0	0	0	0		1	1	17
GCA_009533475.2_ASM953347v2	Salmonella enterica subsp. enterica serovar Adjame	Bacteria|Pseudomonadota|Gammaproteobacteria|Enterobacterales|Enterobacteriaceae|Salmonella	0	0	1	1	0	3	3	1	2	1	1	3	3	0	0	0	0	0	0	0	0	0		1	1	21
GCA_009541075.2_ASM954107v2	Salmonella enterica subsp. enterica serovar Adjame	Bacteria|Pseudomonadota|Gammaproteobacteria|Enterobacterales|Enterobacteriaceae|Salmonella	0	0	1	1	0	3	3	1	2	1	1	3	3	0	0	0	0	0	0	0	0	0		1	2	22
GCA_009544175.2_ASM954417v2	Salmonella enterica subsp. enterica serovar Adjame	Bacteria|Pseudomonadota|Gammaproteobacteria|Enterobacterales|Enterobacteriaceae|Salmonella	0	0	1	1	0	2	2	1	1	0	1	3	3	0	0	0	0	0	0	0	0	0		1	1	17
GCA_009584225.2_ASM958422v2	Salmonella enterica subsp. enterica serovar Adjame	Bacteria|Pseudomonadota|Gammaproteobacteria|Enterobacterales|Enterobacteriaceae|Salmonella	0	0	1	1	0	2	2	1	1	0	1	3	3	0	0	0	0	0	0	0	0	0		1	2	18
GCA_009584525.2_ASM958452v2	Salmonella enterica subsp. enterica serovar Adjame	Bacteria|Pseudomonadota|Gammaproteobacteria|Enterobacterales|Enterobacteriaceae|Salmonella	0	0	1	1	0	2	2	1	1	0	1	3	3	0	0	0	0	0	0	0	0	0		1	1	17
GCA_009584725.2_ASM958472v2	Salmonella enterica subsp. enterica serovar Infantis	Bacteria|Pseudomonadota|Gammaproteobacteria|Enterobacterales|Enterobacteriaceae|Salmonella	0	0	1	1	0	2	2	1	1	0	1	3	3	0	0	0	0	0	0	0	0	0		1	1	17
GCA_009588305.2_ASM958830v2	Salmonella enterica subsp. enterica serovar Typhimurium	Bacteria|Pseudomonadota|Gammaproteobacteria|Enterobacterales|Enterobacteriaceae|Salmonella	0	0	1	1	0	2	2	1	1	0	1	3	3	0	0	0	0	0	0	0	0	0		1	1	17
GCA_009626975.1_ASM962697v1	Salmonella enterica subsp. enterica serovar Adjame	Bacteria|Pseudomonadota|Gammaproteobacteria|Enterobacterales|Enterobacteriaceae|Salmonella	1	1	1	2	0	0	0	1	0	1	1	1	2	7	0	0	0	0	0	0	1	4		2	1	26
GCA_009627055.1_ASM962705v1	Salmonella enterica subsp. enterica serovar Adjame	Bacteria|Pseudomonadota|Gammaproteobacteria|Enterobacterales|Enterobacteriaceae|Salmonella	1	1	2	2	0	0	0	1	0	1	1	2	2	7	0	0	0	0	0	0	1	3		2	1	27
GCA_009664105.1_ASM966410v1	Salmonella enterica	Bacteria|Pseudomonadota|Gammaproteobacteria|Enterobacterales|Enterobacteriaceae|Salmonella	0	0	0	0	1	0	0	1	0	0	0	0	0	4	0	0	0	0	0	0	0	0		0	1	7
GCA_009664125.2_ASM966412v2	Salmonella enterica subsp. enterica serovar Typhimurium var. 5-	Bacteria|Pseudomonadota|Gammaproteobacteria|Enterobacterales|Enterobacteriaceae|Salmonella	0	1	1	1	0	2	2	1	1	0	1	0	0	0	0	0	0	0	0	0	0	1		1	0	12
GCA_009664345.1_ASM966434v1	Salmonella enterica subsp. enterica serovar 4,[5],12:i:-	Bacteria|Pseudomonadota|Gammaproteobacteria|Enterobacterales|Enterobacteriaceae|Salmonella	1	2	3	3	0	1	1	0	1	0	0	1	1	14	0	0	0	0	0	0	0	2		2	1	33
GCA_009665145.2_ASM966514v2	Salmonella enterica subsp. enterica serovar Sandiego	Bacteria|Pseudomonadota|Gammaproteobacteria|Enterobacterales|Enterobacteriaceae|Salmonella	1	0	2	2	0	1	1	1	1	0	0	2	2	3	0	0	0	0	0	1	0	0		1	1	19
GCA_009728585.1_ASM972858v1	Salmonella enterica subsp. enterica serovar Newport	Bacteria|Pseudomonadota|Gammaproteobacteria|Enterobacterales|Enterobacteriaceae|Salmonella	0	1	4	2	1	0	0	1	0	0	1	1	1	6	0	2	1	1	0	1	1	0		1	1	26
GCA_009731425.1_Lbkm_1.0	Pasteurellaceae bacterium Orientalotternb1	Bacteria|Pseudomonadota|Gammaproteobacteria|Pasteurellales|Pasteurellaceae	0	0	0	0	0	0	1	1	0	0	0	0	0	0	0	0	0	0	0	0	0	0		0	0	2
GCA_009734005.2_ASM973400v2	Salmonella enterica subsp. enterica serovar Kentucky	Bacteria|Pseudomonadota|Gammaproteobacteria|Enterobacterales|Enterobacteriaceae|Salmonella	0	0	0	0	0	0	0	0	0	0	0	0	0	0	0	0	0	0	0	0	0	0		0	0	0
GCA_009738575.1_ASM973857v1	Salmonella enterica subsp. enterica serovar Typhimurium	Bacteria|Pseudomonadota|Gammaproteobacteria|Enterobacterales|Enterobacteriaceae|Salmonella	1	1	2	1	0	1	1	1	1	0	0	3	3	4	0	0	0	0	0	1	0	1		1	1	23
GCA_009740025.1_ASM974002v1	Salmonella enterica subsp. enterica serovar Heidelberg	Bacteria|Pseudomonadota|Gammaproteobacteria|Enterobacterales|Enterobacteriaceae|Salmonella	0	0	0	1	0	0	0	0	0	1	0	2	2	1	0	0	0	0	0	0	0	1		1	0	9
GCA_009740045.1_ASM974004v1	Buchnera aphidicola (Aphis urticata)	Bacteria|Pseudomonadota|Gammaproteobacteria|Enterobacterales|Erwiniaceae|Buchnera	0	0	1	1	0	2	2	2	1	1	1	1	2	1	0	0	0	0	0	0	0	1		1	1	18
GCA_009740085.1_ASM974008v1	Buchnera aphidicola (Microlophium carnosum)	Bacteria|Pseudomonadota|Gammaproteobacteria|Enterobacterales|Erwiniaceae|Buchnera	0	0	0	1	0	1	1	0	0	1	0	2	2	0	0	0	0	0	0	0	0	0		0	1	9
GCA_009762365.1_ASM976236v1	Klebsiella pneumoniae	Bacteria|Pseudomonadota|Gammaproteobacteria|Enterobacterales|Enterobacteriaceae|Klebsiella/Raoultella group|Klebsiella	0	0	1	1	0	3	3	1	2	2	1	2	2	0	0	0	0	0	0	0	0	0		1	1	20
GCA_009762415.1_ASM976241v1	Klebsiella pneumoniae	Bacteria|Pseudomonadota|Gammaproteobacteria|Enterobacterales|Enterobacteriaceae|Klebsiella/Raoultella group|Klebsiella	0	0	1	1	0	1	2	1	2	2	1	2	2	0	0	0	0	0	0	0	0	0		1	1	17
GCA_009762475.1_ASM976247v1	Klebsiella pneumoniae	Bacteria|Pseudomonadota|Gammaproteobacteria|Enterobacterales|Enterobacteriaceae|Klebsiella/Raoultella group|Klebsiella	0	0	1	1	0	2	2	1	1	1	1	1	2	0	0	0	0	0	0	0	0	0		1	1	15
GCA_009762495.1_ASM976249v1	Sulfurospirillum diekertiae	Bacteria|Campylobacterota|Epsilonproteobacteria|Campylobacterales|Sulfurospirillaceae|Sulfurospirillum	0	0	1	1	0	2	2	1	1	1	1	2	2	0	0	0	0	0	0	0	0	0		1	1	16
GCA_009762515.1_ASM976251v1	Clavibacter michiganensis subsp. capsici	Bacteria|Actinomycetota|Actinomycetes|Micrococcales|Microbacteriaceae|Clavibacter	0	0	0	0	0	1	1	1	1	1	0	0	0	0	0	0	0	0	0	0	0	0		1	1	7
GCA_009797605.1_ASM979760v1	Escherichia coli	Bacteria|Pseudomonadota|Gammaproteobacteria|Enterobacterales|Enterobacteriaceae|Escherichia	0	1	2	1	1	0	0	1	0	0	0	1	0	5	0	1	0	0	0	0	0	0		0	1	14
GCA_009797665.1_ASM979766v1	Escherichia coli	Bacteria|Pseudomonadota|Gammaproteobacteria|Enterobacterales|Enterobacteriaceae|Escherichia	1	2	4	1	0	0	0	1	0	0	0	0	1	4	0	2	1	1	0	0	0	0		1	0	19
GCA_009832785.1_ASM983278v1	Escherichia coli	Bacteria|Pseudomonadota|Gammaproteobacteria|Enterobacterales|Enterobacteriaceae|Escherichia	0	1	5	4	1	3	3	1	1	2	0	2	2	8	1	1	2	1	0	0	1	2		6	1	48
GCA_009832805.1_ASM983280v1	Escherichia coli	Bacteria|Pseudomonadota|Gammaproteobacteria|Enterobacterales|Enterobacteriaceae|Escherichia	0	1	5	4	1	3	3	1	1	2	0	2	2	8	1	1	2	1	0	0	1	2		6	1	48
GCA_009856995.1_ASM985699v1	Mycoplasmopsis bovis	Bacteria|Mycoplasmatota|Mollicutes|Mycoplasmataceae|Mycoplasmopsis	0	0	1	1	0	2	2	1	1	0	1	2	2	0	0	0	0	0	0	0	0	0		2	1	16
GCA_009866925.3_ASM986692v3	Escherichia coli	Bacteria|Pseudomonadota|Gammaproteobacteria|Enterobacterales|Enterobacteriaceae|Escherichia	0	0	1	1	0	2	2	1	1	1	1	2	2	0	0	0	0	0	0	0	0	0		1	1	16
GCA_009866945.3_ASM986694v3	Escherichia coli	Bacteria|Pseudomonadota|Gammaproteobacteria|Enterobacterales|Enterobacteriaceae|Escherichia	0	0	1	1	0	2	2	1	1	1	1	2	2	0	0	0	0	0	0	0	0	0		1	1	16
GCA_009867035.3_ASM986703v3	Escherichia coli	Bacteria|Pseudomonadota|Gammaproteobacteria|Enterobacterales|Enterobacteriaceae|Escherichia	0	0	1	1	0	2	2	1	1	1	1	2	2	0	0	0	0	0	0	0	0	0		1	1	16
GCA_009873335.1_ASM987333v1	Escherichia coli	Bacteria|Pseudomonadota|Gammaproteobacteria|Enterobacterales|Enterobacteriaceae|Escherichia	0	0	1	1	0	0	0	1	0	0	0	1	1	0	0	0	0	0	0	0	0	1		1	0	7
GCA_009873355.1_ASM987335v1	Escherichia coli	Bacteria|Pseudomonadota|Gammaproteobacteria|Enterobacterales|Enterobacteriaceae|Escherichia	0	0	1	1	0	2	2	1	1	1	1	2	2	0	0	0	0	0	0	0	0	0		1	3	18
GCA_009873395.1_ASM987339v1	Escherichia coli	Bacteria|Pseudomonadota|Gammaproteobacteria|Enterobacterales|Enterobacteriaceae|Escherichia	2	1	2	1	0	0	0	1	0	0	0	3	2	4	0	0	0	0	0	1	0	1		1	1	20
GCA_009873415.1_ASM987341v1	Escherichia coli	Bacteria|Pseudomonadota|Gammaproteobacteria|Enterobacterales|Enterobacteriaceae|Escherichia	0	0	1	1	0	2	2	1	1	1	1	3	2	0	0	0	0	0	0	0	0	0		1	2	18
GCA_009873435.1_ASM987343v1	Escherichia coli	Bacteria|Pseudomonadota|Gammaproteobacteria|Enterobacterales|Enterobacteriaceae|Escherichia	0	0	0	0	0	2	2	1	1	1	0	2	2	0	0	0	0	0	0	0	0	0		1	1	13
GCA_009884315.1_ASM988431v1	Escherichia coli	Bacteria|Pseudomonadota|Gammaproteobacteria|Enterobacterales|Enterobacteriaceae|Escherichia	1	1	2	1	0	0	0	1	0	0	0	3	3	4	0	0	0	0	0	1	0	1		1	1	20
GCA_009884335.1_ASM988433v1	Escherichia coli	Bacteria|Pseudomonadota|Gammaproteobacteria|Enterobacterales|Enterobacteriaceae|Escherichia	2	1	2	1	0	0	0	1	0	0	0	3	3	4	0	0	0	0	0	1	0	1		1	1	21
GCA_009931495.2_ASM993149v2	Escherichia coli	Bacteria|Pseudomonadota|Gammaproteobacteria|Enterobacterales|Enterobacteriaceae|Escherichia	0	0	1	1	0	2	2	1	1	1	1	2	2	0	0	0	0	0	0	0	0	0		1	1	16
GCA_009931515.2_ASM993151v2	Escherichia coli	Bacteria|Pseudomonadota|Gammaproteobacteria|Enterobacterales|Enterobacteriaceae|Escherichia	0	0	1	1	0	2	2	1	1	1	1	2	2	0	0	0	0	0	0	0	0	0		1	1	16
GCA_009931555.1_ASM993155v1	Escherichia coli	Bacteria|Pseudomonadota|Gammaproteobacteria|Enterobacterales|Enterobacteriaceae|Escherichia	0	0	1	0	0	1	1	1	0	2	1	2	2	0	0	0	0	0	0	0	0	0		2	1	14
GCA_009936195.2_ASM993619v2	Escherichia albertii	Bacteria|Pseudomonadota|Gammaproteobacteria|Enterobacterales|Enterobacteriaceae|Escherichia	1	0	5	1	0	2	1	1	1	0	0	6	2	2	0	0	0	0	0	0	0	0		1	1	24
GCA_010001925.2_ASM1000192v2	Escherichia coli	Bacteria|Pseudomonadota|Gammaproteobacteria|Enterobacterales|Enterobacteriaceae|Escherichia	0	0	1	1	0	2	2	1	1	0	1	3	3	0	0	0	0	0	0	0	0	0		1	1	17
GCA_010004265.2_ASM1000426v2	Escherichia coli	Bacteria|Pseudomonadota|Gammaproteobacteria|Enterobacterales|Enterobacteriaceae|Escherichia	0	0	1	1	0	2	2	1	1	0	1	3	3	0	0	0	0	0	0	0	0	0		1	1	17
GCA_010007645.2_ASM1000764v2	Escherichia coli	Bacteria|Pseudomonadota|Gammaproteobacteria|Enterobacterales|Enterobacteriaceae|Escherichia	0	0	1	1	0	2	2	1	1	0	1	3	3	0	0	0	0	0	0	0	0	0		1	1	17
GCA_010201925.1_ASM1020192v1	Escherichia coli	Bacteria|Pseudomonadota|Gammaproteobacteria|Enterobacterales|Enterobacteriaceae|Escherichia	0	0	0	0	0	0	0	1	0	0	0	0	0	0	0	0	0	0	0	0	0	0		0	0	1
GCA_010202115.1_ASM1020211v1	Escherichia coli	Bacteria|Pseudomonadota|Gammaproteobacteria|Enterobacterales|Enterobacteriaceae|Escherichia	0	0	0	0	0	0	0	1	0	0	0	0	0	0	0	0	0	0	0	0	0	0		0	0	1
GCA_010202265.1_ASM1020226v1	Escherichia coli	Bacteria|Pseudomonadota|Gammaproteobacteria|Enterobacterales|Enterobacteriaceae|Escherichia	0	0	0	0	0	0	0	1	0	0	0	0	0	0	0	0	0	0	0	0	0	0		0	0	1
GCA_010202465.1_ASM1020246v1	Escherichia coli	Bacteria|Pseudomonadota|Gammaproteobacteria|Enterobacterales|Enterobacteriaceae|Escherichia	0	0	0	0	0	0	0	1	0	0	0	0	0	0	0	0	0	0	0	0	0	0		0	0	1
GCA_010202645.1_ASM1020264v1	Escherichia coli	Bacteria|Pseudomonadota|Gammaproteobacteria|Enterobacterales|Enterobacteriaceae|Escherichia	0	0	0	0	0	0	0	1	0	0	0	0	0	0	0	0	0	0	0	0	0	0		0	0	1
GCA_010202845.1_ASM1020284v1	Escherichia coli	Bacteria|Pseudomonadota|Gammaproteobacteria|Enterobacterales|Enterobacteriaceae|Escherichia	0	0	0	0	0	0	0	1	0	0	0	0	0	0	0	0	0	0	0	0	0	0		0	0	1
GCA_010383125.2_ASM1038312v2	Escherichia coli	Bacteria|Pseudomonadota|Gammaproteobacteria|Enterobacterales|Enterobacteriaceae|Escherichia	0	0	1	1	0	2	2	1	1	0	1	3	3	0	0	0	0	0	0	0	0	0		1	1	17
GCA_010394245.2_ASM1039424v2	Escherichia coli	Bacteria|Pseudomonadota|Gammaproteobacteria|Enterobacterales|Enterobacteriaceae|Escherichia	0	0	1	1	0	2	2	1	1	0	1	3	3	0	0	0	0	0	0	0	0	0		1	1	17
GCA_010394785.2_ASM1039478v2	Escherichia coli	Bacteria|Pseudomonadota|Gammaproteobacteria|Enterobacterales|Enterobacteriaceae|Escherichia	0	0	1	1	0	2	2	1	1	0	1	3	3	0	0	0	0	0	0	0	0	0		1	1	17
GCA_010396085.2_ASM1039608v2	Escherichia coli	Bacteria|Pseudomonadota|Gammaproteobacteria|Enterobacterales|Enterobacteriaceae|Escherichia	0	0	1	1	0	2	2	1	1	0	1	2	2	0	0	0	0	0	0	0	0	0		1	2	16
GCA_010417285.2_ASM1041728v2	Escherichia coli	Bacteria|Pseudomonadota|Gammaproteobacteria|Enterobacterales|Enterobacteriaceae|Escherichia	0	0	1	1	0	2	2	1	1	0	1	3	3	0	0	0	0	0	0	0	0	0		1	1	17
GCA_010428545.2_ASM1042854v2	Escherichia coli	Bacteria|Pseudomonadota|Gammaproteobacteria|Enterobacterales|Enterobacteriaceae|Escherichia	0	0	1	1	0	1	1	1	0	0	1	2	3	0	0	0	0	0	0	0	0	0		0	1	12
GCA_010448175.2_ASM1044817v2	Escherichia coli	Bacteria|Pseudomonadota|Gammaproteobacteria|Enterobacterales|Enterobacteriaceae|Escherichia	0	0	1	1	0	2	2	1	1	0	1	3	3	0	0	0	0	0	0	0	0	0		1	0	16
GCA_010451275.2_ASM1045127v2	Escherichia coli	Bacteria|Pseudomonadota|Gammaproteobacteria|Enterobacterales|Enterobacteriaceae|Escherichia	0	0	1	1	0	2	2	1	1	0	1	3	3	0	0	0	0	0	0	0	0	0		1	1	17
GCA_010461165.2_ASM1046116v2	Escherichia coli	Bacteria|Pseudomonadota|Gammaproteobacteria|Enterobacterales|Enterobacteriaceae|Escherichia	0	0	1	1	0	2	2	1	1	1	1	3	3	0	0	0	0	0	0	0	0	0		1	1	18
GCA_010474285.2_ASM1047428v2	Escherichia coli	Bacteria|Pseudomonadota|Gammaproteobacteria|Enterobacterales|Enterobacteriaceae|Escherichia	0	0	1	1	0	3	3	1	2	1	1	3	3	0	0	0	0	0	0	0	0	0		1	2	22
GCA_010485715.2_ASM1048571v2	Escherichia coli	Bacteria|Pseudomonadota|Gammaproteobacteria|Enterobacterales|Enterobacteriaceae|Escherichia	0	0	1	1	0	2	2	1	1	1	1	3	0	0	0	0	0	0	0	0	0	0		1	0	14
GCA_010505715.2_ASM1050571v2	Pasteurellaceae bacterium RH1A	Bacteria|Pseudomonadota|Gammaproteobacteria|Pasteurellales|Pasteurellaceae	0	0	1	1	0	2	2	1	1	0	1	3	3	0	0	0	0	0	0	0	0	0		1	1	17
GCA_010542265.2_ASM1054226v2	Escherichia coli	Bacteria|Pseudomonadota|Gammaproteobacteria|Enterobacterales|Enterobacteriaceae|Escherichia	0	0	1	1	0	2	2	1	1	0	1	3	3	0	0	0	0	0	0	0	0	0		1	1	17
GCA_010612865.2_ASM1061286v2	Escherichia coli	Bacteria|Pseudomonadota|Gammaproteobacteria|Enterobacterales|Enterobacteriaceae|Escherichia	0	0	1	1	0	2	2	1	1	0	1	3	3	0	0	0	0	0	0	0	0	0		1	2	18
GCA_010621305.2_ASM1062130v2	Escherichia coli	Bacteria|Pseudomonadota|Gammaproteobacteria|Enterobacterales|Enterobacteriaceae|Escherichia	0	0	1	1	0	2	2	1	1	0	1	3	3	0	0	0	0	0	0	0	0	0		1	1	17
GCA_010651985.2_ASM1065198v2	Bacillus subtilis	Bacteria|Bacillota|Bacilli|Bacillales|Bacillaceae|Bacillus	0	0	1	1	0	2	2	1	1	0	1	3	3	0	0	0	0	0	0	0	0	0		1	1	17
GCA_010659325.2_ASM1065932v2	Salmonella enterica	Bacteria|Pseudomonadota|Gammaproteobacteria|Enterobacterales|Enterobacteriaceae|Salmonella	0	0	1	1	0	2	2	1	1	0	1	3	3	0	0	0	0	0	0	0	0	0		1	2	18
GCA_010694505.1_ASM1069450v1	Escherichia coli	Bacteria|Pseudomonadota|Gammaproteobacteria|Enterobacterales|Enterobacteriaceae|Escherichia	0	2	6	1	1	1	1	2	1	0	1	1	1	15	0	2	2	1	0	0	1	3	1	1	0	44
GCA_010699505.2_ASM1069950v2	Escherichia coli O121	Bacteria|Pseudomonadota|Gammaproteobacteria|Enterobacterales|Enterobacteriaceae|Escherichia	0	0	1	1	0	2	2	1	1	0	1	3	3	0	0	0	0	0	0	0	0	0		1	2	18
GCA_010713575.2_ASM1071357v2	Escherichia coli	Bacteria|Pseudomonadota|Gammaproteobacteria|Enterobacterales|Enterobacteriaceae|Escherichia	0	0	1	1	0	2	2	1	1	0	1	2	2	0	0	0	0	0	0	0	0	0		1	2	16
GCA_010725135.1_ASM1072513v1	Campylobacter jejuni	Bacteria|Campylobacterota|Epsilonproteobacteria|Campylobacterales|Campylobacteraceae|Campylobacter	0	0	2	1	0	2	2	2	1	1	0	7	5	0	0	0	0	0	0	0	0	0		1	1	25
GCA_010729545.2_ASM1072954v2	Rhodospirillaceae bacterium B3	Bacteria|Pseudomonadota|Alphaproteobacteria|Rhodospirillales|Rhodospirillaceae	0	0	1	1	0	2	2	1	1	0	1	3	3	0	0	0	0	0	0	0	0	0		1	1	17
GCA_010732035.2_ASM1073203v2	Campylobacter jejuni	Bacteria|Campylobacterota|Epsilonproteobacteria|Campylobacterales|Campylobacteraceae|Campylobacter	0	0	1	1	0	2	2	1	1	0	1	3	3	0	0	0	0	0	0	0	0	0		1	2	18
GCA_010748955.1_ASM1074895v1	Campylobacter jejuni	Bacteria|Campylobacterota|Epsilonproteobacteria|Campylobacterales|Campylobacteraceae|Campylobacter	0	0	0	0	0	0	0	0	0	0	0	0	0	0	0	0	0	0	0	0	0	0		0	0	0
GCA_010754535.2_ASM1075453v2	Campylobacter jejuni	Bacteria|Campylobacterota|Epsilonproteobacteria|Campylobacterales|Campylobacteraceae|Campylobacter	0	0	1	1	0	2	2	1	1	0	1	3	3	0	0	0	0	0	0	0	0	0		1	1	17
GCA_010762755.2_ASM1076275v2	Campylobacter jejuni	Bacteria|Campylobacterota|Epsilonproteobacteria|Campylobacterales|Campylobacteraceae|Campylobacter	0	0	1	1	0	2	2	1	1	0	1	3	3	0	0	0	0	0	0	0	0	0		1	1	17
GCA_010769995.2_ASM1076999v2	Campylobacter jejuni	Bacteria|Campylobacterota|Epsilonproteobacteria|Campylobacterales|Campylobacteraceae|Campylobacter	0	0	1	1	0	3	3	1	2	1	1	3	3	0	0	0	0	0	0	0	0	0		1	2	22
GCA_010775215.2_ASM1077521v2	Campylobacter jejuni	Bacteria|Campylobacterota|Epsilonproteobacteria|Campylobacterales|Campylobacteraceae|Campylobacter	0	0	1	1	0	2	2	1	1	0	1	3	3	0	0	0	0	0	0	0	0	0		1	1	17
GCA_010794875.2_ASM1079487v2	Campylobacter jejuni	Bacteria|Campylobacterota|Epsilonproteobacteria|Campylobacterales|Campylobacteraceae|Campylobacter	0	0	1	1	0	2	2	1	1	0	1	2	2	0	0	0	0	0	0	0	0	0		1	2	16
GCA_010829725.2_ASM1082972v2	Aeromonas salmonicida subsp. salmonicida	Bacteria|Pseudomonadota|Gammaproteobacteria|Aeromonadales|Aeromonadaceae|Aeromonas	0	0	1	1	0	2	2	1	1	0	1	3	3	0	0	0	0	0	0	0	0	0		1	1	17
GCA_010848705.2_ASM1084870v2	Escherichia coli	Bacteria|Pseudomonadota|Gammaproteobacteria|Enterobacterales|Enterobacteriaceae|Escherichia	0	0	1	1	0	2	2	1	1	0	1	3	3	0	0	0	0	0	0	0	0	0		1	1	17
GCA_010913555.2_ASM1091355v2	Escherichia coli	Bacteria|Pseudomonadota|Gammaproteobacteria|Enterobacterales|Enterobacteriaceae|Escherichia	0	0	1	1	0	2	2	1	1	0	1	3	3	0	0	0	0	0	0	0	0	0		1	1	17
GCA_010918035.1_ASM1091803v1	Salmonella enterica subsp. enterica serovar Saintpaul	Bacteria|Pseudomonadota|Gammaproteobacteria|Enterobacterales|Enterobacteriaceae|Salmonella	0	0	1	1	0	1	1	1	1	0	1	2	1	0	0	0	0	0	0	0	0	1	1	2	1	15
GCA_010934915.2_ASM1093491v2	Salmonella enterica subsp. enterica serovar Othmarschen	Bacteria|Pseudomonadota|Gammaproteobacteria|Enterobacterales|Enterobacteriaceae|Salmonella	0	0	1	1	0	2	2	1	1	0	1	3	3	0	0	0	0	0	0	0	0	0		1	1	17
GCA_010940075.2_ASM1094007v2	Salmonella enterica subsp. enterica serovar Albany	Bacteria|Pseudomonadota|Gammaproteobacteria|Enterobacterales|Enterobacteriaceae|Salmonella	0	0	1	1	0	2	2	1	1	0	1	3	3	0	0	0	0	0	0	0	0	0		1	1	17
GCA_010964235.2_ASM1096423v2	Salmonella enterica subsp. enterica serovar Infantis	Bacteria|Pseudomonadota|Gammaproteobacteria|Enterobacterales|Enterobacteriaceae|Salmonella	0	0	1	1	0	2	2	1	1	0	1	3	3	0	0	0	0	0	0	0	0	0		1	1	17
GCA_010965815.2_ASM1096581v2	Klebsiella pneumoniae	Bacteria|Pseudomonadota|Gammaproteobacteria|Enterobacterales|Enterobacteriaceae|Klebsiella/Raoultella group|Klebsiella	0	0	1	1	0	1	1	1	0	0	1	3	3	0	0	0	0	0	0	0	0	0		1	1	14
GCA_011040475.1_ASM1104047v1	Klebsiella pneumoniae	Bacteria|Pseudomonadota|Gammaproteobacteria|Enterobacterales|Enterobacteriaceae|Klebsiella/Raoultella group|Klebsiella	0	0	2	1	1	2	2	1	2	3	0	1	1	8	0	1	1	0	0	0	2	1		4	1	34
GCA_011044455.1_ASM1104445v1	Klebsiella pneumoniae	Bacteria|Pseudomonadota|Gammaproteobacteria|Enterobacterales|Enterobacteriaceae|Klebsiella/Raoultella group|Klebsiella	1	0	1	1	0	0	0	1	0	0	0	1	1	1	0	0	0	0	0	0	1	0		0	1	9
GCA_011044515.1_ASM1104451v1	Klebsiella pneumoniae	Bacteria|Pseudomonadota|Gammaproteobacteria|Enterobacterales|Enterobacteriaceae|Klebsiella/Raoultella group|Klebsiella	0	1	3	4	1	1	1	1	1	7	1	1	1	13	1	1	1	1	0	0	0	3		2	0	45
GCA_011045455.1_ASM1104545v1	Klebsiella pneumoniae	Bacteria|Pseudomonadota|Gammaproteobacteria|Enterobacterales|Enterobacteriaceae|Klebsiella/Raoultella group|Klebsiella	0	0	1	1	0	2	2	1	1	2	1	2	2	0	0	0	0	0	0	0	0	0		0	0	15
GCA_011064805.1_ASM1106480v1	Klebsiella pneumoniae	Bacteria|Pseudomonadota|Gammaproteobacteria|Enterobacterales|Enterobacteriaceae|Klebsiella/Raoultella group|Klebsiella	0	0	1	1	0	2	2	1	1	3	1	4	4	0	0	0	0	0	0	0	0	0		1	1	22
GCA_011117275.2_ASM1111727v2	Klebsiella pneumoniae	Bacteria|Pseudomonadota|Gammaproteobacteria|Enterobacterales|Enterobacteriaceae|Klebsiella/Raoultella group|Klebsiella	0	0	1	1	0	2	2	1	1	0	1	3	3	0	0	0	0	0	0	0	0	0		1	1	17
GCA_011118135.2_ASM1111813v2	Klebsiella pneumoniae	Bacteria|Pseudomonadota|Gammaproteobacteria|Enterobacterales|Enterobacteriaceae|Klebsiella/Raoultella group|Klebsiella	0	0	1	1	0	2	2	1	1	0	1	3	3	0	0	0	0	0	0	0	0	0		1	1	17
GCA_011182555.2_ASM1118255v2	Klebsiella pneumoniae	Bacteria|Pseudomonadota|Gammaproteobacteria|Enterobacterales|Enterobacteriaceae|Klebsiella/Raoultella group|Klebsiella	0	0	1	1	0	2	2	1	1	0	1	3	3	0	0	0	0	0	0	0	0	0		1	1	17
GCA_011184255.2_ASM1118425v2	Klebsiella pneumoniae	Bacteria|Pseudomonadota|Gammaproteobacteria|Enterobacterales|Enterobacteriaceae|Klebsiella/Raoultella group|Klebsiella	0	0	1	1	0	2	2	1	1	0	1	3	3	0	0	0	0	0	0	0	0	0		1	1	17
GCA_011185315.2_ASM1118531v2	Klebsiella pneumoniae	Bacteria|Pseudomonadota|Gammaproteobacteria|Enterobacterales|Enterobacteriaceae|Klebsiella/Raoultella group|Klebsiella	0	0	1	1	0	3	3	1	2	1	1	3	3	0	0	0	0	0	0	0	0	0		1	1	21
GCA_011189075.2_ASM1118907v2	Klebsiella pneumoniae	Bacteria|Pseudomonadota|Gammaproteobacteria|Enterobacterales|Enterobacteriaceae|Klebsiella/Raoultella group|Klebsiella	0	0	1	1	0	2	2	1	1	0	1	3	3	0	0	0	0	0	0	0	0	0		1	1	17
GCA_011290585.1_ASM1129058v1	Klebsiella pneumoniae	Bacteria|Pseudomonadota|Gammaproteobacteria|Enterobacterales|Enterobacteriaceae|Klebsiella/Raoultella group|Klebsiella	0	0	0	0	0	0	0	0	0	0	0	0	0	0	0	0	0	0	0	0	0	0		0	0	0
GCA_011292655.2_ASM1129265v2	Klebsiella pneumoniae	Bacteria|Pseudomonadota|Gammaproteobacteria|Enterobacterales|Enterobacteriaceae|Klebsiella/Raoultella group|Klebsiella	0	0	0	1	0	1	1	0	1	2	0	2	1	0	0	0	0	0	0	0	0	0		1	1	11
GCA_011301315.1_ASM1130131v1	Klebsiella pneumoniae	Bacteria|Pseudomonadota|Gammaproteobacteria|Enterobacterales|Enterobacteriaceae|Klebsiella/Raoultella group|Klebsiella	0	0	0	1	0	1	1	1	1	0	0	2	3	0	0	0	0	0	0	0	0	0		1	1	12
GCA_011301495.1_ASM1130149v1	Klebsiella pneumoniae	Bacteria|Pseudomonadota|Gammaproteobacteria|Enterobacterales|Enterobacteriaceae|Klebsiella/Raoultella group|Klebsiella	0	0	1	1	0	2	2	1	1	0	1	2	3	0	0	0	0	0	0	0	0	0		1	1	16
GCA_011301835.1_ASM1130183v1	Klebsiella pneumoniae	Bacteria|Pseudomonadota|Gammaproteobacteria|Enterobacterales|Enterobacteriaceae|Klebsiella/Raoultella group|Klebsiella	0	0	1	1	0	2	2	1	1	0	1	3	3	0	0	0	0	0	0	0	0	0		1	1	17
GCA_011302195.1_ASM1130219v1	Klebsiella pneumoniae	Bacteria|Pseudomonadota|Gammaproteobacteria|Enterobacterales|Enterobacteriaceae|Klebsiella/Raoultella group|Klebsiella	0	0	1	1	0	1	1	1	1	0	1	3	3	0	0	0	0	0	0	0	0	0		1	1	15
GCA_011302375.1_ASM1130237v1	Klebsiella pneumoniae	Bacteria|Pseudomonadota|Gammaproteobacteria|Enterobacterales|Enterobacteriaceae|Klebsiella/Raoultella group|Klebsiella	0	0	1	1	0	2	2	1	1	0	1	3	2	0	0	0	0	0	0	0	0	0		0	1	15
GCA_011302515.1_ASM1130251v1	Klebsiella pneumoniae	Bacteria|Pseudomonadota|Gammaproteobacteria|Enterobacterales|Enterobacteriaceae|Klebsiella/Raoultella group|Klebsiella	0	0	1	1	0	2	2	1	1	0	1	3	3	0	0	0	0	0	0	0	0	0		0	1	16
GCA_011302735.1_ASM1130273v1	Klebsiella pneumoniae	Bacteria|Pseudomonadota|Gammaproteobacteria|Enterobacterales|Enterobacteriaceae|Klebsiella/Raoultella group|Klebsiella	0	0	1	1	0	2	2	1	1	0	1	2	3	0	0	0	0	0	0	0	0	0		1	1	16
GCA_011303155.1_ASM1130315v1	Klebsiella pneumoniae	Bacteria|Pseudomonadota|Gammaproteobacteria|Enterobacterales|Enterobacteriaceae|Klebsiella/Raoultella group|Klebsiella	0	0	1	1	0	2	2	1	1	0	1	3	3	0	0	0	0	0	0	0	0	0		1	1	17
GCA_011303355.1_ASM1130335v1	Klebsiella pneumoniae	Bacteria|Pseudomonadota|Gammaproteobacteria|Enterobacterales|Enterobacteriaceae|Klebsiella/Raoultella group|Klebsiella	0	0	1	1	0	2	2	1	1	0	1	2	3	0	0	0	0	0	0	0	0	0		1	1	16
GCA_011311395.2_ASM1131139v2	Klebsiella pneumoniae	Bacteria|Pseudomonadota|Gammaproteobacteria|Enterobacterales|Enterobacteriaceae|Klebsiella/Raoultella group|Klebsiella	0	0	1	1	0	2	2	1	1	0	1	3	3	0	0	0	0	0	0	0	0	0		1	1	17
GCA_011312595.2_ASM1131259v2	Klebsiella pneumoniae	Bacteria|Pseudomonadota|Gammaproteobacteria|Enterobacterales|Enterobacteriaceae|Klebsiella/Raoultella group|Klebsiella	0	0	1	1	0	2	2	1	1	0	1	3	3	0	0	0	0	0	0	0	0	0		1	1	17
GCA_011388155.1_ASM1138815v1	Klebsiella pneumoniae	Bacteria|Pseudomonadota|Gammaproteobacteria|Enterobacterales|Enterobacteriaceae|Klebsiella/Raoultella group|Klebsiella	0	0	1	1	0	2	2	1	1	0	1	2	2	0	0	0	0	0	0	0	0	0		1	1	15
GCA_011388175.1_ASM1138817v1	Klebsiella pneumoniae	Bacteria|Pseudomonadota|Gammaproteobacteria|Enterobacterales|Enterobacteriaceae|Klebsiella/Raoultella group|Klebsiella	0	0	1	1	0	2	2	1	1	0	1	3	3	0	0	0	0	0	0	0	0	0		0	1	16
GCA_011388235.1_ASM1138823v1	Klebsiella pneumoniae	Bacteria|Pseudomonadota|Gammaproteobacteria|Enterobacterales|Enterobacteriaceae|Klebsiella/Raoultella group|Klebsiella	0	0	1	1	0	2	2	1	1	0	1	3	3	0	0	0	0	0	0	0	0	0		1	1	17
GCA_011408855.2_ASM1140885v2	Klebsiella pneumoniae	Bacteria|Pseudomonadota|Gammaproteobacteria|Enterobacterales|Enterobacteriaceae|Klebsiella/Raoultella group|Klebsiella	0	0	1	1	0	2	2	1	1	0	1	3	3	0	0	0	0	0	0	0	0	0		1	1	17
GCA_011409795.2_ASM1140979v2	Klebsiella pneumoniae	Bacteria|Pseudomonadota|Gammaproteobacteria|Enterobacterales|Enterobacteriaceae|Klebsiella/Raoultella group|Klebsiella	0	0	1	1	0	3	3	1	2	1	1	3	3	0	0	0	0	0	0	0	0	0		1	2	22
GCA_011436695.2_ASM1143669v2	Klebsiella pneumoniae	Bacteria|Pseudomonadota|Gammaproteobacteria|Enterobacterales|Enterobacteriaceae|Klebsiella/Raoultella group|Klebsiella	0	0	1	1	0	2	2	1	1	0	1	3	3	0	0	0	0	0	0	0	0	0		1	1	17
GCA_011442035.2_ASM1144203v2	Klebsiella pneumoniae	Bacteria|Pseudomonadota|Gammaproteobacteria|Enterobacterales|Enterobacteriaceae|Klebsiella/Raoultella group|Klebsiella	0	0	1	1	0	2	2	1	1	0	1	3	3	0	0	0	0	0	0	0	0	0		1	2	18
GCA_011455275.1_ASM1145527v1	Klebsiella pneumoniae	Bacteria|Pseudomonadota|Gammaproteobacteria|Enterobacterales|Enterobacteriaceae|Klebsiella/Raoultella group|Klebsiella	0	0	0	0	0	1	1	1	0	0	0	1	1	0	0	0	0	0	0	0	0	0		1	1	7
GCA_011480175.2_ASM1148017v2	Klebsiella pneumoniae	Bacteria|Pseudomonadota|Gammaproteobacteria|Enterobacterales|Enterobacteriaceae|Klebsiella/Raoultella group|Klebsiella	0	0	1	1	0	2	2	1	1	0	1	3	3	0	0	0	0	0	0	0	0	0		1	1	17
GCA_011480755.2_ASM1148075v2	Klebsiella pneumoniae	Bacteria|Pseudomonadota|Gammaproteobacteria|Enterobacterales|Enterobacteriaceae|Klebsiella/Raoultella group|Klebsiella	0	0	1	1	0	2	2	1	1	1	1	3	3	0	0	0	0	0	0	0	0	0		1	2	19
GCA_011552675.2_ASM1155267v2	Klebsiella pneumoniae	Bacteria|Pseudomonadota|Gammaproteobacteria|Enterobacterales|Enterobacteriaceae|Klebsiella/Raoultella group|Klebsiella	0	0	1	1	0	3	3	1	2	1	1	3	3	0	0	0	0	0	0	0	0	0		1	2	22
GCA_011752455.1_ASM1175245v1	Klebsiella pneumoniae	Bacteria|Pseudomonadota|Gammaproteobacteria|Enterobacterales|Enterobacteriaceae|Klebsiella/Raoultella group|Klebsiella	0	0	1	1	0	0	0	0	0	0	1	0	0	0	0	0	0	0	0	0	0	0		0	0	3
GCA_011752475.1_ASM1175247v1	Klebsiella pneumoniae	Bacteria|Pseudomonadota|Gammaproteobacteria|Enterobacterales|Enterobacteriaceae|Klebsiella/Raoultella group|Klebsiella	0	0	1	1	0	0	0	0	0	0	1	0	0	0	0	0	0	0	0	0	0	0		0	0	3
GCA_011765385.1_ASM1176538v1	Klebsiella pneumoniae	Bacteria|Pseudomonadota|Gammaproteobacteria|Enterobacterales|Enterobacteriaceae|Klebsiella/Raoultella group|Klebsiella	0	0	1	1	0	0	0	2	0	2	1	1	2	0	0	0	0	0	0	0	0	1		1	1	13
GCA_011765405.1_ASM1176540v1	Klebsiella pneumoniae	Bacteria|Pseudomonadota|Gammaproteobacteria|Enterobacterales|Enterobacteriaceae|Klebsiella/Raoultella group|Klebsiella	0	0	1	1	0	0	0	2	0	2	1	2	3	0	0	0	0	0	0	0	0	1		1	1	15
GCA_011765425.1_ASM1176542v1	Klebsiella pneumoniae	Bacteria|Pseudomonadota|Gammaproteobacteria|Enterobacterales|Enterobacteriaceae|Klebsiella/Raoultella group|Klebsiella	0	0	0	1	0	1	1	1	1	1	0	1	3	0	0	0	0	0	0	0	0	1		1	0	12
GCA_011769985.3_ASM1176998v3	Klebsiella pneumoniae	Bacteria|Pseudomonadota|Gammaproteobacteria|Enterobacterales|Enterobacteriaceae|Klebsiella/Raoultella group|Klebsiella	0	0	1	0	0	0	0	1	0	0	0	1	1	7	0	1	1	1	0	2	0	0		0	0	16
GCA_011801225.1_ASM1180122v1	Klebsiella pneumoniae	Bacteria|Pseudomonadota|Gammaproteobacteria|Enterobacterales|Enterobacteriaceae|Klebsiella/Raoultella group|Klebsiella	2	0	1	1	0	0	0	0	0	0	0	1	1	0	0	0	0	0	0	0	0	0		1	0	7
GCA_011811645.2_ASM1181164v2	Klebsiella pneumoniae	Bacteria|Pseudomonadota|Gammaproteobacteria|Enterobacterales|Enterobacteriaceae|Klebsiella/Raoultella group|Klebsiella	0	0	1	1	0	2	2	1	1	1	1	2	2	0	0	0	0	0	0	0	0	0		1	4	19
GCA_011853505.2_ASM1185350v2	Klebsiella pneumoniae	Bacteria|Pseudomonadota|Gammaproteobacteria|Enterobacterales|Enterobacteriaceae|Klebsiella/Raoultella group|Klebsiella	0	0	1	1	0	2	2	1	1	1	1	2	2	0	0	0	0	0	0	0	0	0		1	2	17
GCA_011853625.2_ASM1185362v2	Klebsiella pneumoniae	Bacteria|Pseudomonadota|Gammaproteobacteria|Enterobacterales|Enterobacteriaceae|Klebsiella/Raoultella group|Klebsiella	0	0	1	1	0	2	2	1	1	1	1	2	2	0	0	0	0	0	0	0	0	0		1	2	17
GCA_011915165.2_ASM1191516v2	Klebsiella pneumoniae	Bacteria|Pseudomonadota|Gammaproteobacteria|Enterobacterales|Enterobacteriaceae|Klebsiella/Raoultella group|Klebsiella	0	0	1	1	0	2	2	1	1	1	1	2	2	0	0	0	0	0	0	0	0	0		1	2	17
GCA_011996705.1_ASM1199670v1	Klebsiella pneumoniae	Bacteria|Pseudomonadota|Gammaproteobacteria|Enterobacterales|Enterobacteriaceae|Klebsiella/Raoultella group|Klebsiella	0	0	0	0	0	0	0	0	0	0	0	0	0	0	0	0	0	0	0	0	0	0		0	0	0
GCA_012015305.2_ASM1201530v2	Klebsiella pneumoniae	Bacteria|Pseudomonadota|Gammaproteobacteria|Enterobacterales|Enterobacteriaceae|Klebsiella/Raoultella group|Klebsiella	0	0	1	1	0	2	2	1	1	1	1	2	2	0	0	0	0	0	0	0	0	0		1	3	18
GCA_012060065.2_ASM1206006v2	Klebsiella pneumoniae	Bacteria|Pseudomonadota|Gammaproteobacteria|Enterobacterales|Enterobacteriaceae|Klebsiella/Raoultella group|Klebsiella	0	0	1	1	0	2	2	1	1	1	1	2	2	0	0	0	0	0	0	0	0	0		1	3	18
GCA_012071365.2_ASM1207136v2	Klebsiella pneumoniae	Bacteria|Pseudomonadota|Gammaproteobacteria|Enterobacterales|Enterobacteriaceae|Klebsiella/Raoultella group|Klebsiella	0	0	1	1	0	2	2	1	1	1	1	2	2	0	0	0	0	0	0	0	0	0		1	1	16
GCA_012097945.2_ASM1209794v2	Klebsiella pneumoniae	Bacteria|Pseudomonadota|Gammaproteobacteria|Enterobacterales|Enterobacteriaceae|Klebsiella/Raoultella group|Klebsiella	0	0	1	1	0	2	2	1	1	1	1	2	2	0	0	0	0	0	0	0	0	0		1	2	17
GCA_012098715.2_ASM1209871v2	Klebsiella pneumoniae	Bacteria|Pseudomonadota|Gammaproteobacteria|Enterobacterales|Enterobacteriaceae|Klebsiella/Raoultella group|Klebsiella	0	0	1	1	0	2	2	1	1	1	1	2	2	0	0	0	0	0	0	0	0	0		1	2	17
GCA_012099675.2_ASM1209967v2	Klebsiella pneumoniae	Bacteria|Pseudomonadota|Gammaproteobacteria|Enterobacterales|Enterobacteriaceae|Klebsiella/Raoultella group|Klebsiella	0	0	1	1	0	2	2	1	1	1	1	2	2	0	0	0	0	0	0	0	0	0		1	2	17
GCA_012100495.2_ASM1210049v2	Salmonella enterica subsp. enterica	Bacteria|Pseudomonadota|Gammaproteobacteria|Enterobacterales|Enterobacteriaceae|Salmonella	0	0	1	1	0	2	2	1	1	1	1	2	2	0	0	0	0	0	0	0	0	0		1	2	17
GCA_012100875.2_ASM1210087v2	Klebsiella pneumoniae	Bacteria|Pseudomonadota|Gammaproteobacteria|Enterobacterales|Enterobacteriaceae|Klebsiella/Raoultella group|Klebsiella	0	0	1	1	0	2	2	1	1	1	1	2	2	0	0	0	0	0	0	0	0	0		1	1	16
GCA_012101175.2_ASM1210117v2	Klebsiella pneumoniae	Bacteria|Pseudomonadota|Gammaproteobacteria|Enterobacterales|Enterobacteriaceae|Klebsiella/Raoultella group|Klebsiella	0	0	1	1	0	2	2	1	1	1	1	2	2	0	0	0	0	0	0	0	0	0		1	2	17
GCA_012107915.2_ASM1210791v2	Klebsiella pneumoniae	Bacteria|Pseudomonadota|Gammaproteobacteria|Enterobacterales|Enterobacteriaceae|Klebsiella/Raoultella group|Klebsiella	0	0	1	1	0	2	2	1	1	1	1	2	2	0	0	0	0	0	0	0	0	0		1	2	17
GCA_012108755.2_ASM1210875v2	Klebsiella pneumoniae	Bacteria|Pseudomonadota|Gammaproteobacteria|Enterobacterales|Enterobacteriaceae|Klebsiella/Raoultella group|Klebsiella	0	0	1	1	0	2	2	1	1	1	1	2	2	0	0	0	0	0	0	0	0	0		1	2	17
GCA_012109035.2_ASM1210903v2	Klebsiella pneumoniae	Bacteria|Pseudomonadota|Gammaproteobacteria|Enterobacterales|Enterobacteriaceae|Klebsiella/Raoultella group|Klebsiella	0	0	1	1	0	2	2	1	1	1	1	2	2	0	0	0	0	0	0	0	0	0		1	2	17
GCA_012152785.2_ASM1215278v2	Klebsiella pneumoniae	Bacteria|Pseudomonadota|Gammaproteobacteria|Enterobacterales|Enterobacteriaceae|Klebsiella/Raoultella group|Klebsiella	0	0	1	1	0	2	2	1	1	1	1	2	2	0	0	0	0	0	0	0	0	0		1	2	17
GCA_012161415.2_ASM1216141v2	Klebsiella pneumoniae	Bacteria|Pseudomonadota|Gammaproteobacteria|Enterobacterales|Enterobacteriaceae|Klebsiella/Raoultella group|Klebsiella	0	0	1	1	0	2	2	1	2	1	1	2	2	0	0	0	0	0	0	0	0	0		1	2	18
GCA_012184185.2_ASM1218418v2	Klebsiella pneumoniae	Bacteria|Pseudomonadota|Gammaproteobacteria|Enterobacterales|Enterobacteriaceae|Klebsiella/Raoultella group|Klebsiella	0	0	1	1	0	2	2	1	1	1	1	2	2	0	0	0	0	0	0	0	0	0		1	2	17
GCA_012186145.2_ASM1218614v2	Klebsiella pneumoniae	Bacteria|Pseudomonadota|Gammaproteobacteria|Enterobacterales|Enterobacteriaceae|Klebsiella/Raoultella group|Klebsiella	0	0	1	1	0	2	2	1	1	1	1	2	2	0	0	0	0	0	0	0	0	0		1	2	17
GCA_012194265.2_ASM1219426v2	Klebsiella pneumoniae	Bacteria|Pseudomonadota|Gammaproteobacteria|Enterobacterales|Enterobacteriaceae|Klebsiella/Raoultella group|Klebsiella	0	0	1	1	0	2	2	1	1	1	1	2	2	0	0	0	0	0	0	0	0	0		1	2	17
GCA_012211645.2_ASM1221164v2	Klebsiella pneumoniae	Bacteria|Pseudomonadota|Gammaproteobacteria|Enterobacterales|Enterobacteriaceae|Klebsiella/Raoultella group|Klebsiella	0	0	1	1	0	2	2	1	1	1	1	2	2	0	0	0	0	0	0	0	0	0		1	2	17
GCA_012218465.2_ASM1221846v2	Klebsiella pneumoniae	Bacteria|Pseudomonadota|Gammaproteobacteria|Enterobacterales|Enterobacteriaceae|Klebsiella/Raoultella group|Klebsiella	0	0	1	1	0	2	2	1	1	1	1	2	2	0	0	0	0	0	0	0	0	0		1	2	17
GCA_012218485.2_ASM1221848v2	Klebsiella pneumoniae	Bacteria|Pseudomonadota|Gammaproteobacteria|Enterobacterales|Enterobacteriaceae|Klebsiella/Raoultella group|Klebsiella	0	0	1	1	0	2	2	1	1	1	1	2	2	0	0	0	0	0	0	0	0	0		1	2	17
GCA_012218565.2_ASM1221856v2	Klebsiella pneumoniae	Bacteria|Pseudomonadota|Gammaproteobacteria|Enterobacterales|Enterobacteriaceae|Klebsiella/Raoultella group|Klebsiella	0	0	1	1	0	2	2	1	1	1	1	2	2	0	0	0	0	0	0	0	0	0		1	2	17
GCA_012218625.2_ASM1221862v2	Klebsiella pneumoniae	Bacteria|Pseudomonadota|Gammaproteobacteria|Enterobacterales|Enterobacteriaceae|Klebsiella/Raoultella group|Klebsiella	0	0	1	1	0	2	2	1	1	1	1	2	2	0	0	0	0	0	0	0	0	0		1	2	17
GCA_012218685.2_ASM1221868v2	Klebsiella pneumoniae	Bacteria|Pseudomonadota|Gammaproteobacteria|Enterobacterales|Enterobacteriaceae|Klebsiella/Raoultella group|Klebsiella	0	0	1	1	0	2	2	1	1	1	1	2	2	0	0	0	0	0	0	0	0	0		1	2	17
GCA_012219005.2_ASM1221900v2	Klebsiella pneumoniae	Bacteria|Pseudomonadota|Gammaproteobacteria|Enterobacterales|Enterobacteriaceae|Klebsiella/Raoultella group|Klebsiella	0	0	1	1	0	2	2	1	1	1	1	2	2	0	0	0	0	0	0	0	0	0		1	2	17
GCA_012219025.2_ASM1221902v2	Klebsiella pneumoniae	Bacteria|Pseudomonadota|Gammaproteobacteria|Enterobacterales|Enterobacteriaceae|Klebsiella/Raoultella group|Klebsiella	0	0	1	1	0	2	2	1	1	1	1	2	2	0	0	0	0	0	0	0	0	0		1	2	17
GCA_012219045.2_ASM1221904v2	Klebsiella pneumoniae	Bacteria|Pseudomonadota|Gammaproteobacteria|Enterobacterales|Enterobacteriaceae|Klebsiella/Raoultella group|Klebsiella	0	0	1	1	0	2	2	1	1	1	1	2	2	0	0	0	0	0	0	0	0	0		1	2	17
GCA_012219065.2_ASM1221906v2	Klebsiella pneumoniae	Bacteria|Pseudomonadota|Gammaproteobacteria|Enterobacterales|Enterobacteriaceae|Klebsiella/Raoultella group|Klebsiella	0	0	1	1	0	2	2	1	1	1	1	2	2	0	0	0	0	0	0	0	0	0		1	2	17
GCA_012219085.2_ASM1221908v2	Klebsiella pneumoniae	Bacteria|Pseudomonadota|Gammaproteobacteria|Enterobacterales|Enterobacteriaceae|Klebsiella/Raoultella group|Klebsiella	0	0	1	1	0	2	2	1	1	1	1	2	2	0	0	0	0	0	0	0	0	0		1	2	17
GCA_012219425.2_ASM1221942v2	Klebsiella pneumoniae	Bacteria|Pseudomonadota|Gammaproteobacteria|Enterobacterales|Enterobacteriaceae|Klebsiella/Raoultella group|Klebsiella	0	0	1	1	0	2	2	1	1	1	1	2	2	0	0	0	0	0	0	0	0	0		1	2	17
GCA_012219465.2_ASM1221946v2	Klebsiella pneumoniae	Bacteria|Pseudomonadota|Gammaproteobacteria|Enterobacterales|Enterobacteriaceae|Klebsiella/Raoultella group|Klebsiella	0	0	1	1	0	2	2	1	1	1	1	2	2	0	0	0	0	0	0	0	0	0		1	2	17
GCA_012220125.2_ASM1222012v2	Rhodococcus opacus	Bacteria|Actinomycetota|Actinomycetes|Mycobacteriales|Nocardiaceae|Rhodococcus	0	0	1	1	0	2	2	1	1	1	1	2	2	0	0	0	0	0	0	0	0	0		1	2	17
GCA_012220445.2_ASM1222044v2	Escherichia coli	Bacteria|Pseudomonadota|Gammaproteobacteria|Enterobacterales|Enterobacteriaceae|Escherichia	0	0	1	1	0	2	2	1	1	1	1	2	2	0	0	0	0	0	0	0	0	0		1	2	17
GCA_012220465.2_ASM1222046v2	Candidatus Saccharibacteria bacterium oral taxon 488	Bacteria|Candidatus Saccharibacteria	0	0	1	1	0	2	2	1	1	1	1	2	2	0	0	0	0	0	0	0	0	0		1	2	17
GCA_012221765.2_ASM1222176v2	Candidatus Saccharibacteria bacterium oral taxon 955	Bacteria|Candidatus Saccharibacteria	0	0	1	1	0	2	2	1	1	1	1	2	2	0	0	0	0	0	0	0	0	0		1	2	17
GCA_012221805.1_ASM1222180v1	Candidatus Saccharibacteria bacterium oral taxon 955	Bacteria|Candidatus Saccharibacteria	0	0	0	0	0	1	1	1	0	0	0	1	1	0	0	0	0	0	0	0	0	0		0	1	6
GCA_012224845.2_ASM1222484v2	Candidatus Saccharibacteria bacterium oral taxon 488	Bacteria|Candidatus Saccharibacteria	0	0	1	1	0	2	2	1	1	1	1	2	2	0	0	0	0	0	0	0	0	0		1	1	16
GCA_012242025.2_ASM1224202v2	Candidatus Saccharibacteria bacterium oral taxon 488	Bacteria|Candidatus Saccharibacteria	0	0	1	1	0	2	2	1	1	1	1	2	2	0	0	0	0	0	0	0	0	0		1	2	17
GCA_012391955.2_ASM1239195v2	Candidatus Saccharibacteria bacterium oral taxon 488	Bacteria|Candidatus Saccharibacteria	0	0	1	1	0	2	2	1	1	1	1	2	2	0	0	0	0	0	0	0	0	0		1	2	17
GCA_012534935.1_ASM1253493v1	Candidatus Saccharibacteria bacterium oral taxon 488	Bacteria|Candidatus Saccharibacteria	1	0	2	2	0	1	1	1	1	0	0	2	2	3	0	0	0	0	0	1	0	0		1	1	19
GCA_012558165.1_ASM1255816v1	Candidatus Saccharibacteria bacterium oral taxon 488	Bacteria|Candidatus Saccharibacteria	0	0	1	1	0	2	2	1	1	0	1	3	3	0	0	0	0	0	0	0	0	0		1	2	18
GCA_012711215.2_ASM1271121v2	Salmonella enterica subsp. enterica serovar Infantis	Bacteria|Pseudomonadota|Gammaproteobacteria|Enterobacterales|Enterobacteriaceae|Salmonella	0	0	1	1	0	2	2	1	1	1	1	2	2	0	0	0	0	0	0	0	0	0		1	1	16
GCA_012849755.1_ASM1284975v1	Ramlibacter sp. H242	Bacteria|Pseudomonadota|Betaproteobacteria|Burkholderiales|Comamonadaceae|Ramlibacter	0	0	1	1	0	2	2	1	1	1	1	2	2	0	0	0	0	0	0	0	0	0		1	2	17
GCA_012880295.2_ASM1288029v2	Shigella sonnei	Bacteria|Pseudomonadota|Gammaproteobacteria|Enterobacterales|Enterobacteriaceae|Shigella	0	0	1	1	0	2	2	1	1	1	1	2	2	0	0	0	0	0	0	0	0	0		1	1	16
GCA_012889875.1_ASM1288987v1	Vibrio cholerae	Bacteria|Pseudomonadota|Gammaproteobacteria|Vibrionales|Vibrionaceae|Vibrio	0	0	1	0	0	1	1	1	1	0	0	1	1	5	0	1	1	0	0	0	1	0		2	0	17
GCA_012913305.1_ASM1291330v1	Salmonella enterica subsp. diarizonae serovar 47:k:z35	Bacteria|Pseudomonadota|Gammaproteobacteria|Enterobacterales|Enterobacteriaceae|Salmonella	0	1	2	1	1	1	1	1	0	0	0	1	1	1	0	1	1	0	0	0	2	0		1	1	17
GCA_012923625.1_ASM1292362v1	Bordetella pertussis	Bacteria|Pseudomonadota|Betaproteobacteria|Burkholderiales|Alcaligenaceae|Bordetella	0	0	1	0	0	1	1	1	1	0	0	1	1	5	0	1	1	0	0	0	1	0		2	0	17
GCA_012923645.1_ASM1292364v1	Bordetella pertussis	Bacteria|Pseudomonadota|Betaproteobacteria|Burkholderiales|Alcaligenaceae|Bordetella	0	0	1	0	0	1	1	1	1	0	0	1	1	6	0	1	1	0	0	0	1	0		2	0	18
GCA_012923665.1_ASM1292366v1	Bordetella pertussis	Bacteria|Pseudomonadota|Betaproteobacteria|Burkholderiales|Alcaligenaceae|Bordetella	0	0	1	0	0	1	1	1	1	0	0	1	1	5	0	1	1	0	0	0	1	0		2	0	17
GCA_012923685.1_ASM1292368v1	Bordetella pertussis	Bacteria|Pseudomonadota|Betaproteobacteria|Burkholderiales|Alcaligenaceae|Bordetella	0	0	1	0	0	1	1	1	1	0	0	1	1	5	0	1	1	0	0	0	1	0		2	0	17
GCA_012923705.1_ASM1292370v1	Bordetella pertussis	Bacteria|Pseudomonadota|Betaproteobacteria|Burkholderiales|Alcaligenaceae|Bordetella	0	0	1	0	0	1	1	1	1	0	0	1	1	5	0	1	1	0	0	0	1	0		2	0	17
GCA_012923725.1_ASM1292372v1	Bordetella pertussis	Bacteria|Pseudomonadota|Betaproteobacteria|Burkholderiales|Alcaligenaceae|Bordetella	0	0	1	0	0	1	1	1	1	0	0	1	1	6	0	1	1	0	0	0	1	0		2	0	18
GCA_012923745.1_ASM1292374v1	Bordetella pertussis	Bacteria|Pseudomonadota|Betaproteobacteria|Burkholderiales|Alcaligenaceae|Bordetella	0	0	1	0	0	1	1	1	1	0	0	1	1	6	0	1	1	0	0	0	1	0		2	0	18
GCA_012933685.1_ASM1293368v1	Bordetella pertussis	Bacteria|Pseudomonadota|Betaproteobacteria|Burkholderiales|Alcaligenaceae|Bordetella	0	1	2	1	0	0	0	1	0	1	1	2	0	5	0	1	0	0	0	0	1	0		2	0	18
GCA_012934735.1_ASM1293473v1	Bordetella pertussis	Bacteria|Pseudomonadota|Betaproteobacteria|Burkholderiales|Alcaligenaceae|Bordetella	0	0	1	1	0	2	2	1	1	1	1	2	1	0	0	0	0	0	0	0	0	0		1	1	15
GCA_012934815.1_ASM1293481v1	Bordetella pertussis	Bacteria|Pseudomonadota|Betaproteobacteria|Burkholderiales|Alcaligenaceae|Bordetella	0	0	1	1	0	2	2	1	1	1	1	2	2	0	0	0	0	0	0	0	0	0		1	1	16
GCA_012935275.1_ASM1293527v1	Bordetella pertussis	Bacteria|Pseudomonadota|Betaproteobacteria|Burkholderiales|Alcaligenaceae|Bordetella	0	0	1	1	0	2	2	1	1	0	1	3	3	0	0	0	0	0	0	0	0	0		1	1	17
GCA_012957185.2_ASM1295718v2	Bordetella pertussis	Bacteria|Pseudomonadota|Betaproteobacteria|Burkholderiales|Alcaligenaceae|Bordetella	0	0	1	1	0	3	3	1	2	1	1	3	3	0	0	0	0	0	0	0	0	0		1	1	21
GCA_012957725.2_ASM1295772v2	Bordetella pertussis	Bacteria|Pseudomonadota|Betaproteobacteria|Burkholderiales|Alcaligenaceae|Bordetella	0	0	1	1	0	3	3	1	2	1	1	3	3	0	0	0	0	0	0	0	0	0		1	1	21
GCA_012957765.2_ASM1295776v2	Bordetella pertussis	Bacteria|Pseudomonadota|Betaproteobacteria|Burkholderiales|Alcaligenaceae|Bordetella	0	0	1	1	0	2	2	1	1	0	1	3	3	0	0	0	0	0	0	0	0	0		1	1	17
GCA_012962335.1_ASM1296233v1	Bordetella pertussis	Bacteria|Pseudomonadota|Betaproteobacteria|Burkholderiales|Alcaligenaceae|Bordetella	0	0	1	1	0	3	3	2	2	2	1	3	3	1	0	0	0	0	0	0	0	1		1	1	25
GCA_012963405.1_ASM1296340v1	Ferrovum myxofaciens	Bacteria|Pseudomonadota|Betaproteobacteria|Ferrovales|Ferrovaceae|Ferrovum	0	0	1	1	0	3	3	2	2	2	1	3	3	1	0	0	0	0	0	0	0	1		1	1	25
GCA_012963525.1_ASM1296352v1	Proteus vulgaris	Bacteria|Pseudomonadota|Gammaproteobacteria|Enterobacterales|Morganellaceae|Proteus	0	0	1	1	0	3	3	2	2	2	1	3	3	1	0	0	0	0	0	0	0	1		1	1	25
GCA_012963645.1_ASM1296364v1	Providencia rettgeri	Bacteria|Pseudomonadota|Gammaproteobacteria|Enterobacterales|Morganellaceae|Providencia	0	0	1	1	0	2	2	2	1	1	1	4	4	1	0	0	0	0	0	0	0	1		1	1	23
GCA_012963835.1_ASM1296383v1	Klebsiella michiganensis	Bacteria|Pseudomonadota|Gammaproteobacteria|Enterobacterales|Enterobacteriaceae|Klebsiella/Raoultella group|Klebsiella	0	0	1	1	0	3	3	2	2	2	1	3	3	1	0	0	0	0	0	0	0	1		1	1	25
GCA_012964005.1_ASM1296400v1	Erwiniaceae bacterium PD-1	Bacteria|Pseudomonadota|Gammaproteobacteria|Enterobacterales|Erwiniaceae	0	0	1	1	0	3	3	2	2	1	1	3	3	1	0	0	0	0	0	0	0	1		1	1	24
GCA_012964135.1_ASM1296413v1	Escherichia coli	Bacteria|Pseudomonadota|Gammaproteobacteria|Enterobacterales|Enterobacteriaceae|Escherichia	0	0	1	1	0	3	3	2	2	2	1	3	3	1	0	0	0	0	0	0	0	1		1	1	25
GCA_012964305.1_ASM1296430v1	Escherichia coli	Bacteria|Pseudomonadota|Gammaproteobacteria|Enterobacterales|Enterobacteriaceae|Escherichia	0	0	1	1	0	3	3	2	2	2	1	4	4	1	0	0	0	0	0	0	0	1		1	1	27
GCA_012964525.1_ASM1296452v1	Escherichia coli	Bacteria|Pseudomonadota|Gammaproteobacteria|Enterobacterales|Enterobacteriaceae|Escherichia	0	0	1	1	0	3	3	2	2	2	1	3	3	1	0	0	0	0	0	0	0	1		1	1	25
GCA_012964645.1_ASM1296464v1	Escherichia coli	Bacteria|Pseudomonadota|Gammaproteobacteria|Enterobacterales|Enterobacteriaceae|Escherichia	0	0	1	1	0	3	3	2	2	2	1	3	3	1	0	0	0	0	0	0	0	1		1	1	25
GCA_012964785.1_ASM1296478v1	Escherichia coli	Bacteria|Pseudomonadota|Gammaproteobacteria|Enterobacterales|Enterobacteriaceae|Escherichia	0	0	1	1	0	3	3	2	2	2	1	3	3	1	0	0	0	0	0	0	0	1		1	1	25
GCA_012964925.1_ASM1296492v1	Dickeya solani	Bacteria|Pseudomonadota|Gammaproteobacteria|Enterobacterales|Pectobacteriaceae|Dickeya	0	0	1	1	0	3	3	2	2	2	1	4	4	1	0	0	0	0	0	0	0	1		1	1	27
GCA_012965115.1_ASM1296511v1	Escherichia coli	Bacteria|Pseudomonadota|Gammaproteobacteria|Enterobacterales|Enterobacteriaceae|Escherichia	0	0	1	1	0	2	2	2	1	1	1	2	3	1	0	0	0	0	0	0	0	1		1	1	20
GCA_012965225.1_ASM1296522v1	Escherichia coli	Bacteria|Pseudomonadota|Gammaproteobacteria|Enterobacterales|Enterobacteriaceae|Escherichia	0	0	1	1	0	3	3	2	2	1	1	3	3	1	0	0	0	0	0	0	0	1		1	1	24
GCA_012965405.1_ASM1296540v1	Escherichia coli	Bacteria|Pseudomonadota|Gammaproteobacteria|Enterobacterales|Enterobacteriaceae|Escherichia	0	0	1	1	0	3	3	2	2	2	1	3	3	1	0	0	0	0	0	0	0	1		1	1	25
GCA_012965545.1_ASM1296554v1	Escherichia coli	Bacteria|Pseudomonadota|Gammaproteobacteria|Enterobacterales|Enterobacteriaceae|Escherichia	0	0	1	1	0	2	2	2	1	1	1	3	3	1	0	0	0	0	0	0	0	1		1	1	21
GCA_012965685.1_ASM1296568v1	Flavobacterium psychrophilum	Bacteria|Bacteroidota|Flavobacteriia|Flavobacteriales|Flavobacteriaceae|Flavobacterium	0	0	1	1	0	2	2	2	1	1	1	3	3	1	0	0	0	0	0	0	0	1		1	1	21
GCA_012965825.1_ASM1296582v1	Salmonella enterica	Bacteria|Pseudomonadota|Gammaproteobacteria|Enterobacterales|Enterobacteriaceae|Salmonella	0	0	1	1	0	3	3	2	2	2	1	3	3	1	0	0	0	0	0	0	0	1		1	1	25
GCA_012965965.1_ASM1296596v1	Candidatus Accumulibacter similis	Bacteria|Pseudomonadota|Betaproteobacteria|Candidatus Accumulibacter	0	0	1	1	0	3	3	2	2	2	1	3	3	1	0	0	0	0	0	0	0	1		1	1	25
GCA_012966645.1_ASM1296664v1	Ectothiorhodospiraceae bacterium 2226	Bacteria|Pseudomonadota|Gammaproteobacteria|Chromatiales|Ectothiorhodospiraceae	0	0	1	1	0	3	3	2	2	2	1	3	3	1	0	0	0	0	0	0	0	1		1	1	25
GCA_012966865.1_ASM1296686v1	Nocardiopsis flavescens	Bacteria|Actinomycetota|Actinomycetes|Streptosporangiales|Nocardiopsaceae|Nocardiopsis	0	0	1	1	0	3	3	2	2	2	1	3	3	1	0	0	0	0	0	0	0	1		1	1	25
GCA_012967125.1_ASM1296712v1	Escherichia coli	Bacteria|Pseudomonadota|Gammaproteobacteria|Enterobacterales|Enterobacteriaceae|Escherichia	0	0	1	1	0	3	3	2	2	2	1	3	3	1	0	0	0	0	0	0	0	1		1	1	25
GCA_012967385.1_ASM1296738v1	Rapeseed phyllody phytoplasma	Bacteria|Mycoplasmatota|Mollicutes|Acholeplasmatales|Acholeplasmataceae|Candidatus Phytoplasma|16SrI (Aster yellows group)	0	0	1	1	0	2	2	2	1	1	1	4	4	1	0	0	0	0	0	0	0	1		1	1	23
GCA_012967565.1_ASM1296756v1	Klebsiella pneumoniae	Bacteria|Pseudomonadota|Gammaproteobacteria|Enterobacterales|Enterobacteriaceae|Klebsiella/Raoultella group|Klebsiella	0	0	1	1	0	2	2	2	1	1	1	4	4	1	0	0	0	0	0	0	0	1		1	1	23
GCA_012967785.1_ASM1296778v1	Streptococcus sanguinis	Bacteria|Bacillota|Bacilli|Lactobacillales|Streptococcaceae|Streptococcus	0	0	1	1	0	3	3	2	2	2	1	3	3	1	0	0	0	0	0	0	0	1		1	1	25
GCA_012967985.1_ASM1296798v1	Pseudoalteromonas shioyasakiensis	Bacteria|Pseudomonadota|Gammaproteobacteria|Alteromonadales|Pseudoalteromonadaceae|Pseudoalteromonas	0	0	1	1	0	3	3	2	2	2	1	3	3	1	0	0	0	0	0	0	0	1		1	1	25
GCA_012968365.1_ASM1296836v1	Candidatus Saccharibacteria bacterium oral taxon 488	Bacteria|Candidatus Saccharibacteria	0	0	1	1	0	2	2	2	1	1	1	3	3	1	0	0	0	0	0	0	0	1		1	1	21
GCA_012968805.1_ASM1296880v1	Deinococcus sp. D7000	Bacteria|Deinococcota|Deinococci|Deinococcales|Deinococcaceae|Deinococcus	0	0	1	1	0	3	3	2	2	2	1	4	4	1	0	0	0	0	0	0	0	1		1	1	27
GCA_012968985.1_ASM1296898v1	Shigella flexneri	Bacteria|Pseudomonadota|Gammaproteobacteria|Enterobacterales|Enterobacteriaceae|Shigella	0	0	1	1	0	2	2	2	1	1	1	3	3	0	0	0	0	0	0	0	0	2		1	1	21
GCA_012969415.1_ASM1296941v1	Acinetobacter baumannii	Bacteria|Pseudomonadota|Gammaproteobacteria|Moraxellales|Moraxellaceae|Acinetobacter|Acinetobacter calcoaceticus/baumannii complex	0	0	1	1	0	2	2	2	1	1	1	2	3	1	0	0	0	0	0	0	0	1		1	1	20
GCA_012969665.1_ASM1296966v1	Defluviicoccus sp.	Bacteria|Pseudomonadota|Alphaproteobacteria|Rhodospirillales|Rhodospirillaceae|Defluviicoccus	0	0	1	1	0	3	3	2	2	2	1	3	3	1	0	0	0	0	0	0	0	1		1	1	25
GCA_012969865.1_ASM1296986v1	Candidatus Kapabacteria bacterium	Bacteria|Candidatus Kapabacteria	0	0	1	1	0	3	3	2	2	2	1	4	4	1	0	0	0	0	0	0	0	1		1	1	27
GCA_012970025.1_ASM1297002v1	Staphylococcus aureus	Bacteria|Bacillota|Bacilli|Bacillales|Staphylococcaceae|Staphylococcus	0	0	1	1	0	3	3	2	2	2	1	3	3	1	0	0	0	0	0	0	0	1		1	1	25
GCA_012970185.1_ASM1297018v1	Staphylococcus aureus	Bacteria|Bacillota|Bacilli|Bacillales|Staphylococcaceae|Staphylococcus	0	0	1	1	0	3	3	2	2	2	1	3	3	1	0	0	0	0	0	0	0	1		1	1	25
GCA_012970225.1_ASM1297022v1	Staphylococcus aureus	Bacteria|Bacillota|Bacilli|Bacillales|Staphylococcaceae|Staphylococcus	0	0	1	1	0	3	3	2	2	2	1	3	3	1	0	0	0	0	0	0	0	1		1	1	25
GCA_012970245.1_ASM1297024v1	Flavobacterium psychrophilum	Bacteria|Bacteroidota|Flavobacteriia|Flavobacteriales|Flavobacteriaceae|Flavobacterium	0	0	1	1	0	3	3	2	2	2	1	3	3	1	0	0	0	0	0	0	0	1		1	1	25
GCA_012970265.1_ASM1297026v1	Candidatus Woesebacteria bacterium	Bacteria|Candidatus Woesebacteria	0	0	1	1	0	3	3	2	2	2	1	4	4	1	0	0	0	0	0	0	0	1		1	1	27
GCA_012970305.1_ASM1297030v1	Staphylococcus aureus	Bacteria|Bacillota|Bacilli|Bacillales|Staphylococcaceae|Staphylococcus	0	0	1	1	0	3	3	2	2	2	1	3	3	1	0	0	0	0	0	0	0	1		1	1	25
GCA_012970325.1_ASM1297032v1	Vibrio owensii	Bacteria|Pseudomonadota|Gammaproteobacteria|Vibrionales|Vibrionaceae|Vibrio	0	0	1	1	0	3	3	2	2	2	1	4	4	1	0	0	0	0	0	0	0	1		1	1	27
GCA_012970345.1_ASM1297034v1	Actinobacteria bacterium IMCC25003	Bacteria|Actinomycetota	0	0	1	1	0	3	3	2	2	2	1	3	3	1	0	0	0	0	0	0	0	1		1	1	25
GCA_012970385.1_ASM1297038v1	Actinobacteria bacterium IMCC26103	Bacteria|Actinomycetota	0	0	1	1	0	3	3	2	2	1	1	3	3	1	0	0	0	0	0	0	0	1		1	1	24
GCA_012970405.1_ASM1297040v1	Escherichia coli	Bacteria|Pseudomonadota|Gammaproteobacteria|Enterobacterales|Enterobacteriaceae|Escherichia	0	0	1	1	0	3	3	2	2	2	1	3	3	1	0	0	0	0	0	0	0	1		1	1	25
GCA_012970425.1_ASM1297042v1	Escherichia coli	Bacteria|Pseudomonadota|Gammaproteobacteria|Enterobacterales|Enterobacteriaceae|Escherichia	0	0	1	1	0	3	3	2	2	2	1	3	3	1	0	0	0	0	0	0	0	1		1	1	25
GCA_012970465.1_ASM1297046v1	Escherichia coli	Bacteria|Pseudomonadota|Gammaproteobacteria|Enterobacterales|Enterobacteriaceae|Escherichia	0	0	1	1	0	3	3	2	2	2	1	3	3	1	0	0	0	0	0	0	0	1		1	1	25
GCA_012970485.1_ASM1297048v1	Escherichia coli	Bacteria|Pseudomonadota|Gammaproteobacteria|Enterobacterales|Enterobacteriaceae|Escherichia	0	0	1	1	0	3	3	2	2	2	1	3	3	1	0	0	0	0	0	0	0	1		1	1	25
GCA_012970545.1_ASM1297054v1	Escherichia coli	Bacteria|Pseudomonadota|Gammaproteobacteria|Enterobacterales|Enterobacteriaceae|Escherichia	0	0	1	1	0	3	3	2	2	2	1	3	3	1	0	0	0	0	0	0	0	1		1	1	25
GCA_012970565.1_ASM1297056v1	Rhodoblastus sp.	Bacteria|Pseudomonadota|Alphaproteobacteria|Hyphomicrobiales|Beijerinckiaceae|Rhodoblastus	0	0	1	1	0	2	2	2	1	1	1	3	3	1	0	0	0	0	0	0	0	1		1	1	21
GCA_012970585.1_ASM1297058v1	Burkholderiaceae bacterium	Bacteria|Pseudomonadota|Betaproteobacteria|Burkholderiales|Burkholderiaceae	0	0	1	1	0	2	2	2	1	1	1	3	3	1	0	0	0	0	0	0	0	1		1	1	21
GCA_012970605.1_ASM1297060v1	Brevundimonas sp.	Bacteria|Pseudomonadota|Alphaproteobacteria|Caulobacterales|Caulobacteraceae|Brevundimonas	0	0	1	1	0	3	3	2	2	2	1	3	3	1	0	0	0	0	0	0	0	1		1	1	25
GCA_012970625.1_ASM1297062v1	Dechloromonas sp.	Bacteria|Pseudomonadota|Betaproteobacteria|Rhodocyclales|Azonexaceae|Dechloromonas	0	0	1	1	0	3	3	2	2	2	1	3	3	1	0	0	0	0	0	0	0	1		1	1	25
GCA_012970645.1_ASM1297064v1	Pseudoxanthomonas sp.	Bacteria|Pseudomonadota|Gammaproteobacteria|Xanthomonadales|Xanthomonadaceae|Pseudoxanthomonas	0	0	1	1	0	3	3	2	2	2	1	3	3	1	0	0	0	0	0	0	0	1		1	1	25
GCA_012970685.1_ASM1297068v1	Candidatus Thiothrix singaporensis	Bacteria|Pseudomonadota|Gammaproteobacteria|Thiotrichales|Thiotrichaceae|Thiothrix	0	0	1	1	0	2	2	2	1	1	1	4	4	1	0	0	0	0	0	0	0	1		1	1	23
GCA_012970705.1_ASM1297070v1	Salmonella enterica	Bacteria|Pseudomonadota|Gammaproteobacteria|Enterobacterales|Enterobacteriaceae|Salmonella	0	0	1	1	0	3	3	2	2	2	1	3	3	1	0	0	0	0	0	0	0	1		1	1	25
GCA_012970725.1_ASM1297072v1	Salmonella enterica	Bacteria|Pseudomonadota|Gammaproteobacteria|Enterobacterales|Enterobacteriaceae|Salmonella	0	0	1	1	0	2	2	2	1	1	1	3	3	1	0	0	0	0	0	0	0	1		1	1	21
GCA_012970745.1_ASM1297074v1	Escherichia coli	Bacteria|Pseudomonadota|Gammaproteobacteria|Enterobacterales|Enterobacteriaceae|Escherichia	0	0	1	1	0	2	2	1	1	0	1	3	3	0	0	0	0	0	0	0	0	0		1	1	17
GCA_012971205.1_ASM1297120v1	Escherichia coli	Bacteria|Pseudomonadota|Gammaproteobacteria|Enterobacterales|Enterobacteriaceae|Escherichia	0	0	1	1	0	3	3	2	2	2	1	3	3	1	0	0	0	0	0	0	0	1		1	1	25
GCA_012971265.1_ASM1297126v1	Escherichia coli	Bacteria|Pseudomonadota|Gammaproteobacteria|Enterobacterales|Enterobacteriaceae|Escherichia	0	0	1	1	0	3	3	2	2	2	1	3	3	1	0	0	0	0	0	0	0	1		1	1	25
GCA_012971285.1_ASM1297128v1	Escherichia coli	Bacteria|Pseudomonadota|Gammaproteobacteria|Enterobacterales|Enterobacteriaceae|Escherichia	0	0	1	1	0	3	3	2	2	2	1	3	3	1	0	0	0	0	0	0	0	1		1	1	25
GCA_012971305.1_ASM1297130v1	Escherichia coli	Bacteria|Pseudomonadota|Gammaproteobacteria|Enterobacterales|Enterobacteriaceae|Escherichia	0	0	1	1	0	3	3	2	2	2	1	3	3	1	0	0	0	0	0	0	0	1		1	1	25
GCA_012971325.1_ASM1297132v1	Escherichia coli	Bacteria|Pseudomonadota|Gammaproteobacteria|Enterobacterales|Enterobacteriaceae|Escherichia	0	0	1	1	0	3	3	2	2	2	1	3	3	1	0	0	0	0	0	0	0	1		1	1	25
GCA_012971345.1_ASM1297134v1	Escherichia coli	Bacteria|Pseudomonadota|Gammaproteobacteria|Enterobacterales|Enterobacteriaceae|Escherichia	0	0	1	1	0	3	3	2	2	2	1	3	3	1	0	0	0	0	0	0	0	1		1	1	25
GCA_012971365.1_ASM1297136v1	Escherichia coli	Bacteria|Pseudomonadota|Gammaproteobacteria|Enterobacterales|Enterobacteriaceae|Escherichia	0	0	1	1	0	3	3	2	2	2	1	3	3	1	0	0	0	0	0	0	0	1		1	1	25
GCA_012971385.1_ASM1297138v1	Escherichia coli	Bacteria|Pseudomonadota|Gammaproteobacteria|Enterobacterales|Enterobacteriaceae|Escherichia	0	0	1	1	0	2	2	2	1	1	1	3	3	1	0	0	0	0	0	0	0	1		1	1	21
GCA_012971405.1_ASM1297140v1	Escherichia coli	Bacteria|Pseudomonadota|Gammaproteobacteria|Enterobacterales|Enterobacteriaceae|Escherichia	0	0	1	1	0	3	3	2	2	2	1	3	3	1	0	0	0	0	0	0	0	1		1	1	25
GCA_012971425.1_ASM1297142v1	Escherichia coli	Bacteria|Pseudomonadota|Gammaproteobacteria|Enterobacterales|Enterobacteriaceae|Escherichia	0	0	1	1	0	3	3	2	2	2	1	3	3	1	0	0	0	0	0	0	0	1		1	1	25
GCA_012971445.1_ASM1297144v1	Escherichia coli	Bacteria|Pseudomonadota|Gammaproteobacteria|Enterobacterales|Enterobacteriaceae|Escherichia	0	0	1	1	0	3	3	2	2	2	1	3	3	1	0	0	0	0	0	0	0	1		1	1	25
GCA_012971465.1_ASM1297146v1	Escherichia coli	Bacteria|Pseudomonadota|Gammaproteobacteria|Enterobacterales|Enterobacteriaceae|Escherichia	0	0	1	1	0	2	2	2	1	1	1	3	3	1	0	0	0	0	0	0	0	1		1	1	21
GCA_012971485.1_ASM1297148v1	Escherichia coli	Bacteria|Pseudomonadota|Gammaproteobacteria|Enterobacterales|Enterobacteriaceae|Escherichia	0	0	1	1	0	3	3	2	2	2	1	3	3	1	0	0	0	0	0	0	0	1		1	1	25
GCA_012971505.1_ASM1297150v1	Escherichia coli	Bacteria|Pseudomonadota|Gammaproteobacteria|Enterobacterales|Enterobacteriaceae|Escherichia	0	0	1	1	0	3	3	2	2	2	1	3	3	1	0	0	0	0	0	0	0	1		1	1	25
GCA_012971525.1_ASM1297152v1	Escherichia coli	Bacteria|Pseudomonadota|Gammaproteobacteria|Enterobacterales|Enterobacteriaceae|Escherichia	0	0	1	1	0	3	3	2	2	2	1	3	3	1	0	0	0	0	0	0	0	1		1	1	25
GCA_012971545.1_ASM1297154v1	Escherichia coli	Bacteria|Pseudomonadota|Gammaproteobacteria|Enterobacterales|Enterobacteriaceae|Escherichia	0	0	1	1	0	3	3	2	2	2	1	3	3	1	0	0	0	0	0	0	0	1		1	1	25
GCA_012971565.1_ASM1297156v1	Escherichia coli	Bacteria|Pseudomonadota|Gammaproteobacteria|Enterobacterales|Enterobacteriaceae|Escherichia	0	0	1	1	0	3	3	2	2	2	1	3	3	1	0	0	0	0	0	0	0	1		1	1	25
GCA_012971585.1_ASM1297158v1	Tenericutes bacterium zrk29	Bacteria|Mycoplasmatota	0	0	1	1	0	3	3	2	2	2	1	3	3	1	0	0	0	0	0	0	0	1		1	1	25
GCA_012971605.1_ASM1297160v1	Escherichia coli	Bacteria|Pseudomonadota|Gammaproteobacteria|Enterobacterales|Enterobacteriaceae|Escherichia	0	0	1	1	0	3	3	2	2	2	1	3	3	1	0	0	0	0	0	0	0	1		1	1	25
GCA_012971625.1_ASM1297162v1	Escherichia coli	Bacteria|Pseudomonadota|Gammaproteobacteria|Enterobacterales|Enterobacteriaceae|Escherichia	0	0	1	1	0	3	3	2	2	2	1	3	3	1	0	0	0	0	0	0	0	1		1	1	25
GCA_012971645.1_ASM1297164v1	Escherichia coli	Bacteria|Pseudomonadota|Gammaproteobacteria|Enterobacterales|Enterobacteriaceae|Escherichia	0	0	1	1	0	3	3	2	2	2	1	3	3	1	0	0	0	0	0	0	0	1		1	1	25
GCA_012971665.1_ASM1297166v1	Escherichia coli	Bacteria|Pseudomonadota|Gammaproteobacteria|Enterobacterales|Enterobacteriaceae|Escherichia	0	0	1	1	0	3	3	2	2	2	1	4	4	1	0	0	0	0	0	0	0	1		1	1	27
GCA_012971685.1_ASM1297168v1	Escherichia coli	Bacteria|Pseudomonadota|Gammaproteobacteria|Enterobacterales|Enterobacteriaceae|Escherichia	0	0	1	1	0	3	3	2	2	2	1	4	4	1	0	0	0	0	0	0	0	1		1	1	27
GCA_012971805.2_ASM1297180v2	Escherichia coli	Bacteria|Pseudomonadota|Gammaproteobacteria|Enterobacterales|Enterobacteriaceae|Escherichia	1	1	3	1	0	2	2	1	2	0	0	1	1	1	0	0	0	0	0	0	1	1		0	1	19
GCA_013085905.3_ASM1308590v3	Escherichia coli	Bacteria|Pseudomonadota|Gammaproteobacteria|Enterobacterales|Enterobacteriaceae|Escherichia	0	0	1	1	0	2	2	1	1	1	1	2	2	0	0	0	0	0	0	0	0	0		1	1	16
GCA_013098515.1_ASM1309851v1	Escherichia coli	Bacteria|Pseudomonadota|Gammaproteobacteria|Enterobacterales|Enterobacteriaceae|Escherichia	0	0	0	0	0	0	0	1	0	0	0	0	0	0	0	0	0	0	0	0	0	0		0	0	1
GCA_013098655.1_ASM1309865v1	Escherichia coli	Bacteria|Pseudomonadota|Gammaproteobacteria|Enterobacterales|Enterobacteriaceae|Escherichia	0	0	0	0	0	0	0	1	0	0	0	0	0	0	0	0	0	0	0	0	0	0		0	0	1
GCA_013098855.1_ASM1309885v1	Escherichia coli	Bacteria|Pseudomonadota|Gammaproteobacteria|Enterobacterales|Enterobacteriaceae|Escherichia	0	0	0	0	0	0	0	1	0	0	0	0	0	0	0	0	0	0	0	0	0	0		0	0	1
GCA_013099015.1_ASM1309901v1	Escherichia coli	Bacteria|Pseudomonadota|Gammaproteobacteria|Enterobacterales|Enterobacteriaceae|Escherichia	0	0	0	0	0	0	0	1	0	0	0	0	0	0	0	0	0	0	0	0	0	0		0	0	1
GCA_013099195.1_ASM1309919v1	Escherichia coli	Bacteria|Pseudomonadota|Gammaproteobacteria|Enterobacterales|Enterobacteriaceae|Escherichia	0	0	0	0	0	0	0	1	0	0	0	0	0	0	0	0	0	0	0	0	0	0		0	0	1
GCA_013100805.1_ASM1310080v1	Escherichia coli	Bacteria|Pseudomonadota|Gammaproteobacteria|Enterobacterales|Enterobacteriaceae|Escherichia	0	0	0	0	0	0	0	1	0	0	0	0	0	0	0	0	0	0	0	0	0	0		0	0	1
GCA_013100825.1_ASM1310082v1	Escherichia coli	Bacteria|Pseudomonadota|Gammaproteobacteria|Enterobacterales|Enterobacteriaceae|Escherichia	0	0	0	0	0	0	0	1	0	0	0	0	0	0	0	0	0	0	0	0	0	0		0	0	1
GCA_013100845.1_ASM1310084v1	Escherichia coli	Bacteria|Pseudomonadota|Gammaproteobacteria|Enterobacterales|Enterobacteriaceae|Escherichia	0	0	0	0	0	0	0	1	0	0	0	0	0	0	0	0	0	0	0	0	0	0		0	0	1
GCA_013114875.1_ASM1311487v1	Escherichia coli	Bacteria|Pseudomonadota|Gammaproteobacteria|Enterobacterales|Enterobacteriaceae|Escherichia	0	0	1	1	0	2	2	1	1	0	1	3	3	0	0	0	0	0	0	0	0	0		1	1	17
GCA_013127575.1_ASM1312757v1	Escherichia coli	Bacteria|Pseudomonadota|Gammaproteobacteria|Enterobacterales|Enterobacteriaceae|Escherichia	1	1	0	1	1	1	1	0	0	4	0	0	1	11	0	1	0	0	0	0	1	0		1	1	26
GCA_013146725.1_ASM1314672v1	Escherichia coli	Bacteria|Pseudomonadota|Gammaproteobacteria|Enterobacterales|Enterobacteriaceae|Escherichia	0	0	1	1	0	2	2	1	1	1	1	2	2	0	0	0	0	0	0	0	0	0		1	1	16
GCA_013155105.1_ASM1315510v1	Escherichia coli	Bacteria|Pseudomonadota|Gammaproteobacteria|Enterobacterales|Enterobacteriaceae|Escherichia	0	0	0	0	0	0	0	0	0	0	0	1	0	0	0	0	0	0	0	0	0	0		0	0	1
GCA_013162305.1_ASM1316230v1	Escherichia coli	Bacteria|Pseudomonadota|Gammaproteobacteria|Enterobacterales|Enterobacteriaceae|Escherichia	0	0	1	1	0	2	2	1	1	0	1	3	3	0	0	0	0	0	0	0	0	0		1	2	18
GCA_013168315.1_ASM1316831v1	Escherichia coli	Bacteria|Pseudomonadota|Gammaproteobacteria|Enterobacterales|Enterobacteriaceae|Escherichia	1	2	3	2	0	0	0	1	0	1	2	2	1	8	1	1	1	1	0	0	1	4	1	2	1	36
GCA_013168335.1_ASM1316833v1	Escherichia coli	Bacteria|Pseudomonadota|Gammaproteobacteria|Enterobacterales|Enterobacteriaceae|Escherichia	1	2	3	2	0	1	1	1	1	1	2	2	1	8	1	1	1	1	0	0	1	3	1	2	1	38
GCA_013168355.1_ASM1316835v1	Escherichia coli	Bacteria|Pseudomonadota|Gammaproteobacteria|Enterobacterales|Enterobacteriaceae|Escherichia	1	2	3	2	0	1	1	1	1	1	2	2	1	10	1	1	1	1	0	0	1	3	1	2	1	40
GCA_013168375.1_ASM1316837v1	Escherichia coli	Bacteria|Pseudomonadota|Gammaproteobacteria|Enterobacterales|Enterobacteriaceae|Escherichia	1	2	3	2	0	1	1	1	1	1	2	2	1	10	1	1	1	1	0	0	1	3	1	2	1	40
GCA_013168395.1_ASM1316839v1	Escherichia coli	Bacteria|Pseudomonadota|Gammaproteobacteria|Enterobacterales|Enterobacteriaceae|Escherichia	1	2	3	2	0	1	1	1	1	1	2	2	1	10	1	1	1	1	0	0	1	3	1	2	1	40
GCA_013168415.1_ASM1316841v1	Escherichia coli	Bacteria|Pseudomonadota|Gammaproteobacteria|Enterobacterales|Enterobacteriaceae|Escherichia	1	2	3	2	0	1	1	1	1	1	2	2	1	10	1	1	1	1	0	0	1	3	1	2	1	40
GCA_013168435.1_ASM1316843v1	Escherichia coli	Bacteria|Pseudomonadota|Gammaproteobacteria|Enterobacterales|Enterobacteriaceae|Escherichia	1	3	3	2	0	1	1	1	1	1	2	2	1	8	1	1	1	1	0	0	1	3	1	2	1	39
GCA_013168555.1_ASM1316855v1	Escherichia coli	Bacteria|Pseudomonadota|Gammaproteobacteria|Enterobacterales|Enterobacteriaceae|Escherichia	1	2	3	2	0	1	1	1	1	1	2	2	1	8	1	1	1	1	0	0	1	3	1	2	1	38
GCA_013168595.1_ASM1316859v1	Escherichia coli	Bacteria|Pseudomonadota|Gammaproteobacteria|Enterobacterales|Enterobacteriaceae|Escherichia	1	2	3	2	0	1	1	1	1	1	2	2	1	8	1	1	1	1	0	0	1	3	1	2	1	38
GCA_013168615.1_ASM1316861v1	Escherichia coli	Bacteria|Pseudomonadota|Gammaproteobacteria|Enterobacterales|Enterobacteriaceae|Escherichia	1	2	3	2	0	1	1	1	1	1	2	2	1	8	1	1	1	1	0	0	1	3	1	2	1	38
GCA_013168635.1_ASM1316863v1	Escherichia coli	Bacteria|Pseudomonadota|Gammaproteobacteria|Enterobacterales|Enterobacteriaceae|Escherichia	1	2	3	2	0	1	1	1	1	1	2	2	1	8	1	1	1	1	0	0	1	3	1	2	1	38
GCA_013168655.1_ASM1316865v1	Escherichia coli	Bacteria|Pseudomonadota|Gammaproteobacteria|Enterobacterales|Enterobacteriaceae|Escherichia	1	2	3	2	0	1	1	1	1	1	2	2	1	8	1	1	1	1	0	0	1	3	1	2	1	38
GCA_013168675.1_ASM1316867v1	Escherichia coli	Bacteria|Pseudomonadota|Gammaproteobacteria|Enterobacterales|Enterobacteriaceae|Escherichia	1	2	3	2	0	1	1	1	1	1	2	2	2	8	1	1	1	1	0	0	1	3	1	2	1	39
GCA_013168695.1_ASM1316869v1	Escherichia coli	Bacteria|Pseudomonadota|Gammaproteobacteria|Enterobacterales|Enterobacteriaceae|Escherichia	1	2	3	2	0	1	1	1	1	1	2	2	1	8	1	1	1	1	0	0	1	3	1	2	1	38
GCA_013168715.1_ASM1316871v1	Escherichia coli	Bacteria|Pseudomonadota|Gammaproteobacteria|Enterobacterales|Enterobacteriaceae|Escherichia	1	2	3	2	0	1	1	1	1	1	2	2	1	8	1	1	1	1	0	0	1	3	1	2	1	38
GCA_013181395.2_ASM1318139v2	Escherichia coli	Bacteria|Pseudomonadota|Gammaproteobacteria|Enterobacterales|Enterobacteriaceae|Escherichia	0	1	4	1	0	0	0	1	0	1	1	0	0	8	0	0	1	0	0	0	1	0		1	0	20
GCA_013283955.1_ASM1328395v1	Escherichia coli	Bacteria|Pseudomonadota|Gammaproteobacteria|Enterobacterales|Enterobacteriaceae|Escherichia	0	0	1	1	0	0	0	0	0	0	1	0	3	0	0	0	0	0	0	0	0	0		1	0	7
GCA_013283975.1_ASM1328397v1	Escherichia coli	Bacteria|Pseudomonadota|Gammaproteobacteria|Enterobacterales|Enterobacteriaceae|Escherichia	0	0	0	0	0	1	1	1	1	1	0	0	1	0	0	0	0	0	0	0	0	0		1	0	7
GCA_013283995.1_ASM1328399v1	Escherichia coli	Bacteria|Pseudomonadota|Gammaproteobacteria|Enterobacterales|Enterobacteriaceae|Escherichia	0	0	0	1	0	2	2	2	1	2	0	2	1	0	0	0	0	0	0	0	0	1		1	0	15
GCA_013285385.1_ASM1328538v1	Escherichia coli	Bacteria|Pseudomonadota|Gammaproteobacteria|Enterobacterales|Enterobacteriaceae|Escherichia	0	0	1	1	0	2	2	2	2	0	1	2	2	3	0	0	0	0	0	0	0	1		1	1	21
GCA_013315835.1_ASM1331583v1	Escherichia coli	Bacteria|Pseudomonadota|Gammaproteobacteria|Enterobacterales|Enterobacteriaceae|Escherichia	0	0	1	1	0	2	2	1	1	1	1	2	2	0	0	0	0	0	0	0	0	0		1	2	17
GCA_013315855.1_ASM1331585v1	Escherichia coli	Bacteria|Pseudomonadota|Gammaproteobacteria|Enterobacterales|Enterobacteriaceae|Escherichia	0	0	1	1	0	1	1	1	0	1	1	2	2	0	0	0	0	0	0	0	0	0		1	1	13
GCA_013315875.1_ASM1331587v1	Escherichia coli	Bacteria|Pseudomonadota|Gammaproteobacteria|Enterobacterales|Enterobacteriaceae|Escherichia	0	0	1	1	0	1	1	1	1	1	1	2	2	0	0	0	0	0	0	0	0	0		0	1	13
GCA_013315915.1_ASM1331591v1	Escherichia coli	Bacteria|Pseudomonadota|Gammaproteobacteria|Enterobacterales|Enterobacteriaceae|Escherichia	0	0	1	1	0	1	1	1	0	1	1	2	2	0	0	0	0	0	0	0	0	0		1	1	13
GCA_013315935.1_ASM1331593v1	Escherichia coli	Bacteria|Pseudomonadota|Gammaproteobacteria|Enterobacterales|Enterobacteriaceae|Escherichia	0	0	1	1	0	2	2	0	1	1	1	2	2	0	0	0	0	0	0	0	0	0		1	1	15
GCA_013334165.1_ASM1333416v1	Escherichia coli	Bacteria|Pseudomonadota|Gammaproteobacteria|Enterobacterales|Enterobacteriaceae|Escherichia	0	0	1	0	0	3	3	1	2	2	1	2	2	0	0	0	0	0	0	0	0	1		1	1	20
GCA_013341335.1_ASM1334133v1	Escherichia coli	Bacteria|Pseudomonadota|Gammaproteobacteria|Enterobacterales|Enterobacteriaceae|Escherichia	0	0	1	0	0	2	2	1	1	1	1	2	2	0	0	0	0	0	0	0	0	0		1	1	15
GCA_013341355.1_ASM1334135v1	Escherichia coli	Bacteria|Pseudomonadota|Gammaproteobacteria|Enterobacterales|Enterobacteriaceae|Escherichia	0	0	0	1	0	2	2	1	1	1	0	1	2	0	0	0	0	0	0	0	0	0		1	1	13
GCA_013341375.1_ASM1334137v1	Escherichia coli	Bacteria|Pseudomonadota|Gammaproteobacteria|Enterobacterales|Enterobacteriaceae|Escherichia	0	0	1	1	0	2	2	1	1	1	1	1	2	0	0	0	0	0	0	0	0	0		0	0	13
GCA_013342905.2_ASM1334290v2	Escherichia coli	Bacteria|Pseudomonadota|Gammaproteobacteria|Enterobacterales|Enterobacteriaceae|Escherichia	0	0	1	1	0	2	2	1	1	1	1	2	2	0	0	0	0	0	0	0	0	0		1	1	16
GCA_013343195.3_ASM1334319v3	Escherichia coli	Bacteria|Pseudomonadota|Gammaproteobacteria|Enterobacterales|Enterobacteriaceae|Escherichia	0	0	3	1	0	0	0	0	0	0	0	0	0	5	0	1	2	0	0	0	0	2		2	1	17
GCA_013344545.1_ASM1334454v1	Escherichia coli	Bacteria|Pseudomonadota|Gammaproteobacteria|Enterobacterales|Enterobacteriaceae|Escherichia	0	0	1	1	0	4	4	1	3	2	1	3	3	0	0	0	0	0	0	0	0	0		1	1	25
GCA_013347225.1_ASM1334722v1	Escherichia coli	Bacteria|Pseudomonadota|Gammaproteobacteria|Enterobacterales|Enterobacteriaceae|Escherichia	0	0	3	3	0	0	0	1	0	1	0	0	0	21	0	1	1	1	1	1	2	0		6	0	42
GCA_013348725.1_ASM1334872v1	Escherichia coli	Bacteria|Pseudomonadota|Gammaproteobacteria|Enterobacterales|Enterobacteriaceae|Escherichia	1	2	5	4	1	2	2	1	1	1	0	0	0	19	0	1	1	1	0	0	2	0		4	1	49
GCA_013364295.1_ASM1336429v1	Escherichia coli	Bacteria|Pseudomonadota|Gammaproteobacteria|Enterobacterales|Enterobacteriaceae|Escherichia	0	0	0	0	0	0	0	0	0	0	0	0	0	0	0	0	0	0	0	0	0	0		0	0	0
GCA_013368055.1_ASM1336805v1	Escherichia coli	Bacteria|Pseudomonadota|Gammaproteobacteria|Enterobacterales|Enterobacteriaceae|Escherichia	0	0	0	1	0	2	2	1	1	1	0	2	1	0	0	0	0	0	0	0	0	0		1	0	12
GCA_013372025.1_ASM1337202v1	Escherichia coli	Bacteria|Pseudomonadota|Gammaproteobacteria|Enterobacterales|Enterobacteriaceae|Escherichia	0	0	0	0	0	0	0	0	0	0	0	0	0	0	0	0	0	0	0	0	0	0		0	0	0
GCA_013377395.1_ASM1337739v1	Escherichia coli	Bacteria|Pseudomonadota|Gammaproteobacteria|Enterobacterales|Enterobacteriaceae|Escherichia	0	0	1	1	0	2	2	2	1	1	1	3	3	1	0	0	0	0	0	0	0	1		1	1	21
GCA_013378335.1_ASM1337833v1	Escherichia coli	Bacteria|Pseudomonadota|Gammaproteobacteria|Enterobacterales|Enterobacteriaceae|Escherichia	0	0	0	0	0	0	0	0	0	0	0	0	0	0	0	0	0	0	0	0	0	0		0	0	0
GCA_013391845.1_ASM1339184v1	Escherichia coli	Bacteria|Pseudomonadota|Gammaproteobacteria|Enterobacterales|Enterobacteriaceae|Escherichia	0	0	3	2	1	1	1	1	1	2	1	1	1	5	0	2	1	1	0	0	1	3		1	0	29
GCA_013394755.1_ASM1339475v1	Escherichia coli	Bacteria|Pseudomonadota|Gammaproteobacteria|Enterobacterales|Enterobacteriaceae|Escherichia	0	0	0	0	0	0	0	1	0	0	0	0	0	0	0	0	0	0	0	0	0	0		0	0	1
GCA_013401415.1_ASM1340141v1	Escherichia coli	Bacteria|Pseudomonadota|Gammaproteobacteria|Enterobacterales|Enterobacteriaceae|Escherichia	2	1	3	3	0	2	2	1	1	0	0	0	0	9	0	1	0	0	0	0	1	1		3	1	31
GCA_013402835.1_ASM1340283v1	Escherichia coli	Bacteria|Pseudomonadota|Gammaproteobacteria|Enterobacterales|Enterobacteriaceae|Escherichia	0	0	0	0	0	2	2	1	1	1	0	2	2	0	0	0	0	0	0	0	0	0		1	1	13
GCA_013403505.1_ASM1340350v1	Escherichia coli	Bacteria|Pseudomonadota|Gammaproteobacteria|Enterobacterales|Enterobacteriaceae|Escherichia	0	0	1	1	0	2	2	1	2	0	1	2	2	0	0	0	0	0	0	0	0	3	1	1	1	20
GCA_013414705.1_ASM1341470v1	Escherichia coli	Bacteria|Pseudomonadota|Gammaproteobacteria|Enterobacterales|Enterobacteriaceae|Escherichia	0	0	6	2	1	1	1	1	1	0	1	1	1	4	1	1	1	3	0	0	1	0		1	1	29
GCA_013414795.1_ASM1341479v1	Escherichia coli	Bacteria|Pseudomonadota|Gammaproteobacteria|Enterobacterales|Enterobacteriaceae|Escherichia	0	0	1	1	0	0	0	1	0	0	0	1	1	5	0	1	0	0	1	1	0	0		1	0	14
GCA_013414865.1_ASM1341486v1	Escherichia coli	Bacteria|Pseudomonadota|Gammaproteobacteria|Enterobacterales|Enterobacteriaceae|Escherichia	0	0	1	1	0	0	0	1	0	0	0	1	1	0	0	0	0	0	0	0	0	0		1	0	6
GCA_013415975.1_ASM1341597v1	Escherichia coli	Bacteria|Pseudomonadota|Gammaproteobacteria|Enterobacterales|Enterobacteriaceae|Escherichia	0	0	1	1	0	0	0	1	0	0	0	1	1	0	0	0	0	0	0	0	0	1		1	0	7
GCA_013415995.1_ASM1341599v1	Escherichia coli	Bacteria|Pseudomonadota|Gammaproteobacteria|Enterobacterales|Enterobacteriaceae|Escherichia	0	0	1	1	0	0	0	1	0	0	0	1	1	0	0	0	0	0	0	0	0	1		1	0	7
GCA_013426055.1_ASM1342605v1	Escherichia coli	Bacteria|Pseudomonadota|Gammaproteobacteria|Enterobacterales|Enterobacteriaceae|Escherichia	0	0	2	1	0	0	0	0	0	0	0	0	0	3	0	0	1	0	0	0	0	2		2	1	12
GCA_013426185.1_ASM1342618v1	Escherichia coli	Bacteria|Pseudomonadota|Gammaproteobacteria|Enterobacterales|Enterobacteriaceae|Escherichia	0	1	0	0	0	1	0	0	0	0	0	0	0	0	0	0	0	0	0	0	0	0		0	0	2
GCA_013426235.1_ASM1342623v1	Escherichia coli	Bacteria|Pseudomonadota|Gammaproteobacteria|Enterobacterales|Enterobacteriaceae|Escherichia	0	0	1	1	0	0	0	1	0	0	0	1	1	0	0	0	0	0	0	0	0	0		1	0	6
GCA_013459835.1_ASM1345983v1	Escherichia coli	Bacteria|Pseudomonadota|Gammaproteobacteria|Enterobacterales|Enterobacteriaceae|Escherichia	0	1	4	2	1	1	1	1	1	1	1	3	3	9	1	1	2	1	0	0	1	2		2	1	40
GCA_013467635.1_ASM1346763v1	Escherichia coli	Bacteria|Pseudomonadota|Gammaproteobacteria|Enterobacterales|Enterobacteriaceae|Escherichia	1	0	1	1	0	0	0	1	0	0	0	0	0	1	0	0	0	0	0	0	0	0		0	0	5
GCA_013467655.1_ASM1346765v1	Escherichia coli	Bacteria|Pseudomonadota|Gammaproteobacteria|Enterobacterales|Enterobacteriaceae|Escherichia	2	0	2	2	0	0	0	1	0	0	0	1	1	1	0	0	0	0	0	0	0	0		0	0	10
GCA_013582235.1_ASM1358223v1	Escherichia coli	Bacteria|Pseudomonadota|Gammaproteobacteria|Enterobacterales|Enterobacteriaceae|Escherichia	0	0	1	1	0	2	2	1	1	1	1	2	2	0	0	0	0	0	0	0	0	0		1	1	16
GCA_013592195.1_ASM1359219v1	Escherichia coli	Bacteria|Pseudomonadota|Gammaproteobacteria|Enterobacterales|Enterobacteriaceae|Escherichia	0	0	1	1	0	3	3	1	2	2	1	2	2	0	0	0	0	0	0	0	0	0		1	1	20
GCA_013596065.1_ASM1359606v1	Escherichia coli	Bacteria|Pseudomonadota|Gammaproteobacteria|Enterobacterales|Enterobacteriaceae|Escherichia	0	0	1	1	0	3	3	1	2	2	1	2	2	0	0	0	0	0	0	0	0	0		1	1	20
GCA_013601135.1_ASM1360113v1	Escherichia coli	Bacteria|Pseudomonadota|Gammaproteobacteria|Enterobacterales|Enterobacteriaceae|Escherichia	0	0	1	1	0	2	2	1	1	1	1	2	2	0	0	0	0	0	0	0	0	0		1	1	16
GCA_013602835.1_ASM1360283v1	Escherichia coli	Bacteria|Pseudomonadota|Gammaproteobacteria|Enterobacterales|Enterobacteriaceae|Escherichia	0	0	1	1	0	2	2	1	1	1	1	2	2	0	0	0	0	0	0	0	0	0		1	1	16
GCA_013693735.1_ASM1369373v1	Escherichia coli	Bacteria|Pseudomonadota|Gammaproteobacteria|Enterobacterales|Enterobacteriaceae|Escherichia	0	0	2	0	1	1	1	1	1	0	0	1	1	6	0	1	1	1	0	0	1	0		1	0	20
GCA_013693755.1_ASM1369375v1	Escherichia coli	Bacteria|Pseudomonadota|Gammaproteobacteria|Enterobacterales|Enterobacteriaceae|Escherichia	0	0	2	1	1	1	1	1	1	1	0	1	1	12	1	1	1	1	0	0	1	1		2	0	31
GCA_013693835.1_ASM1369383v1	Escherichia coli	Bacteria|Pseudomonadota|Gammaproteobacteria|Enterobacterales|Enterobacteriaceae|Escherichia	0	0	3	2	1	1	1	1	1	0	1	0	0	0	0	0	0	0	0	0	2	1		1	0	15
GCA_013693915.1_ASM1369391v1	Escherichia coli	Bacteria|Pseudomonadota|Gammaproteobacteria|Enterobacterales|Enterobacteriaceae|Escherichia	0	1	3	3	0	0	0	1	0	2	0	0	0	22	0	1	1	1	1	2	2	0		7	1	48
GCA_013693935.1_ASM1369393v1	Escherichia coli	Bacteria|Pseudomonadota|Gammaproteobacteria|Enterobacterales|Enterobacteriaceae|Escherichia	0	3	5	1	1	3	3	1	2	0	1	1	1	3	0	1	1	1	0	0	2	3		2	1	36
GCA_013693955.1_ASM1369395v1	Escherichia coli	Bacteria|Pseudomonadota|Gammaproteobacteria|Enterobacterales|Enterobacteriaceae|Escherichia	0	0	5	2	2	0	0	0	0	0	0	1	1	12	1	2	2	2	0	0	1	0		1	0	32
GCA_013698985.2_ASM1369898v2	Escherichia coli	Bacteria|Pseudomonadota|Gammaproteobacteria|Enterobacterales|Enterobacteriaceae|Escherichia	0	0	1	1	0	2	2	1	1	0	1	3	3	0	0	0	0	0	0	0	0	0		1	1	17
GCA_013710925.2_ASM1371092v2	Escherichia coli	Bacteria|Pseudomonadota|Gammaproteobacteria|Enterobacterales|Enterobacteriaceae|Escherichia	0	0	1	1	0	2	2	1	1	0	1	3	3	0	0	0	0	0	0	0	0	0		1	1	17
GCA_013725375.1_ASM1372537v1	Escherichia coli	Bacteria|Pseudomonadota|Gammaproteobacteria|Enterobacterales|Enterobacteriaceae|Escherichia	0	0	1	1	0	2	2	1	1	1	1	2	2	0	0	0	0	0	0	0	0	0		1	1	16
GCA_013725775.1_ASM1372577v1	Escherichia coli	Bacteria|Pseudomonadota|Gammaproteobacteria|Enterobacterales|Enterobacteriaceae|Escherichia	0	0	1	1	0	2	2	1	1	1	1	2	2	0	0	0	0	0	0	0	0	0		1	1	16
GCA_013726815.1_ASM1372681v1	Escherichia coli	Bacteria|Pseudomonadota|Gammaproteobacteria|Enterobacterales|Enterobacteriaceae|Escherichia	0	0	1	1	0	2	2	1	1	1	1	2	2	0	0	0	0	0	0	0	0	0		1	1	16
GCA_013727075.1_ASM1372707v1	Escherichia coli	Bacteria|Pseudomonadota|Gammaproteobacteria|Enterobacterales|Enterobacteriaceae|Escherichia	0	0	1	1	0	2	2	1	1	1	1	2	2	0	0	0	0	0	0	0	0	0		1	1	16
GCA_013727815.1_ASM1372781v1	Escherichia coli	Bacteria|Pseudomonadota|Gammaproteobacteria|Enterobacterales|Enterobacteriaceae|Escherichia	0	0	1	1	0	2	2	1	1	1	1	2	2	0	0	0	0	0	0	0	0	0		1	1	16
GCA_013728735.1_ASM1372873v1	Escherichia coli	Bacteria|Pseudomonadota|Gammaproteobacteria|Enterobacterales|Enterobacteriaceae|Escherichia	0	0	1	1	0	2	2	1	1	1	1	2	2	0	0	0	0	0	0	0	0	0		1	1	16
GCA_013729295.1_ASM1372929v1	Escherichia coli	Bacteria|Pseudomonadota|Gammaproteobacteria|Enterobacterales|Enterobacteriaceae|Escherichia	0	0	1	1	0	2	2	1	1	1	1	2	2	0	0	0	0	0	0	0	0	0		1	1	16
GCA_013729535.1_ASM1372953v1	Escherichia coli	Bacteria|Pseudomonadota|Gammaproteobacteria|Enterobacterales|Enterobacteriaceae|Escherichia	0	0	1	1	0	2	2	1	1	1	1	2	2	0	0	0	0	0	0	0	0	0		1	1	16
GCA_013730915.1_ASM1373091v1	Escherichia coli	Bacteria|Pseudomonadota|Gammaproteobacteria|Enterobacterales|Enterobacteriaceae|Escherichia	0	0	1	1	0	2	2	1	1	1	1	2	2	0	0	0	0	0	0	0	0	0		1	1	16
GCA_013731515.1_ASM1373151v1	Escherichia coli	Bacteria|Pseudomonadota|Gammaproteobacteria|Enterobacterales|Enterobacteriaceae|Escherichia	0	0	1	1	0	2	2	1	1	1	1	2	2	0	0	0	0	0	0	0	0	0		1	1	16
GCA_013732175.1_ASM1373217v1	Escherichia coli	Bacteria|Pseudomonadota|Gammaproteobacteria|Enterobacterales|Enterobacteriaceae|Escherichia	0	0	1	1	0	2	2	1	1	1	1	2	2	0	0	0	0	0	0	0	0	0		1	1	16
GCA_013739975.1_ASM1373997v1	Escherichia coli	Bacteria|Pseudomonadota|Gammaproteobacteria|Enterobacterales|Enterobacteriaceae|Escherichia	0	0	1	1	0	2	2	1	1	1	1	2	2	0	0	0	0	0	0	0	0	0		1	1	16
GCA_013740395.1_ASM1374039v1	Escherichia coli	Bacteria|Pseudomonadota|Gammaproteobacteria|Enterobacterales|Enterobacteriaceae|Escherichia	0	0	1	1	0	2	2	1	1	1	1	2	2	0	0	0	0	0	0	0	0	0		1	1	16
GCA_013741635.1_ASM1374163v1	Escherichia coli	Bacteria|Pseudomonadota|Gammaproteobacteria|Enterobacterales|Enterobacteriaceae|Escherichia	0	0	1	1	0	2	2	1	1	1	1	2	2	0	0	0	0	0	0	0	0	0		1	1	16
GCA_013741855.1_ASM1374185v1	Escherichia coli	Bacteria|Pseudomonadota|Gammaproteobacteria|Enterobacterales|Enterobacteriaceae|Escherichia	0	0	1	1	0	2	2	1	1	1	1	2	2	0	0	0	0	0	0	0	0	0		1	1	16
GCA_013742135.1_ASM1374213v1	Escherichia coli	Bacteria|Pseudomonadota|Gammaproteobacteria|Enterobacterales|Enterobacteriaceae|Escherichia	0	0	1	1	0	2	2	1	1	1	1	2	2	0	0	0	0	0	0	0	0	0		1	1	16
GCA_013742835.1_ASM1374283v1	Escherichia coli	Bacteria|Pseudomonadota|Gammaproteobacteria|Enterobacterales|Enterobacteriaceae|Escherichia	0	0	1	1	0	3	3	1	2	2	1	2	2	0	0	0	0	0	0	0	0	0		1	1	20
GCA_013744185.1_ASM1374418v1	Escherichia coli	Bacteria|Pseudomonadota|Gammaproteobacteria|Enterobacterales|Enterobacteriaceae|Escherichia	0	0	1	1	0	3	3	1	2	2	1	2	2	0	0	0	0	0	0	0	0	0		1	1	20
GCA_013745115.1_ASM1374511v1	Escherichia coli	Bacteria|Pseudomonadota|Gammaproteobacteria|Enterobacterales|Enterobacteriaceae|Escherichia	0	0	0	0	0	0	0	0	0	0	0	0	0	0	0	0	0	0	0	0	0	0		0	0	0
GCA_013745955.1_ASM1374595v1	Escherichia coli	Bacteria|Pseudomonadota|Gammaproteobacteria|Enterobacterales|Enterobacteriaceae|Escherichia	0	0	1	1	0	2	2	1	1	1	1	2	2	0	0	0	0	0	0	0	0	0		1	1	16
GCA_013746875.1_ASM1374687v1	Escherichia coli	Bacteria|Pseudomonadota|Gammaproteobacteria|Enterobacterales|Enterobacteriaceae|Escherichia	0	0	1	1	0	2	2	1	1	2	1	2	3	0	0	0	0	0	0	0	0	0		1	1	18
GCA_013748455.1_ASM1374845v1	Escherichia coli	Bacteria|Pseudomonadota|Gammaproteobacteria|Enterobacterales|Enterobacteriaceae|Escherichia	0	0	1	1	0	2	2	1	1	1	1	2	2	0	1	0	0	0	0	0	0	0		1	1	17
GCA_013749975.1_ASM1374997v1	Escherichia coli	Bacteria|Pseudomonadota|Gammaproteobacteria|Enterobacterales|Enterobacteriaceae|Escherichia	0	0	1	1	0	2	2	1	1	1	1	2	2	0	0	0	0	0	0	0	0	0		1	1	16
GCA_013750375.1_ASM1375037v1	Escherichia coli	Bacteria|Pseudomonadota|Gammaproteobacteria|Enterobacterales|Enterobacteriaceae|Escherichia	0	0	1	1	0	2	2	1	1	1	1	2	2	0	0	0	0	0	0	0	0	0		1	1	16
GCA_013750815.1_ASM1375081v1	Escherichia coli	Bacteria|Pseudomonadota|Gammaproteobacteria|Enterobacterales|Enterobacteriaceae|Escherichia	0	0	1	1	0	2	2	1	1	1	1	2	2	0	1	0	0	0	0	0	0	0		1	1	17
GCA_013751075.1_ASM1375107v1	Escherichia coli	Bacteria|Pseudomonadota|Gammaproteobacteria|Enterobacterales|Enterobacteriaceae|Escherichia	0	0	1	1	0	2	2	1	1	1	1	2	2	0	0	0	0	0	0	0	0	0		1	1	16
GCA_013751495.1_ASM1375149v1	Escherichia coli	Bacteria|Pseudomonadota|Gammaproteobacteria|Enterobacterales|Enterobacteriaceae|Escherichia	0	0	1	1	0	2	2	1	1	1	1	2	2	0	0	0	0	0	0	0	0	0		1	1	16
GCA_013752075.1_ASM1375207v1	Escherichia coli	Bacteria|Pseudomonadota|Gammaproteobacteria|Enterobacterales|Enterobacteriaceae|Escherichia	0	0	1	1	0	3	3	1	2	2	1	2	2	0	0	0	0	0	0	0	0	0		1	1	20
GCA_013752295.1_ASM1375229v1	Escherichia coli	Bacteria|Pseudomonadota|Gammaproteobacteria|Enterobacterales|Enterobacteriaceae|Escherichia	0	0	1	1	0	2	2	1	1	1	1	1	2	0	0	0	0	0	0	0	0	0		1	1	15
GCA_013782445.1_ASM1378244v1	Escherichia coli	Bacteria|Pseudomonadota|Gammaproteobacteria|Enterobacterales|Enterobacteriaceae|Escherichia	0	0	1	1	0	2	2	1	1	1	1	2	2	0	0	0	0	0	0	0	0	0		1	1	16
GCA_013783465.1_ASM1378346v1	Escherichia coli	Bacteria|Pseudomonadota|Gammaproteobacteria|Enterobacterales|Enterobacteriaceae|Escherichia	0	0	1	1	0	2	2	1	1	1	1	2	2	0	0	0	0	0	0	0	0	0		1	1	16
GCA_013783685.1_ASM1378368v1	Escherichia coli	Bacteria|Pseudomonadota|Gammaproteobacteria|Enterobacterales|Enterobacteriaceae|Escherichia	0	0	1	1	0	2	2	1	1	1	1	2	2	0	0	0	0	0	0	0	0	0		1	1	16
GCA_013783905.1_ASM1378390v1	Escherichia coli	Bacteria|Pseudomonadota|Gammaproteobacteria|Enterobacterales|Enterobacteriaceae|Escherichia	0	0	1	1	0	2	2	1	1	1	1	2	2	0	0	0	0	0	0	0	0	0		1	1	16
GCA_013784085.1_ASM1378408v1	Escherichia coli	Bacteria|Pseudomonadota|Gammaproteobacteria|Enterobacterales|Enterobacteriaceae|Escherichia	0	0	1	1	0	2	2	1	1	1	1	2	2	0	0	0	0	0	0	0	0	0		1	1	16
GCA_013785265.1_ASM1378526v1	Escherichia coli	Bacteria|Pseudomonadota|Gammaproteobacteria|Enterobacterales|Enterobacteriaceae|Escherichia	0	0	1	1	0	2	2	1	1	1	1	2	2	0	0	0	0	0	0	0	0	0		1	1	16
GCA_013785465.1_ASM1378546v1	Escherichia coli	Bacteria|Pseudomonadota|Gammaproteobacteria|Enterobacterales|Enterobacteriaceae|Escherichia	0	0	1	1	0	2	2	1	1	1	1	2	2	0	0	0	0	0	0	0	0	0		1	1	16
GCA_013785665.1_ASM1378566v1	Escherichia coli	Bacteria|Pseudomonadota|Gammaproteobacteria|Enterobacterales|Enterobacteriaceae|Escherichia	0	0	1	1	0	2	2	1	1	1	1	2	2	0	0	0	0	0	0	0	0	0		1	1	16
GCA_013785825.1_ASM1378582v1	Escherichia coli	Bacteria|Pseudomonadota|Gammaproteobacteria|Enterobacterales|Enterobacteriaceae|Escherichia	0	0	1	1	0	2	2	1	1	1	1	2	2	0	0	0	0	0	0	0	0	0		1	1	16
GCA_013786125.1_ASM1378612v1	Escherichia coli	Bacteria|Pseudomonadota|Gammaproteobacteria|Enterobacterales|Enterobacteriaceae|Escherichia	0	0	1	1	0	2	2	1	1	1	1	2	2	0	0	0	0	0	0	0	0	0		1	1	16
GCA_013786165.1_ASM1378616v1	Escherichia coli	Bacteria|Pseudomonadota|Gammaproteobacteria|Enterobacterales|Enterobacteriaceae|Escherichia	0	0	1	1	0	2	2	1	1	1	1	2	2	0	0	0	0	0	0	0	0	0		1	1	16
GCA_013786185.1_ASM1378618v1	Escherichia coli	Bacteria|Pseudomonadota|Gammaproteobacteria|Enterobacterales|Enterobacteriaceae|Escherichia	0	0	1	1	0	2	2	1	1	1	1	2	2	0	0	0	0	0	0	0	0	0		1	1	16
GCA_013786785.1_ASM1378678v1	Escherichia coli	Bacteria|Pseudomonadota|Gammaproteobacteria|Enterobacterales|Enterobacteriaceae|Escherichia	0	0	1	1	0	2	2	1	1	1	1	2	2	0	0	0	0	0	0	0	0	0		1	1	16
GCA_013789905.1_ASM1378990v1	Escherichia coli	Bacteria|Pseudomonadota|Gammaproteobacteria|Enterobacterales|Enterobacteriaceae|Escherichia	0	0	1	1	0	2	2	1	1	1	1	2	2	0	0	0	0	0	0	0	0	0		1	1	16
GCA_013790145.1_ASM1379014v1	Escherichia coli	Bacteria|Pseudomonadota|Gammaproteobacteria|Enterobacterales|Enterobacteriaceae|Escherichia	0	0	1	1	0	3	3	1	2	2	1	2	2	0	0	0	0	0	0	0	0	0		1	1	20
GCA_013790245.1_ASM1379024v1	Escherichia coli	Bacteria|Pseudomonadota|Gammaproteobacteria|Enterobacterales|Enterobacteriaceae|Escherichia	0	0	1	1	0	2	2	1	1	1	1	2	2	0	0	0	0	0	0	0	0	0		1	1	16
GCA_013790285.1_ASM1379028v1	Escherichia coli	Bacteria|Pseudomonadota|Gammaproteobacteria|Enterobacterales|Enterobacteriaceae|Escherichia	0	0	1	1	0	2	2	1	1	1	1	2	2	0	0	0	0	0	0	0	0	0		1	1	16
GCA_013790405.1_ASM1379040v1	Escherichia coli	Bacteria|Pseudomonadota|Gammaproteobacteria|Enterobacterales|Enterobacteriaceae|Escherichia	0	0	1	1	0	2	2	1	1	1	1	2	2	0	0	0	0	0	0	0	0	0		1	1	16
GCA_013790635.1_ASM1379063v1	Escherichia coli	Bacteria|Pseudomonadota|Gammaproteobacteria|Enterobacterales|Enterobacteriaceae|Escherichia	0	0	1	1	0	2	2	1	1	1	1	2	2	0	0	0	0	0	0	0	0	0		1	1	16
GCA_013791815.1_ASM1379181v1	Escherichia coli	Bacteria|Pseudomonadota|Gammaproteobacteria|Enterobacterales|Enterobacteriaceae|Escherichia	0	0	1	1	0	2	2	1	1	1	1	2	2	0	0	0	0	0	0	0	0	0		1	1	16
GCA_013791985.1_ASM1379198v1	Escherichia coli	Bacteria|Pseudomonadota|Gammaproteobacteria|Enterobacterales|Enterobacteriaceae|Escherichia	0	0	1	1	0	2	2	1	1	1	1	2	2	0	0	0	0	0	0	0	0	0		1	1	16
GCA_013795065.1_ASM1379506v1	Escherichia coli	Bacteria|Pseudomonadota|Gammaproteobacteria|Enterobacterales|Enterobacteriaceae|Escherichia	0	0	1	1	0	3	3	1	2	2	1	2	2	0	0	0	0	0	0	0	0	0		1	1	20
GCA_013795285.1_ASM1379528v1	Escherichia coli	Bacteria|Pseudomonadota|Gammaproteobacteria|Enterobacterales|Enterobacteriaceae|Escherichia	0	0	1	1	0	2	2	1	1	1	1	2	2	0	0	0	0	0	0	0	0	0		1	1	16
GCA_013795545.1_ASM1379554v1	Escherichia coli	Bacteria|Pseudomonadota|Gammaproteobacteria|Enterobacterales|Enterobacteriaceae|Escherichia	0	0	1	1	0	2	2	1	1	1	1	2	2	0	1	0	0	0	0	0	0	0		1	1	17
GCA_013795795.1_ASM1379579v1	Escherichia coli	Bacteria|Pseudomonadota|Gammaproteobacteria|Enterobacterales|Enterobacteriaceae|Escherichia	0	0	1	1	0	2	2	1	1	1	1	2	2	0	1	0	0	0	0	0	0	0		1	1	17
GCA_013796065.1_ASM1379606v1	Escherichia coli	Bacteria|Pseudomonadota|Gammaproteobacteria|Enterobacterales|Enterobacteriaceae|Escherichia	0	0	1	1	0	2	2	1	1	1	1	2	2	0	0	0	0	0	0	0	0	0		1	1	16
GCA_013797045.1_ASM1379704v1	Escherichia coli	Bacteria|Pseudomonadota|Gammaproteobacteria|Enterobacterales|Enterobacteriaceae|Escherichia	0	0	1	1	0	2	2	1	1	1	1	2	2	0	0	0	0	0	0	0	0	0		1	1	16
GCA_013797825.1_ASM1379782v1	Escherichia coli	Bacteria|Pseudomonadota|Gammaproteobacteria|Enterobacterales|Enterobacteriaceae|Escherichia	0	0	1	1	0	2	2	1	1	1	1	2	2	0	0	0	0	0	0	0	0	0		1	1	16
GCA_013798625.1_ASM1379862v1	Escherichia coli	Bacteria|Pseudomonadota|Gammaproteobacteria|Enterobacterales|Enterobacteriaceae|Escherichia	0	0	1	1	0	2	2	1	1	1	1	2	2	0	0	0	0	0	0	0	0	0		1	1	16
GCA_013799025.1_ASM1379902v1	Escherichia coli	Bacteria|Pseudomonadota|Gammaproteobacteria|Enterobacterales|Enterobacteriaceae|Escherichia	0	0	1	1	0	2	2	1	1	1	1	2	2	0	0	0	0	0	0	0	0	0		1	1	16
GCA_013799205.1_ASM1379920v1	Escherichia coli	Bacteria|Pseudomonadota|Gammaproteobacteria|Enterobacterales|Enterobacteriaceae|Escherichia	0	0	1	1	0	2	2	1	1	1	1	2	2	0	0	0	0	0	0	0	0	0		1	1	16
GCA_013799505.1_ASM1379950v1	Escherichia coli	Bacteria|Pseudomonadota|Gammaproteobacteria|Enterobacterales|Enterobacteriaceae|Escherichia	0	0	1	1	0	2	2	1	1	1	1	2	2	0	0	0	0	0	0	0	0	0		1	1	16
GCA_013799665.1_ASM1379966v1	Escherichia coli	Bacteria|Pseudomonadota|Gammaproteobacteria|Enterobacterales|Enterobacteriaceae|Escherichia	0	0	1	1	0	2	2	1	1	1	1	2	2	0	0	0	0	0	0	0	0	0		1	1	16
GCA_013800125.1_ASM1380012v1	Escherichia coli	Bacteria|Pseudomonadota|Gammaproteobacteria|Enterobacterales|Enterobacteriaceae|Escherichia	0	0	1	1	0	2	2	1	1	1	1	2	2	0	0	0	0	0	0	0	0	0		1	1	16
GCA_013800705.1_ASM1380070v1	Escherichia coli	Bacteria|Pseudomonadota|Gammaproteobacteria|Enterobacterales|Enterobacteriaceae|Escherichia	0	0	1	1	0	2	2	1	1	1	1	2	2	0	0	0	0	0	0	0	0	0		1	1	16
GCA_013801205.1_ASM1380120v1	Escherichia coli	Bacteria|Pseudomonadota|Gammaproteobacteria|Enterobacterales|Enterobacteriaceae|Escherichia	0	0	1	1	0	2	2	1	1	1	1	2	2	0	0	0	0	0	0	0	0	0		1	1	16
GCA_013802065.1_ASM1380206v1	Escherichia coli	Bacteria|Pseudomonadota|Gammaproteobacteria|Enterobacterales|Enterobacteriaceae|Escherichia	0	0	1	1	0	2	2	1	1	1	1	2	2	0	0	0	0	0	0	0	0	0		1	1	16
GCA_013802345.1_ASM1380234v1	Escherichia coli	Bacteria|Pseudomonadota|Gammaproteobacteria|Enterobacterales|Enterobacteriaceae|Escherichia	0	0	1	1	0	4	4	1	3	3	1	2	2	0	0	0	0	0	0	0	0	0		1	1	24
GCA_013802585.1_ASM1380258v1	Escherichia coli	Bacteria|Pseudomonadota|Gammaproteobacteria|Enterobacterales|Enterobacteriaceae|Escherichia	0	0	1	1	0	2	2	1	1	1	1	2	2	0	0	0	0	0	0	0	0	0		1	1	16
GCA_013802865.1_ASM1380286v1	Escherichia coli	Bacteria|Pseudomonadota|Gammaproteobacteria|Enterobacterales|Enterobacteriaceae|Escherichia	0	0	1	1	0	2	2	1	1	1	1	2	2	0	0	0	0	0	0	0	0	0		1	1	16
GCA_013803045.1_ASM1380304v1	Escherichia coli	Bacteria|Pseudomonadota|Gammaproteobacteria|Enterobacterales|Enterobacteriaceae|Escherichia	0	0	1	1	0	2	2	1	1	1	1	2	2	0	0	0	0	0	0	0	0	0		1	1	16
GCA_013803305.1_ASM1380330v1	Escherichia coli	Bacteria|Pseudomonadota|Gammaproteobacteria|Enterobacterales|Enterobacteriaceae|Escherichia	0	0	1	1	0	2	2	1	1	1	1	2	2	0	0	0	0	0	0	0	0	0		1	1	16
GCA_013803545.1_ASM1380354v1	Escherichia coli	Bacteria|Pseudomonadota|Gammaproteobacteria|Enterobacterales|Enterobacteriaceae|Escherichia	0	0	1	1	0	2	2	1	1	1	1	2	2	0	0	0	0	0	0	0	0	0		1	1	16
GCA_013803745.1_ASM1380374v1	Escherichia coli	Bacteria|Pseudomonadota|Gammaproteobacteria|Enterobacterales|Enterobacteriaceae|Escherichia	0	0	1	1	0	2	2	1	1	1	1	2	2	0	0	0	0	0	0	0	0	0		1	1	16
GCA_013803905.1_ASM1380390v1	Escherichia coli	Bacteria|Pseudomonadota|Gammaproteobacteria|Enterobacterales|Enterobacteriaceae|Escherichia	0	0	1	1	0	2	2	1	1	1	1	2	2	0	0	0	0	0	0	0	0	0		1	1	16
GCA_013804065.1_ASM1380406v1	Escherichia coli	Bacteria|Pseudomonadota|Gammaproteobacteria|Enterobacterales|Enterobacteriaceae|Escherichia	0	0	1	1	0	2	2	1	1	1	1	2	2	0	0	0	0	0	0	0	0	0		1	1	16
GCA_013804245.1_ASM1380424v1	Escherichia coli	Bacteria|Pseudomonadota|Gammaproteobacteria|Enterobacterales|Enterobacteriaceae|Escherichia	0	0	1	1	0	2	2	1	1	1	1	2	2	0	0	0	0	0	0	0	0	0		1	1	16
GCA_013804445.1_ASM1380444v1	Shigella flexneri	Bacteria|Pseudomonadota|Gammaproteobacteria|Enterobacterales|Enterobacteriaceae|Shigella	0	0	1	1	0	2	2	1	1	1	1	2	2	0	0	0	0	0	0	0	0	0		1	1	16
GCA_013804645.1_ASM1380464v1	Escherichia coli	Bacteria|Pseudomonadota|Gammaproteobacteria|Enterobacterales|Enterobacteriaceae|Escherichia	0	0	1	1	0	2	2	1	1	1	1	2	2	0	0	0	0	0	0	0	0	0		1	1	16
GCA_013804865.1_ASM1380486v1	Escherichia coli	Bacteria|Pseudomonadota|Gammaproteobacteria|Enterobacterales|Enterobacteriaceae|Escherichia	0	0	1	1	0	2	2	1	1	1	1	2	2	0	0	0	0	0	0	0	0	0		1	1	16
GCA_013805085.1_ASM1380508v1	Escherichia coli	Bacteria|Pseudomonadota|Gammaproteobacteria|Enterobacterales|Enterobacteriaceae|Escherichia	0	0	1	1	0	2	2	1	1	1	1	2	2	0	0	0	0	0	0	0	0	0		1	1	16
GCA_013805285.1_ASM1380528v1	Shigella flexneri	Bacteria|Pseudomonadota|Gammaproteobacteria|Enterobacterales|Enterobacteriaceae|Shigella	0	0	1	1	0	2	2	1	1	1	1	2	2	0	0	0	0	0	0	0	0	0		1	1	16
GCA_013805505.1_ASM1380550v1	Escherichia coli	Bacteria|Pseudomonadota|Gammaproteobacteria|Enterobacterales|Enterobacteriaceae|Escherichia	0	0	1	1	0	2	2	1	1	1	1	2	2	0	0	0	0	0	0	0	0	0		1	1	16
GCA_013805885.1_ASM1380588v1	Carnobacteriaceae bacterium zg-84	Bacteria|Bacillota|Bacilli|Lactobacillales|Carnobacteriaceae	0	0	1	1	0	2	2	1	1	1	1	2	2	0	0	0	0	0	0	0	0	0		1	1	16
GCA_013806085.1_ASM1380608v1	Escherichia coli	Bacteria|Pseudomonadota|Gammaproteobacteria|Enterobacterales|Enterobacteriaceae|Escherichia	0	0	1	1	0	2	2	1	1	1	1	2	2	0	0	0	0	0	0	0	0	0		1	1	16
GCA_013806305.1_ASM1380630v1	Escherichia coli	Bacteria|Pseudomonadota|Gammaproteobacteria|Enterobacterales|Enterobacteriaceae|Escherichia	0	0	1	1	0	2	2	1	1	1	1	2	2	0	0	0	0	0	0	0	0	0		1	1	16
GCA_013806525.1_ASM1380652v1	Escherichia coli	Bacteria|Pseudomonadota|Gammaproteobacteria|Enterobacterales|Enterobacteriaceae|Escherichia	0	0	1	1	0	2	2	1	1	1	1	2	2	0	0	0	0	0	0	0	0	0		1	1	16
GCA_013806725.1_ASM1380672v1	Escherichia coli	Bacteria|Pseudomonadota|Gammaproteobacteria|Enterobacterales|Enterobacteriaceae|Escherichia	0	0	1	1	0	2	2	1	1	1	1	2	2	0	0	0	0	0	0	0	0	0		1	1	16
GCA_013806925.1_ASM1380692v1	Escherichia coli	Bacteria|Pseudomonadota|Gammaproteobacteria|Enterobacterales|Enterobacteriaceae|Escherichia	0	0	1	1	0	2	2	1	1	1	1	2	2	0	0	0	0	0	0	0	0	0		1	1	16
GCA_013811655.1_ASM1381165v1	Escherichia coli	Bacteria|Pseudomonadota|Gammaproteobacteria|Enterobacterales|Enterobacteriaceae|Escherichia	0	0	1	1	0	2	2	1	1	1	1	2	2	0	0	0	0	0	0	0	0	0		1	1	16
GCA_013812015.1_ASM1381201v1	Escherichia coli	Bacteria|Pseudomonadota|Gammaproteobacteria|Enterobacterales|Enterobacteriaceae|Escherichia	0	0	1	1	0	2	2	1	1	1	1	2	2	0	0	0	0	0	0	0	0	0		1	1	16
GCA_013812225.1_ASM1381222v1	Escherichia coli	Bacteria|Pseudomonadota|Gammaproteobacteria|Enterobacterales|Enterobacteriaceae|Escherichia	0	0	1	1	0	2	2	1	1	1	1	2	2	0	0	0	0	0	0	0	0	0		1	1	16
GCA_013812425.1_ASM1381242v1	Escherichia coli	Bacteria|Pseudomonadota|Gammaproteobacteria|Enterobacterales|Enterobacteriaceae|Escherichia	0	0	1	1	0	2	2	1	1	1	1	2	2	0	0	0	0	0	0	0	0	0		1	1	16
GCA_013812575.1_ASM1381257v1	Escherichia coli	Bacteria|Pseudomonadota|Gammaproteobacteria|Enterobacterales|Enterobacteriaceae|Escherichia	0	0	1	1	0	2	2	1	1	1	1	2	2	0	0	0	0	0	0	0	0	0		1	1	16
GCA_013812745.1_ASM1381274v1	Escherichia coli	Bacteria|Pseudomonadota|Gammaproteobacteria|Enterobacterales|Enterobacteriaceae|Escherichia	0	0	1	1	0	2	2	1	1	1	1	2	2	0	0	0	0	0	0	0	0	0		1	1	16
GCA_013813585.1_ASM1381358v1	Escherichia coli	Bacteria|Pseudomonadota|Gammaproteobacteria|Enterobacterales|Enterobacteriaceae|Escherichia	0	0	1	1	0	2	2	1	1	1	1	2	2	0	0	0	0	0	0	0	0	0		1	1	16
GCA_013813735.1_ASM1381373v1	Escherichia coli	Bacteria|Pseudomonadota|Gammaproteobacteria|Enterobacterales|Enterobacteriaceae|Escherichia	0	0	1	1	0	2	2	1	1	1	1	2	2	0	0	0	0	0	0	0	0	0		1	1	16
GCA_013813895.1_ASM1381389v1	Escherichia coli	Bacteria|Pseudomonadota|Gammaproteobacteria|Enterobacterales|Enterobacteriaceae|Escherichia	0	0	1	1	0	2	2	1	1	1	1	2	2	0	0	0	0	0	0	0	0	0		1	1	16
GCA_013814055.1_ASM1381405v1	Escherichia coli	Bacteria|Pseudomonadota|Gammaproteobacteria|Enterobacterales|Enterobacteriaceae|Escherichia	0	0	1	1	0	2	2	1	1	1	1	2	2	0	0	0	0	0	0	0	0	0		1	1	16
GCA_013814285.1_ASM1381428v1	Escherichia coli	Bacteria|Pseudomonadota|Gammaproteobacteria|Enterobacterales|Enterobacteriaceae|Escherichia	0	0	1	1	0	2	2	1	1	1	1	2	2	0	0	0	0	0	0	0	0	0		1	1	16
GCA_013814665.1_ASM1381466v1	Escherichia coli	Bacteria|Pseudomonadota|Gammaproteobacteria|Enterobacterales|Enterobacteriaceae|Escherichia	0	0	1	1	0	2	2	1	1	1	1	2	2	0	0	0	0	0	0	0	0	0		1	1	16
GCA_013814885.1_ASM1381488v1	Escherichia coli	Bacteria|Pseudomonadota|Gammaproteobacteria|Enterobacterales|Enterobacteriaceae|Escherichia	0	0	1	1	0	2	2	1	1	1	1	2	2	0	0	0	0	0	0	0	0	0		1	1	16
GCA_013815235.1_ASM1381523v1	Escherichia coli	Bacteria|Pseudomonadota|Gammaproteobacteria|Enterobacterales|Enterobacteriaceae|Escherichia	0	0	1	1	0	2	2	1	1	1	1	2	2	0	0	0	0	0	0	0	0	0		1	2	17
GCA_013815445.1_ASM1381544v1	Escherichia coli	Bacteria|Pseudomonadota|Gammaproteobacteria|Enterobacterales|Enterobacteriaceae|Escherichia	0	0	1	1	0	2	2	1	1	1	1	2	2	0	0	0	0	0	0	0	0	0		1	1	16
GCA_013815865.1_ASM1381586v1	Escherichia coli	Bacteria|Pseudomonadota|Gammaproteobacteria|Enterobacterales|Enterobacteriaceae|Escherichia	0	0	1	1	0	2	2	1	1	1	1	2	2	0	0	0	0	0	0	0	0	0		1	1	16
GCA_013816045.1_ASM1381604v1	Escherichia coli	Bacteria|Pseudomonadota|Gammaproteobacteria|Enterobacterales|Enterobacteriaceae|Escherichia	0	0	1	1	0	2	2	1	1	1	1	2	2	0	0	0	0	0	0	0	0	0		1	1	16
GCA_013816205.1_ASM1381620v1	Escherichia coli	Bacteria|Pseudomonadota|Gammaproteobacteria|Enterobacterales|Enterobacteriaceae|Escherichia	0	0	1	1	0	2	2	1	1	1	1	2	2	0	0	0	0	0	0	0	0	0		1	1	16
GCA_013816945.1_ASM1381694v1	Escherichia coli	Bacteria|Pseudomonadota|Gammaproteobacteria|Enterobacterales|Enterobacteriaceae|Escherichia	0	0	1	1	0	2	2	1	1	1	1	2	2	0	0	0	0	0	0	0	0	0		1	1	16
GCA_013817105.1_ASM1381710v1	Escherichia coli	Bacteria|Pseudomonadota|Gammaproteobacteria|Enterobacterales|Enterobacteriaceae|Escherichia	0	0	1	1	0	2	2	1	1	1	1	2	1	0	0	0	0	0	0	0	0	0		1	1	15
GCA_013817315.1_ASM1381731v1	Escherichia coli	Bacteria|Pseudomonadota|Gammaproteobacteria|Enterobacterales|Enterobacteriaceae|Escherichia	0	0	1	1	0	2	2	1	1	1	1	2	2	0	0	0	0	0	0	0	0	0		1	1	16
GCA_013817505.1_ASM1381750v1	Escherichia coli	Bacteria|Pseudomonadota|Gammaproteobacteria|Enterobacterales|Enterobacteriaceae|Escherichia	0	0	1	1	0	2	2	1	1	1	1	2	2	0	0	0	0	0	0	0	0	0		1	1	16
GCA_013817645.1_ASM1381764v1	Escherichia coli	Bacteria|Pseudomonadota|Gammaproteobacteria|Enterobacterales|Enterobacteriaceae|Escherichia	0	0	1	1	0	2	2	1	1	1	1	2	2	0	0	0	0	0	0	0	0	0		1	1	16
GCA_013817865.1_ASM1381786v1	Escherichia coli	Bacteria|Pseudomonadota|Gammaproteobacteria|Enterobacterales|Enterobacteriaceae|Escherichia	0	0	1	1	0	2	2	1	1	1	1	2	2	0	0	0	0	0	0	0	0	0		1	1	16
GCA_013818065.1_ASM1381806v1	Escherichia coli	Bacteria|Pseudomonadota|Gammaproteobacteria|Enterobacterales|Enterobacteriaceae|Escherichia	0	0	1	1	0	2	2	1	1	1	1	2	2	0	0	0	0	0	0	0	0	0		1	1	16
GCA_013818265.1_ASM1381826v1	Escherichia coli	Bacteria|Pseudomonadota|Gammaproteobacteria|Enterobacterales|Enterobacteriaceae|Escherichia	0	0	1	1	0	2	2	1	1	1	1	2	2	0	0	0	0	0	0	0	0	0		1	1	16
GCA_013818475.1_ASM1381847v1	Escherichia coli	Bacteria|Pseudomonadota|Gammaproteobacteria|Enterobacterales|Enterobacteriaceae|Escherichia	0	0	1	1	0	2	2	1	1	1	1	2	2	0	0	0	0	0	0	0	0	0		1	1	16
GCA_013818685.1_ASM1381868v1	Escherichia coli	Bacteria|Pseudomonadota|Gammaproteobacteria|Enterobacterales|Enterobacteriaceae|Escherichia	0	0	1	1	0	2	2	1	1	1	1	2	2	0	0	0	0	0	0	0	0	0		1	1	16
GCA_013818885.1_ASM1381888v1	Escherichia coli	Bacteria|Pseudomonadota|Gammaproteobacteria|Enterobacterales|Enterobacteriaceae|Escherichia	0	0	1	1	0	2	2	1	1	1	1	2	2	0	0	0	0	0	0	0	0	0		1	1	16
GCA_013819805.1_ASM1381980v1	Escherichia coli	Bacteria|Pseudomonadota|Gammaproteobacteria|Enterobacterales|Enterobacteriaceae|Escherichia	0	0	1	1	0	2	2	1	1	1	1	2	2	0	0	0	0	0	0	0	0	0		1	1	16
GCA_013819985.1_ASM1381998v1	Escherichia coli	Bacteria|Pseudomonadota|Gammaproteobacteria|Enterobacterales|Enterobacteriaceae|Escherichia	0	0	1	1	0	2	2	1	1	1	1	2	2	0	0	0	0	0	0	0	0	0		1	1	16
GCA_013820695.1_ASM1382069v1	Escherichia coli	Bacteria|Pseudomonadota|Gammaproteobacteria|Enterobacterales|Enterobacteriaceae|Escherichia	0	0	1	1	0	2	2	1	1	1	1	2	2	0	0	0	0	0	0	0	0	0		1	1	16
GCA_013821045.1_ASM1382104v1	Escherichia coli	Bacteria|Pseudomonadota|Gammaproteobacteria|Enterobacterales|Enterobacteriaceae|Escherichia	0	0	1	1	0	2	2	1	1	1	1	2	2	0	0	0	0	0	0	0	0	0		1	1	16
GCA_013821185.1_ASM1382118v1	Escherichia coli	Bacteria|Pseudomonadota|Gammaproteobacteria|Enterobacterales|Enterobacteriaceae|Escherichia	0	0	1	1	0	2	2	1	1	1	1	2	2	0	0	0	0	0	0	0	0	0		1	1	16
GCA_013821385.1_ASM1382138v1	Escherichia coli	Bacteria|Pseudomonadota|Gammaproteobacteria|Enterobacterales|Enterobacteriaceae|Escherichia	0	0	1	1	0	2	2	1	1	1	1	2	2	0	0	0	0	0	0	0	0	0		1	1	16
GCA_013821835.1_ASM1382183v1	Escherichia coli	Bacteria|Pseudomonadota|Gammaproteobacteria|Enterobacterales|Enterobacteriaceae|Escherichia	0	0	1	1	0	2	2	1	1	1	1	2	2	0	0	0	0	0	0	0	0	0		1	0	15
GCA_013821965.1_ASM1382196v1	Escherichia coli	Bacteria|Pseudomonadota|Gammaproteobacteria|Enterobacterales|Enterobacteriaceae|Escherichia	0	0	1	1	0	2	2	1	1	1	1	2	2	0	0	0	0	0	0	0	0	0		1	1	16
GCA_013822225.1_ASM1382222v1	Escherichia coli	Bacteria|Pseudomonadota|Gammaproteobacteria|Enterobacterales|Enterobacteriaceae|Escherichia	0	0	1	1	0	2	2	1	2	1	1	2	2	0	0	0	0	0	0	0	0	0		1	1	17
GCA_013822325.1_ASM1382232v1	Escherichia coli	Bacteria|Pseudomonadota|Gammaproteobacteria|Enterobacterales|Enterobacteriaceae|Escherichia	0	0	1	1	0	2	2	1	2	1	1	2	2	0	0	0	0	0	0	0	0	0		1	1	17
GCA_013822435.1_ASM1382243v1	Escherichia coli	Bacteria|Pseudomonadota|Gammaproteobacteria|Enterobacterales|Enterobacteriaceae|Escherichia	0	0	1	1	0	2	2	1	1	1	1	2	2	0	0	0	0	0	0	0	0	0		1	1	16
GCA_013822575.1_ASM1382257v1	Escherichia coli	Bacteria|Pseudomonadota|Gammaproteobacteria|Enterobacterales|Enterobacteriaceae|Escherichia	0	0	1	1	0	2	2	1	1	1	1	2	2	0	0	0	0	0	0	0	0	0		1	1	16
GCA_013823125.1_ASM1382312v1	Escherichia coli	Bacteria|Pseudomonadota|Gammaproteobacteria|Enterobacterales|Enterobacteriaceae|Escherichia	0	0	1	1	0	2	2	1	1	1	1	2	2	0	0	0	0	0	0	0	0	0		1	1	16
GCA_013823335.1_ASM1382333v1	Escherichia coli	Bacteria|Pseudomonadota|Gammaproteobacteria|Enterobacterales|Enterobacteriaceae|Escherichia	0	0	1	1	0	2	2	1	1	1	1	2	2	0	0	0	0	0	0	0	0	0		1	1	16
GCA_013823545.1_ASM1382354v1	Escherichia coli	Bacteria|Pseudomonadota|Gammaproteobacteria|Enterobacterales|Enterobacteriaceae|Escherichia	0	0	1	1	0	2	2	1	1	1	1	2	2	0	0	0	0	0	0	0	0	0		1	1	16
GCA_013823705.1_ASM1382370v1	Escherichia coli	Bacteria|Pseudomonadota|Gammaproteobacteria|Enterobacterales|Enterobacteriaceae|Escherichia	0	0	1	1	0	2	2	1	1	1	1	2	2	0	0	0	0	0	0	0	0	0		1	1	16
GCA_013823865.1_ASM1382386v1	Escherichia coli	Bacteria|Pseudomonadota|Gammaproteobacteria|Enterobacterales|Enterobacteriaceae|Escherichia	0	0	1	1	0	2	2	1	1	1	1	2	2	0	0	0	0	0	0	0	0	0		1	2	17
GCA_013823975.1_ASM1382397v1	Escherichia coli	Bacteria|Pseudomonadota|Gammaproteobacteria|Enterobacterales|Enterobacteriaceae|Escherichia	0	0	1	1	0	2	2	1	1	1	1	2	2	0	0	0	0	0	0	0	0	0		1	1	16
GCA_013824185.1_ASM1382418v1	Escherichia coli	Bacteria|Pseudomonadota|Gammaproteobacteria|Enterobacterales|Enterobacteriaceae|Escherichia	0	0	1	1	0	2	2	1	1	1	1	2	2	0	0	0	0	0	0	0	0	0		1	1	16
GCA_013824345.1_ASM1382434v1	Escherichia coli	Bacteria|Pseudomonadota|Gammaproteobacteria|Enterobacterales|Enterobacteriaceae|Escherichia	0	0	1	1	0	2	2	1	1	1	1	2	2	0	0	0	0	0	0	0	0	0		1	1	16
GCA_013824535.1_ASM1382453v1	Escherichia coli	Bacteria|Pseudomonadota|Gammaproteobacteria|Enterobacterales|Enterobacteriaceae|Escherichia	0	0	1	1	0	2	2	1	1	1	1	2	2	0	0	0	0	0	0	0	0	0		1	1	16
GCA_013824695.1_ASM1382469v1	Escherichia coli	Bacteria|Pseudomonadota|Gammaproteobacteria|Enterobacterales|Enterobacteriaceae|Escherichia	0	0	1	1	0	2	2	1	1	1	1	2	2	0	0	0	0	0	0	0	0	0		1	1	16
GCA_013824825.1_ASM1382482v1	Escherichia coli	Bacteria|Pseudomonadota|Gammaproteobacteria|Enterobacterales|Enterobacteriaceae|Escherichia	0	0	1	1	0	3	3	1	2	2	1	2	2	0	0	0	0	0	0	0	0	0		1	1	20
GCA_013824985.1_ASM1382498v1	Escherichia coli	Bacteria|Pseudomonadota|Gammaproteobacteria|Enterobacterales|Enterobacteriaceae|Escherichia	0	0	1	1	0	3	3	1	2	2	1	2	2	0	0	0	0	0	0	0	0	0		1	1	20
GCA_013825245.1_ASM1382524v1	Escherichia coli	Bacteria|Pseudomonadota|Gammaproteobacteria|Enterobacterales|Enterobacteriaceae|Escherichia	0	0	1	1	0	2	2	1	1	1	1	2	2	0	0	0	0	0	0	0	0	0		1	1	16
GCA_013825525.1_ASM1382552v1	Escherichia coli	Bacteria|Pseudomonadota|Gammaproteobacteria|Enterobacterales|Enterobacteriaceae|Escherichia	0	0	1	1	0	2	2	1	1	1	1	2	2	0	0	0	0	0	0	0	0	0		1	1	16
GCA_013826725.1_ASM1382672v1	Escherichia coli	Bacteria|Pseudomonadota|Gammaproteobacteria|Enterobacterales|Enterobacteriaceae|Escherichia	0	0	1	1	0	2	2	1	1	1	1	2	2	0	0	0	0	0	0	0	0	0		1	1	16
GCA_013827205.1_ASM1382720v1	Escherichia coli	Bacteria|Pseudomonadota|Gammaproteobacteria|Enterobacterales|Enterobacteriaceae|Escherichia	0	0	1	1	0	2	2	1	1	1	1	2	2	0	0	0	0	0	0	0	0	0		1	1	16
GCA_013827445.1_ASM1382744v1	Escherichia coli	Bacteria|Pseudomonadota|Gammaproteobacteria|Enterobacterales|Enterobacteriaceae|Escherichia	0	0	1	1	0	2	2	1	1	1	1	2	2	0	0	0	0	0	0	0	0	0		1	1	16
GCA_013827685.1_ASM1382768v1	Escherichia coli	Bacteria|Pseudomonadota|Gammaproteobacteria|Enterobacterales|Enterobacteriaceae|Escherichia	0	0	1	1	0	2	2	1	1	1	1	2	2	0	0	0	0	0	0	0	0	0		1	1	16
GCA_013827905.1_ASM1382790v1	Escherichia coli	Bacteria|Pseudomonadota|Gammaproteobacteria|Enterobacterales|Enterobacteriaceae|Escherichia	0	0	1	1	0	2	2	1	1	1	1	1	2	0	0	0	0	0	0	0	0	0		1	1	15
GCA_013828065.1_ASM1382806v1	Escherichia coli	Bacteria|Pseudomonadota|Gammaproteobacteria|Enterobacterales|Enterobacteriaceae|Escherichia	0	0	1	1	0	2	2	1	1	1	1	2	2	0	0	0	0	0	0	0	0	0		1	1	16
GCA_013828205.1_ASM1382820v1	Escherichia coli	Bacteria|Pseudomonadota|Gammaproteobacteria|Enterobacterales|Enterobacteriaceae|Escherichia	0	0	1	1	0	2	2	1	1	1	1	2	2	0	0	0	0	0	0	0	0	0		1	1	16
GCA_013828415.1_ASM1382841v1	Escherichia coli	Bacteria|Pseudomonadota|Gammaproteobacteria|Enterobacterales|Enterobacteriaceae|Escherichia	0	0	1	1	0	2	2	1	1	1	1	2	2	0	0	0	0	0	0	0	0	0		1	1	16
GCA_013828815.1_ASM1382881v1	Escherichia coli	Bacteria|Pseudomonadota|Gammaproteobacteria|Enterobacterales|Enterobacteriaceae|Escherichia	0	0	1	1	0	2	2	1	1	1	1	2	2	0	0	0	0	0	0	0	0	0		1	1	16
GCA_013828985.1_ASM1382898v1	Escherichia coli	Bacteria|Pseudomonadota|Gammaproteobacteria|Enterobacterales|Enterobacteriaceae|Escherichia	0	0	1	1	0	2	2	1	1	1	1	2	2	0	0	0	0	0	0	0	0	0		1	1	16
GCA_013829445.1_ASM1382944v1	Escherichia coli	Bacteria|Pseudomonadota|Gammaproteobacteria|Enterobacterales|Enterobacteriaceae|Escherichia	0	0	1	1	0	3	3	1	2	3	1	2	2	0	0	0	0	0	0	0	0	0		1	1	21
GCA_013829665.1_ASM1382966v1	Escherichia coli	Bacteria|Pseudomonadota|Gammaproteobacteria|Enterobacterales|Enterobacteriaceae|Escherichia	0	0	1	1	0	2	2	1	1	1	1	2	2	0	0	0	0	0	0	0	0	0		1	1	16
GCA_013829905.1_ASM1382990v1	Escherichia coli	Bacteria|Pseudomonadota|Gammaproteobacteria|Enterobacterales|Enterobacteriaceae|Escherichia	0	0	1	1	0	3	3	1	2	2	1	2	2	0	0	0	0	0	0	0	0	0		1	1	20
GCA_013830125.1_ASM1383012v1	Escherichia coli	Bacteria|Pseudomonadota|Gammaproteobacteria|Enterobacterales|Enterobacteriaceae|Escherichia	0	0	1	1	0	2	2	1	1	2	1	2	2	0	0	0	0	0	0	0	0	0		1	1	17
GCA_013830345.1_ASM1383034v1	Escherichia coli	Bacteria|Pseudomonadota|Gammaproteobacteria|Enterobacterales|Enterobacteriaceae|Escherichia	0	0	1	1	0	2	2	1	1	1	1	2	2	0	0	0	0	0	0	0	0	0		1	1	16
GCA_013830545.1_ASM1383054v1	Escherichia coli	Bacteria|Pseudomonadota|Gammaproteobacteria|Enterobacterales|Enterobacteriaceae|Escherichia	0	0	1	1	0	2	2	1	1	1	1	2	2	0	0	0	0	0	0	0	0	0		1	1	16
GCA_013830785.1_ASM1383078v1	Escherichia coli	Bacteria|Pseudomonadota|Gammaproteobacteria|Enterobacterales|Enterobacteriaceae|Escherichia	0	0	1	1	0	3	3	1	2	2	1	2	2	0	0	0	0	0	0	0	0	0		1	1	20
GCA_013831005.1_ASM1383100v1	Escherichia coli	Bacteria|Pseudomonadota|Gammaproteobacteria|Enterobacterales|Enterobacteriaceae|Escherichia	0	0	1	1	0	2	2	1	1	1	1	2	2	0	0	0	0	0	0	0	0	0		1	1	16
GCA_013831265.1_ASM1383126v1	Escherichia coli	Bacteria|Pseudomonadota|Gammaproteobacteria|Enterobacterales|Enterobacteriaceae|Escherichia	0	0	1	1	0	2	2	1	1	1	1	2	2	0	0	0	0	0	0	0	0	0		1	1	16
GCA_013831545.1_ASM1383154v1	Escherichia coli	Bacteria|Pseudomonadota|Gammaproteobacteria|Enterobacterales|Enterobacteriaceae|Escherichia	0	0	1	1	0	3	3	1	2	2	1	2	2	0	0	0	0	0	0	0	0	0		1	1	20
GCA_013831785.1_ASM1383178v1	Escherichia coli	Bacteria|Pseudomonadota|Gammaproteobacteria|Enterobacterales|Enterobacteriaceae|Escherichia	0	0	1	1	0	3	3	1	2	2	1	2	2	0	0	0	0	0	0	0	0	0		1	1	20
GCA_013831995.1_ASM1383199v1	Escherichia coli	Bacteria|Pseudomonadota|Gammaproteobacteria|Enterobacterales|Enterobacteriaceae|Escherichia	0	0	1	1	0	3	3	1	2	2	1	2	2	0	0	0	0	0	0	0	0	0		1	1	20
GCA_013832285.1_ASM1383228v1	Escherichia coli	Bacteria|Pseudomonadota|Gammaproteobacteria|Enterobacterales|Enterobacteriaceae|Escherichia	0	0	1	1	0	2	2	1	1	1	1	2	2	0	0	0	0	0	0	0	0	0		1	1	16
GCA_013832525.1_ASM1383252v1	Escherichia coli	Bacteria|Pseudomonadota|Gammaproteobacteria|Enterobacterales|Enterobacteriaceae|Escherichia	0	0	1	1	0	3	3	1	2	2	1	2	2	0	0	0	0	0	0	0	0	0		1	1	20
GCA_013832805.1_ASM1383280v1	Escherichia coli	Bacteria|Pseudomonadota|Gammaproteobacteria|Enterobacterales|Enterobacteriaceae|Escherichia	0	0	1	1	0	3	3	1	2	2	1	2	2	0	0	0	0	0	0	0	0	0		1	1	20
GCA_013832965.1_ASM1383296v1	Escherichia coli	Bacteria|Pseudomonadota|Gammaproteobacteria|Enterobacterales|Enterobacteriaceae|Escherichia	0	0	1	1	0	3	3	1	2	2	1	2	2	0	0	0	0	0	0	0	0	0		1	1	20
GCA_013833155.1_ASM1383315v1	Escherichia coli	Bacteria|Pseudomonadota|Gammaproteobacteria|Enterobacterales|Enterobacteriaceae|Escherichia	0	0	1	1	0	2	2	1	1	1	1	2	2	0	0	0	0	0	0	0	0	0		1	1	16
GCA_013833345.1_ASM1383334v1	Escherichia coli	Bacteria|Pseudomonadota|Gammaproteobacteria|Enterobacterales|Enterobacteriaceae|Escherichia	0	0	1	1	0	2	2	1	1	1	1	2	2	0	0	0	0	0	0	0	0	0		1	1	16
GCA_013833585.1_ASM1383358v1	Escherichia coli	Bacteria|Pseudomonadota|Gammaproteobacteria|Enterobacterales|Enterobacteriaceae|Escherichia	0	0	1	1	0	2	2	1	1	1	1	2	2	0	0	0	0	0	0	0	0	0		1	1	16
GCA_013833805.1_ASM1383380v1	Escherichia coli	Bacteria|Pseudomonadota|Gammaproteobacteria|Enterobacterales|Enterobacteriaceae|Escherichia	0	0	1	1	0	2	2	1	1	1	1	2	2	0	0	0	0	0	0	0	0	0		1	1	16
GCA_013833985.1_ASM1383398v1	Escherichia coli	Bacteria|Pseudomonadota|Gammaproteobacteria|Enterobacterales|Enterobacteriaceae|Escherichia	0	0	1	1	0	2	2	1	1	1	1	2	2	0	0	0	0	0	0	0	0	0		1	1	16
GCA_013834305.1_ASM1383430v1	Escherichia coli	Bacteria|Pseudomonadota|Gammaproteobacteria|Enterobacterales|Enterobacteriaceae|Escherichia	0	0	1	1	0	2	2	1	1	1	1	2	2	0	0	0	0	0	0	0	0	0		1	1	16
GCA_013834965.1_ASM1383496v1	Escherichia coli	Bacteria|Pseudomonadota|Gammaproteobacteria|Enterobacterales|Enterobacteriaceae|Escherichia	0	0	1	1	0	2	2	1	1	1	1	2	2	0	0	0	0	0	0	0	0	0		1	1	16
GCA_013835205.1_ASM1383520v1	Escherichia coli	Bacteria|Pseudomonadota|Gammaproteobacteria|Enterobacterales|Enterobacteriaceae|Escherichia	0	0	1	1	0	2	2	1	1	1	1	2	2	0	0	0	0	0	0	0	0	0		1	1	16
GCA_013835405.1_ASM1383540v1	Escherichia coli	Bacteria|Pseudomonadota|Gammaproteobacteria|Enterobacterales|Enterobacteriaceae|Escherichia	0	0	1	1	0	2	2	1	1	1	1	2	2	0	0	0	0	0	0	0	0	0		1	1	16
GCA_013835585.1_ASM1383558v1	Escherichia coli	Bacteria|Pseudomonadota|Gammaproteobacteria|Enterobacterales|Enterobacteriaceae|Escherichia	0	0	1	1	0	2	2	1	1	1	1	2	2	0	0	0	0	0	0	0	0	0		1	2	17
GCA_013835785.1_ASM1383578v1	Escherichia coli	Bacteria|Pseudomonadota|Gammaproteobacteria|Enterobacterales|Enterobacteriaceae|Escherichia	0	0	1	1	0	2	2	1	1	1	1	3	3	0	0	0	0	0	0	0	0	0		1	1	18
GCA_013835945.1_ASM1383594v1	Escherichia coli	Bacteria|Pseudomonadota|Gammaproteobacteria|Enterobacterales|Enterobacteriaceae|Escherichia	0	0	1	1	0	2	2	1	1	1	1	2	2	0	0	0	0	0	0	0	0	0		1	1	16
GCA_013836945.1_ASM1383694v1	Escherichia coli	Bacteria|Pseudomonadota|Gammaproteobacteria|Enterobacterales|Enterobacteriaceae|Escherichia	0	0	1	1	0	2	2	1	1	1	1	2	2	0	0	0	0	0	0	0	0	0		1	1	16
GCA_013837165.1_ASM1383716v1	Escherichia coli	Bacteria|Pseudomonadota|Gammaproteobacteria|Enterobacterales|Enterobacteriaceae|Escherichia	0	0	1	1	0	2	2	1	1	1	1	2	2	0	0	0	0	0	0	0	0	0		1	1	16
[truncated: 38,314 more rows]
